# Supplementary material for: Protein craving links larval signals to food provisioning in honey bees
Source: Sci Adv. 2026 May 13;12(20):eaec3855. doi: 10.1126/sciadv.aec3855 (PMC13170622; doi:10.1126/sciadv.aec3855)
Supplement: Supplementary file 2 — Tables S1 and S2 [file sciadv.aec3855_tables_s1_and_s2.zip]

Archive with 2 entries (2 files):
- sciadv.aec3855_table_s1.csv
- sciadv.aec3855_table_s2.csv
