# Supplementary material for: Protein craving links larval signals to food provisioning in honey bees
Source: Sci Adv. 2026 May 13;12(20):eaec3855. doi: 10.1126/sciadv.aec3855 (PMC13170622; doi:10.1126/sciadv.aec3855)
Supplement: Supplementary file 2 — Tables S1 and S2 [file sciadv.aec3855_tables_s1_and_s2.zip › sciadv.aec3855_table_s1.csv]

gene_id	symbol	gene_description	baseMean	log2FoldChange	lfcSE	stat	pvalue	padj	Ctrl	Ctrl	Ctrl	Ctrl	Ctrl	LK	LK	LK	LK
9385641	ATP6	ATP synthase F0 subunit 6	477.7898494	-1.077817761	0.248943819	-4.329562259	1.49E-05	6.74E-05	592.8069471	903.4764918	619.822347	542.1736965	460.0653452	398.7214977	245.7558787	334.9250276	202.3614131
9385644	ND5	NADH dehydrogenase subunit 5	21015.64562	-1.241763495	0.42668251	-2.910275124	0.003611107	0.009572561	35424.45913	40293.11976	29159.39474	20933.53766	15520.33044	19372.91715	8354.262708	14797.04807	5285.740971
9385645	ND4	NADH dehydrogenase subunit 4	3422.555936	-1.513207974	0.563705535	-2.684394387	0.007266134	0.01768934	6909.290592	8491.638836	4573.108307	2467.06635	1618.775964	2857.989129	1290.577656	1922.047231	672.5093578
9385649	ND1	NADH dehydrogenase subunit 1	3432.038177	-1.169820515	0.440406362	-2.65622983	0.007901974	0.019073617	6165.056441	7313.255846	4676.412031	2452.103764	2179.178663	2642.621313	1891.314248	2628.105397	940.2958895
9385650	ND2	NADH dehydrogenase subunit 2	47.32611698	-1.004911011	0.386968055	-2.596883637	0.009407379	0.022124268	50.24938613	57.95326181	59.62100671	81.85414574	54.99973433	45.11082638	20.12036434	31.68209721	24.34423015
108002170	Accmgst2	microsomal gluathione S-transferase 2	78.59590805	-1.181406467	0.418063949	-2.82589893	0.004714814	0.012079893	95.06640618	154.5420315	100.9424965	45.76790945	126.350741	27.64857101	38.8035598	51.29482405	66.94663291
108002940	LOC108002940	uncharacterized LOC108002940	3579.874272	-2.113027447	0.573002523	-3.687640739	0.000226343	0.000810348	8940.316456	2504.621097	6274.373072	1362.475458	8108.744615	1018.631563	1845.324844	801.104458	1363.276888
107996374	LOC107996374	lipid storage droplets surface-binding protein 1	1365.315919	-1.342985805	0.233364009	-5.75489688	8.67E-09	6.39E-08	2645.562275	1402.023141	2326.399876	1145.077888	1822.423629	841.0986338	806.2517425	579.3297776	719.6763038
107997550	LOC107997550	neuronal acetylcholine receptor subunit alpha-3	133.5320342	-1.225140502	0.275768557	-4.442640283	8.89E-06	4.19E-05	180.6261717	174.602776	220.1845099	192.7533109	127.0939807	101.8631563	54.61241749	67.89020831	82.16177675
108001340	LOC108001340	ejaculatory bulb-specific protein 3	1476.561927	-1.187900981	0.233528896	-5.086740881	3.64E-07	2.13E-06	1857.869195	1954.8081	2517.069036	1384.479261	2120.46273	509.3157817	840.7437956	1244.653819	859.6556271
108002809	LOC108002809	ejaculatory bulb-specific protein 3	7640.479628	-1.035450372	0.147489515	-7.020501556	2.21E-12	2.62E-11	9230.94804	9265.834974	12070.59748	7942.492593	10949.40657	4483.434067	4366.119062	4510.927174	5944.556699
107992402	LOC107992402	methylenetetrahydrofolate reductase-like	146.1462258	-1.234908969	0.283049182	-4.362877722	1.28E-05	5.88E-05	211.1832309	257.0747255	217.8232819	124.9815989	170.2018805	64.0282697	79.04428848	85.99426386	104.9844925
107992407	LOC107992407	uncharacterized LOC107992407	245.8479182	-1.09519254	0.378509237	-2.893436755	0.00381051	0.010030291	253.2840679	182.7756719	460.4394578	140.8243368	572.2945329	151.3395466	162.4000836	156.9018148	132.3717514
107992420	LOC107992420	pair-rule protein odd-paired-like	108.2285215	-1.264626569	0.319206231	-3.961785351	7.44E-05	0.000293528	147.3529296	191.6915583	113.3389434	123.2212947	155.3370875	96.04240455	53.17524861	51.29482405	42.60240276
107992436	LOC107992436	MATH and LRR domain-containing protein PFE0570w	4244.56569	-1.317448385	0.158680624	-8.302515785	1.02E-16	1.96E-15	5742.689979	6109.611177	5504.612748	5970.951879	5591.39191	2322.479965	3032.42634	2335.423166	1591.504046
107992440	LOC107992440	purine nucleoside phosphorylase	6656.143449	-1.252910433	0.21083244	-5.942683363	2.80E-09	2.25E-08	7062.075888	8081.50806	7737.153811	10958.77386	11010.35222	2667.359508	2976.376753	5408.586595	4003.104345
107992442	LOC107992442	nucleoprotein TPR	5926.789433	-1.41660854	0.14651979	-9.668376816	4.11E-22	1.26E-20	8007.307584	8233.078129	7326.890448	8537.475416	8938.200068	2897.279204	4117.488845	2778.972527	2504.412677
107992458	LOC107992458	uncharacterized LOC107992458	4823.734418	-1.895172065	0.174997231	-10.829726	2.49E-27	1.14E-25	6391.178679	5095.429096	6930.794453	10228.24761	7083.817133	1928.124031	1769.154893	2086.492402	1900.371466
107992505	LOC107992505	inhibin beta C chain	315.4933782	-3.6147328	0.486227983	-7.43423441	1.05E-13	1.47E-12	655.9582027	521.5793563	835.2844009	103.8579484	548.510864	55.29714201	12.93451993	57.32950924	48.6884603
107992513	LOC107992513	uncharacterized LOC107992513	208.2071555	-1.50355221	0.442817864	-3.395419045	0.000685236	0.002204888	160.9338448	515.635432	204.246221	191.8731588	388.7143385	56.75232996	79.04428848	208.1966388	68.46814729
107992525	LOC107992525	SEC14-like protein 2	675.2504709	-1.416213866	0.213240462	-6.64139372	3.11E-11	3.16E-10	818.2501389	808.3737032	817.575191	1269.179335	962.4953507	251.747515	356.4178826	476.7401294	316.4749919
107992534	LOC107992534	uncharacterized LOC107992534	164.2248508	-1.180978582	0.290927177	-4.059361502	4.92E-05	0.000200272	208.4670478	289.0233185	227.8585009	202.4349841	164.999203	123.6909756	119.2850172	89.01160645	53.25300345
107992564	LOC107992564	methanethiol oxidase	1351.252155	-1.037917882	0.245176952	-4.233341976	2.30E-05	0.000100479	2633.339451	1066.191419	1708.938757	1352.793785	1989.652551	695.579839	682.6552187	967.0583005	1065.060069
107992582	LOC107992582	xanthine dehydrogenase/oxidase	53953.36302	-1.348871487	0.167615839	-8.047398718	8.46E-16	1.50E-14	62847.04304	85596.2247	86886.6966	68578.81155	65611.71009	21002.72765	26487.02248	32178.45007	36391.58104
107992583	LOC107992583	ejaculatory bulb-specific protein 3	13705.49018	-2.722318351	0.63534567	-4.284783037	1.83E-05	8.11E-05	23868.45841	21933.82361	22784.07917	21070.84139	20355.84762	1305.303589	2289.410028	8293.166112	1448.481694
107992588	LOC107992588	uncharacterized protein CG13380	59.15408593	-1.594479285	0.400525887	-3.980964372	6.86E-05	0.000272949	78.76930798	105.5046561	82.6429796	61.61064733	92.16171698	30.5589469	14.37168881	21.12139814	45.64543153
107992594	LOC107992594	leucine-rich repeat-containing protein 34-like	111.2099663	-1.339973963	0.283483856	-4.726808724	2.28E-06	1.19E-05	129.6977399	120.3644668	176.5017921	187.4723983	146.4182117	62.57308175	43.11506644	78.45090738	56.29603222
107992597	LOC107992597	cytospin-A	2032.077482	-1.524364166	0.097490797	-15.63598008	4.14E-55	8.92E-53	2936.19386	2858.284592	2958.028363	2800.643997	2756.675873	1053.556074	1097.997025	896.1507496	931.1668032
107992615	LOC107992615	intraflagellar transport protein 81 homolog	3627.56867	-1.237239212	0.142968883	-8.653905574	4.98E-18	1.10E-16	5428.970839	5429.774837	4751.38102	4065.422572	4700.247566	1686.562831	2276.475508	2460.642883	1848.639977
107992678	LOC107992678	uncharacterized LOC107992678	498.1710556	-1.945118933	0.614723365	-3.164218321	0.001555001	0.00452987	150.0691126	721.4438104	611.558049	761.3315706	1467.898315	94.5872166	247.1930476	132.763074	296.6953049
107992701	LOC107992701	ralA-binding protein 1	1789.695737	-1.130562075	0.174182644	-6.490670056	8.55E-11	8.17E-10	2274.124245	2489.018296	2528.875176	2272.552735	2232.691918	887.6646481	1557.891067	1003.266412	861.1771415
107992706	LOC107992706	D-galactonate transporter	5866.967766	-1.100346759	0.237287039	-4.637197054	3.53E-06	1.77E-05	4385.956554	5368.106622	9140.90385	8449.460206	11109.94633	2744.484469	3720.830234	3925.562711	3957.458913
107992710	LOC107992710	putative uncharacterized protein DDB_G0282133	1889.430236	-1.112957609	0.213216037	-5.219858809	1.79E-07	1.10E-06	2819.397989	2543.256605	2314.593736	2514.594563	2222.286563	1266.013515	1710.230969	873.5206802	740.9775051
107992742	LOC107992742	protein artichoke-like	282.4852809	-1.031420261	0.240598847	-4.286887788	1.81E-05	8.04E-05	311.0029574	302.3971481	339.4265233	359.9822109	514.3218399	123.6909756	179.6461102	229.3180369	182.5817261
107992766	LOC107992766	alkyldihydroxyacetonephosphate synthase	7168.257531	-1.983071004	0.210378066	-9.426225107	4.25E-21	1.19E-19	11321.05088	12884.19888	10032.26742	5952.468685	13466.01603	2066.366886	2834.097034	3085.2328	2872.619158
107992773	LOC107992773	putative uncharacterized protein DDB_G0271606	30311.57952	-1.358676433	0.084144521	-16.14693881	1.19E-58	2.95E-56	38843.45452	38338.31166	42396.43884	45621.8042	42737.76653	15797.52036	15916.64536	15907.43014	17244.84403
107992824	LOC107992824	facilitated trehalose transporter Tret1-like	200.1599372	-1.018831888	0.265916924	-3.831391665	0.00012742	0.000479817	214.5784597	228.0980945	262.0963067	390.7875345	196.2152684	97.4975925	140.8425504	120.6937037	150.629924
107992825	LOC107992825	uncharacterized LOC107992825	390.0387912	-1.100349958	0.189011864	-5.821592019	5.83E-09	4.38E-08	499.0986325	577.3036465	523.6023064	502.5668518	453.3761884	222.643756	166.7115902	291.1735601	273.8725892
107992834	LOC107992834	adult-specific cuticular protein ACP-22-like	170.412924	-1.218312155	0.387824706	-3.141399027	0.001681428	0.004866476	168.4033481	101.7897034	231.4003429	372.3043403	267.5662751	119.3254117	86.23013289	52.80349535	133.8932658
107992872	LOC107992872	protein KRI1 homolog	1232.981063	-1.037696457	0.125688006	-8.256129509	1.50E-16	2.86E-15	1550.261467	1646.467028	1729.009195	1630.041698	1429.249853	835.277882	720.0216096	894.6420784	661.8587572
107992998	LOC107992998	condensin complex subunit 1-like	722.9244011	-1.330450667	0.180972214	-7.351684756	1.96E-13	2.65E-12	1075.608481	1053.56058	875.4252767	879.2719527	1052.427349	427.8252566	405.2816246	476.7401294	260.1789597
107993021	LOC107993021	condensin complex subunit 1-like	804.1655137	-1.417847557	0.138965257	-10.20289238	1.92E-24	7.22E-23	1168.63775	1273.485779	1014.147421	947.0436647	1166.143016	362.341799	425.4019889	436.0060045	444.2822002
107993062	LOC107993062	glycogen phosphorylase	12505.81664	-1.049293169	0.211408195	-4.963351442	6.93E-07	3.89E-06	16384.69511	17413.46919	18156.66262	10382.27423	18835.92253	5762.544273	7969.101447	11302.96535	6344.714982
107993066	LOC107993066	putative uncharacterized protein DDB_G0267716	13.20729983	-2.890351182	1.181857599	-2.445600202	0.014461126	0.032205977	23.08755579	8.172895896	43.09241079	21.12365051	11.89183445	0	11.49735105	0	0
107993087	LOC107993087	uncharacterized LOC107993087	402.9739268	-5.125274666	0.945235731	-5.422218498	5.89E-08	3.86E-07	826.398688	690.2382079	910.2533896	86.25490627	1032.359878	29.10375895	18.68319546	0	33.47331645
107993088	LOC107993088	very-long-chain (3R)-3-hydroxyacyl-CoA dehydratase hpo-8	981.4390105	-2.077566308	0.246670762	-8.42242627	3.69E-17	7.41E-16	1829.349273	1696.247394	1707.167836	818.5414574	1374.250119	430.7356325	360.7293892	390.7458656	225.1841289
107993116	LOC107993116	uncharacterized LOC107993116	60.2588178	-1.220848797	0.412598424	-2.958927438	0.003087118	0.008327772	91.67117739	72.07008199	48.40517376	120.5808384	71.35100669	50.93157817	37.36639092	30.17342591	19.779687
107993121	LOC107993121	DNA polymerase epsilon catalytic subunit A	902.7133834	-1.121718566	0.174898495	-6.413540429	1.42E-10	1.32E-09	1153.019698	1359.672681	1195.961976	1080.826785	1151.278223	439.4667602	737.2676362	573.2950924	433.6315995
107993123	LOC107993123	uncharacterized LOC107993123	3999.381363	-1.337945036	0.143173496	-9.344921218	9.20E-21	2.52E-19	5477.183088	5518.190711	4923.160356	5552.879629	5870.850019	1708.390651	2795.293474	2225.290161	1923.194182
107993132	LOC107993132	uncharacterized LOC107993132	1553.109341	-1.879066647	0.184324052	-10.19436493	2.10E-24	7.86E-23	2708.034485	1774.2614	2720.72495	1734.779798	2542.622853	647.5586367	515.9436284	751.3183053	582.7400092
107993162	LOC107993162	uncharacterized LOC107993162	81.26907724	-1.427471128	0.364124072	-3.920287722	8.84E-05	0.000344186	110.6844586	177.5747381	119.2420134	71.29232049	84.72932045	33.4693228	35.92922204	46.76881017	51.73148907
107993168	LOC107993168	esterase FE4	3783.113135	-2.732463432	0.541432034	-5.04673396	4.49E-07	2.59E-06	6981.948488	7346.69042	11882.28955	2089.481097	2089.246665	646.1034488	724.3331162	944.4282311	1343.497201
107993209	LOC107993209	MATH and LRR domain-containing protein PFE0570w	1330.822225	-1.003464607	0.151356767	-6.629796785	3.36E-11	3.40E-10	1753.296148	1951.836138	1714.25152	1713.656148	1428.506613	784.3463038	1047.696115	903.6941061	680.1169298
107993212	LOC107993212	esterase FE4-like	216.4967074	-1.126823382	0.276417826	-4.076522114	4.57E-05	0.000187434	183.3423548	302.3971481	373.0740222	218.277722	348.5793973	133.8772912	94.85314617	129.7457314	164.3235535
107993221	LOC107993221	alpha-aminoadipic semialdehyde synthase, mitochondrial	118.9547397	-1.286166349	0.441210233	-2.915087307	0.003555891	0.009445563	198.9604072	140.4252113	230.2197289	86.25490627	150.1344099	128.0565394	25.86903987	46.76881017	63.90360414
107993262	LOC107993262	fatty-acid amide hydrolase 2-B	499.5674451	-2.296828231	0.392767916	-5.847800032	4.98E-09	3.77E-08	851.5233811	870.7849082	658.1923018	655.7133181	830.1986925	59.66270586	139.4053815	353.0290832	77.5972336
107993340	LOC107993340	probable peroxisomal acyl-coenzyme A oxidase 1	1628.60996	-1.004324897	0.128694352	-7.803954751	6.00E-15	9.59E-14	2223.195813	1792.836163	2192.990494	2059.555925	2210.394728	1027.362691	1253.211265	1000.249069	897.6934867
107993434	LOC107993434	dynein heavy chain 5, axonemal	1269.963058	-1.220355829	0.237437331	-5.13969654	2.75E-07	1.64E-06	1406.303766	1658.354876	1564.903849	1321.108309	2557.487646	491.8535263	794.7543914	621.5725738	1013.32858
107993452	LOC107993452	lipase member H-like	33.07924927	-2.655281368	0.812697322	-3.26724513	0.001085996	0.003310353	57.03984371	43.83644162	106.8455665	9.681673152	46.82409814	17.46225537	11.49735105	4.526013887	0
107993464	LOC107993464	tropomyosin-2-like	209.74975	-1.110825192	0.319845606	-3.473004386	0.000514667	0.001702191	285.8782643	382.640126	263.2769207	149.6258578	295.8093819	68.39383354	148.0283948	126.7283888	167.3665823
107993471	LOC107993471	uncharacterized LOC107993471	111.8068964	-1.120580592	0.373667404	-2.998871671	0.002709814	0.007421841	126.9815568	85.44391164	213.691133	153.1464662	156.0803271	69.84902149	33.05488427	102.5896481	65.42511852
107993514	LOC107993514	trypsin-1-like	26.80167815	-2.899498128	1.063135202	-2.727308927	0.006385323	0.015784847	47.53320309	46.80840377	22.43166589	38.72669261	62.43213086	23.28300716	0	0	0
107993568	LOC107993568	aldose 1-epimerase	150.2364283	-1.319690021	0.277550422	-4.754775774	1.99E-06	1.04E-05	177.230943	190.2055772	224.3166589	201.554832	230.4042924	42.20045048	87.66730177	90.52027774	108.0275213
107993575	LOC107993575	synaptic vesicle glycoprotein 2B-like	529.8463277	-1.703962804	0.291434551	-5.84681122	5.01E-09	3.79E-08	787.6930798	806.8877221	795.1435251	327.416583	1111.143281	285.2168378	189.7062923	199.144611	266.2650172
107993585	LOC107993585	cuticle protein 16.5	102025.8389	-3.359220293	0.270338943	-12.42595779	1.89E-35	1.57E-33	217298.0379	174192.6452	220618.9759	74048.07673	165667.3754	9976.76857	17099.43535	21258.68723	18072.54786
107993586	LOC107993586	glycine-rich cell wall structural protein 1-like	343.6954295	-2.250711731	0.366023451	-6.14909161	7.79E-10	6.64E-09	296.7429964	466.5980566	684.1658097	324.7761267	875.5363113	82.94571302	70.42127519	185.5665694	106.5060069
107993587	LOC107993587	spidroin-1-like	224.4026025	-1.079687464	0.294141856	-3.670635245	0.000241948	0.000858817	234.9498324	271.1915456	435.6465639	190.1128546	332.9713646	120.7805997	178.2089413	161.4278286	94.33389182
107993588	LOC107993588	tetra-peptide repeat homeobox protein 1-like	627.0673625	-2.002253278	0.671264943	-2.982806265	0.002856187	0.007775139	544.5946983	505.976555	2288.620228	259.6448709	1105.197364	119.3254117	149.4655637	381.6938378	289.087733
107993590	LOC107993590	uncharacterized LOC107993590	484.5250186	-3.392212325	0.341102967	-9.944833819	2.66E-23	9.20E-22	774.7912104	774.1961385	1236.693159	294.8509551	971.4142265	71.30420944	87.66730177	96.55496293	53.25300345
107993591	LOC107993591	uncharacterized LOC107993591	257.9413058	-3.186065993	0.428875538	-7.428882539	1.10E-13	1.52E-12	273.6554407	291.9952806	639.3024779	142.584641	786.3475529	50.93157817	50.30091085	43.75146758	42.60240276
107993592	LOC107993592	uncharacterized LOC107993592	33.290877	-2.946013799	0.738159565	-3.991025707	6.58E-05	0.000262341	41.42179127	34.17756466	108.6164875	20.24349841	66.89156878	0	10.06018217	6.034685183	12.17211507
107993595	LOC107993595	endochitinase A1-like	61163.52869	-1.98364737	0.177345682	-11.18520251	4.82E-29	2.51E-27	94598.54366	90531.16784	95795.01949	68886.86478	108044.7484	15979.41885	27490.16636	28132.19365	21013.63516
107993596	LOC107993596	protein FAM71B-like	63263.96152	-2.103657646	0.433626723	-4.851309972	1.23E-06	6.66E-06	50236.48426	58506.78976	138072.8066	61388.849	171821.3998	22553.958	17312.13635	23529.23753	25953.99237
107993641	LOC107993641	GPI mannosyltransferase 2	183.5453413	-1.647358968	0.462013632	-3.565606843	0.000363015	0.001242305	274.3344864	459.1681512	252.0610878	189.2327025	141.2155341	183.3536814	63.23543078	54.31216665	34.99483084
107993657	LOC107993657	alpha-N-acetylglucosaminidase	62.61959172	-1.019943734	0.405654745	-2.514314812	0.011926392	0.027229452	105.2520926	63.15419556	94.44911954	55.4495826	85.4725601	23.28300716	25.86903987	49.78615276	60.86057537
107993665	LOC107993665	NPC intracellular cholesterol transporter 2 homolog a	2904.815573	-1.745304225	0.195388553	-8.93247942	4.17E-19	1.01E-17	3939.144445	4062.672251	4525.883747	4194.804931	4383.627474	871.6575807	935.5969418	1813.422897	1416.529892
107993668	LOC107993668	protein takeout	8424.424247	-2.819711161	0.372406846	-7.571587878	3.69E-14	5.44E-13	13858.64488	10762.9609	19205.63815	12928.55427	11347.03978	1612.348246	1524.836183	3391.493073	1188.302734
107993669	LOC107993669	protein Ycf2-like	463.9933107	-1.812671439	0.409688542	-4.424510947	9.67E-06	4.52E-05	878.0061657	1266.798864	594.4391461	175.1502688	486.8219728	243.0163873	136.5310437	227.8093657	167.3665823
107993682	LOC107993682	cuticle protein 7-like	14877.89657	-1.249858142	0.48851666	-2.558475985	0.010513208	0.024365283	5926.032334	16367.33852	25565.01543	22810.9021	29526.6817	5641.763673	9133.208241	4176.002147	14754.12498
107993707	LOC107993707	U3 small nucleolar ribonucleoprotein protein MPP10	870.1853511	-1.257716708	0.169452827	-7.422223246	1.15E-13	1.60E-12	1193.083398	1266.055873	1199.503818	1078.186328	1131.953992	475.8464589	645.2888278	494.844185	346.9052796
107993796	LOC107993796	centromere protein J	709.7702028	-1.008927035	0.146153506	-6.903201028	5.08E-12	5.71E-11	942.5155127	899.7615391	1057.239832	901.2757553	769.9962806	525.3228491	451.2710288	457.1274026	383.4216248
107993807	LOC107993807	leucine-rich repeats and immunoglobulin-like domains protein 1	2757.614002	-1.823051652	0.121812715	-14.96602102	1.22E-50	2.06E-48	3812.162888	4163.718964	4090.237183	3494.203856	4681.666575	1030.273067	1319.321033	1137.538157	1089.404299
107993818	LOC107993818	uncharacterized protein PFB0145c-like	57.64295865	-1.152503195	0.450470718	-2.55844198	0.010514236	0.024365283	69.26266736	109.9625993	83.23328659	67.77171207	51.28353606	65.48345765	17.24602658	27.15608332	27.38725892
107993858	LOC107993858	SEC14-like protein 2	1259.593494	-1.269030125	0.186642077	-6.799271336	1.05E-11	1.14E-10	1603.227036	1651.667961	1416.146486	2169.574938	1670.80274	548.6058563	741.5791428	948.954245	585.7830379
107993933	LOC107993933	venom serine protease 34	15700.2008	-1.978034865	0.346939754	-5.701378536	1.19E-08	8.63E-08	37568.20659	19930.72113	21216.81409	18563.28804	20172.26742	9182.23595	5229.857559	5665.060715	3773.355673
107993950	LOC107993950	glucose dehydrogenase [FAD, quinone]	3499.406688	-3.276937682	0.272450476	-12.02764528	2.54E-33	1.88E-31	5750.838528	4295.228289	9823.889046	3293.529176	5929.565952	496.2190902	488.6374197	867.485995	549.2666927
107994007	LOC107994007	uncharacterized LOC107994007	295.2992732	-1.166461136	0.325339099	-3.585370279	0.0003366	0.001159069	456.9977954	360.35041	399.637837	435.6752919	306.9579767	165.891426	281.6851008	64.87286572	185.6247549
107994023	LOC107994023	uncharacterized LOC107994023	205.1304001	-1.021521175	0.280024778	-3.647967087	0.000264323	0.000929447	288.5944473	324.6868642	340.0168303	220.0380262	150.8776496	148.4291707	152.3399014	111.6416759	109.5490357
107994025	LOC107994025	major royal jelly protein 2-like	1027.489065	-5.896656351	1.903021223	-3.098576242	0.001944529	0.005537029	1026.717187	4890.363708	3098.521428	0	109.256229	34.92451075	0	73.92489349	13.69362946
107994035	LOC107994035	sodium/potassium/calcium exchanger 3	1913.663391	-1.224876726	0.120441452	-10.16989339	2.70E-24	1.00E-22	2457.4666	2897.66309	2605.024778	2136.129158	2734.378684	979.3414888	1122.428896	1173.746268	1116.791558
107994059	LOC107994059	uncharacterized LOC107994059	390.2576317	-1.012762913	0.32302293	-3.135266322	0.001716982	0.004958275	596.2021759	504.4905739	605.064672	292.2104988	516.5515589	149.8843586	142.2797193	398.2892221	307.3459056
107994068	LOC107994068	cilia- and flagella-associated protein 45-like	190.7292993	-2.030957833	0.314853157	-6.450492205	1.11E-10	1.05E-09	361.9313893	352.1775141	349.4617423	134.663272	237.0934493	65.48345765	73.29561295	66.38153701	76.07571921
107994093	LOC107994093	glycine receptor subunit alpha-4	409.2230581	-1.642375514	0.232162591	-7.074247007	1.50E-12	1.82E-11	599.5974047	615.1961638	572.5977872	515.7691334	628.0375068	160.0706742	116.4106794	285.1388749	190.189298
107994105	LOC107994105	peroxisomal acyl-coenzyme A oxidase 3-like	2479.528834	-2.418152947	0.509232627	-4.748621395	2.05E-06	1.07E-05	3874.635098	8134.260388	3284.468132	962.0062505	3155.052327	532.5987889	843.6181334	715.1101942	814.0101956
107994141	LOC107994141	DNA-binding transcriptional regulator BolA	160.81246	-1.100786091	0.233542686	-4.713425666	2.44E-06	1.26E-05	177.9099887	242.2149147	197.162537	244.6822851	192.4990701	97.4975925	116.4106794	70.9075509	108.0275213
107994177	LOC107994177	probable cytochrome P450 301a1, mitochondrial	149.1859634	-1.381689864	0.456843795	-3.024425152	0.002491061	0.006900696	139.8834262	492.6027254	178.8630201	107.3785568	108.5129893	75.66977328	73.29561295	105.6069907	60.86057537
107994226	LOC107994226	probable cytochrome P450 4aa1	3099.761368	-2.186724738	0.256153422	-8.536777389	1.38E-17	2.91E-16	2906.994892	4260.307733	7207.058128	5917.2626	3436.740156	889.1198361	1207.22186	1330.648083	742.4990195
107994227	LOC107994227	4-coumarate--CoA ligase 1-like	4443.878072	-2.12908896	0.407952103	-5.218967978	1.80E-07	1.10E-06	6842.744108	8106.769738	6404.830919	6337.095154	6119.835303	436.5563843	1797.898271	2045.758277	1903.414495
107994233	LOC107994233	venom carboxylesterase-6	4059.222281	-2.95359964	0.414045971	-7.133506537	9.78E-13	1.21E-11	9977.219329	6893.466193	7336.925667	2553.321256	6352.469315	1353.324791	602.1737613	488.8094998	975.2907203
107994262	LOC107994262	uncharacterized LOC107994262	312.1157647	-2.598312451	0.445760616	-5.828941277	5.58E-09	4.20E-08	336.1276504	338.8036844	1019.460184	273.7273046	512.8353606	77.12496123	47.42657309	40.73412498	162.8020391
107994277	LOC107994277	dynein light chain 1, axonemal-like	121.7690234	-1.584856343	0.264074405	-6.001552268	1.95E-09	1.59E-08	162.2919363	208.7803406	193.6206951	139.0640326	161.2830047	43.65563843	68.98410631	51.29482405	66.94663291
107994302	LOC107994302	probable cyclin-dependent serine/threonine-protein kinase DDB_G0292550	9853.334833	-1.532584206	0.176819545	-8.667504518	4.42E-18	9.77E-17	14144.52315	10095.7554	16584.67508	18144.33564	10500.48982	4343.736024	4956.795472	4637.655563	5272.047342
107994350	LOC107994350	uncharacterized LOC107994350	1306.452972	-1.017726645	0.203746507	-4.995063037	5.88E-07	3.34E-06	1698.972488	2001.616504	1857.69612	1483.936449	1386.141953	1129.225847	967.2146572	615.5378886	617.73484
107994378	LOC107994378	uncharacterized LOC107994378	270.2482618	-1.067528791	0.212361412	-5.02694336	4.98E-07	2.86E-06	397.2417687	310.570044	381.9286271	313.3341493	356.7550335	196.4503729	109.224835	173.497199	193.2323268
107994391	LOC107994391	uncharacterized LOC107994391	93.74577156	-1.390762626	0.475711199	-2.923544007	0.003460713	0.009228568	190.1328124	107.7336277	165.8762662	108.2587089	74.32396531	26.19338306	61.7982619	18.10405555	91.29086306
107994430	LOC107994430	uncharacterized protein PF11_0213	11004.65997	-1.867032628	0.163638298	-11.40950894	3.75E-30	2.08E-28	17956.68604	17961.05322	14306.09008	14564.75703	16439.71789	3512.823706	5909.63844	4823.222132	3567.951231
107994441	LOC107994441	L-threonine ammonia-lyase-like	3807.433125	-2.813327962	0.432539512	-6.504210326	7.81E-11	7.51E-10	7181.587941	5697.99442	7587.215834	2548.040343	7750.503102	1057.921638	714.2729341	1321.596055	407.765855
107994472	LOC107994472	RNA-binding protein 34	894.6426219	-1.267695318	0.19565468	-6.479248645	9.22E-11	8.78E-10	1363.523883	1224.448403	1266.208509	1075.545872	1114.11624	622.8204416	503.0091085	579.3297776	302.7813625
107994488	LOC107994488	hydroxymethylglutaryl-CoA synthase 1	2377.456889	-1.303036193	0.256890105	-5.072348712	3.93E-07	2.29E-06	4203.293245	4002.490017	3242.556335	1341.351808	3368.362108	1578.878923	1264.708616	1179.780953	1215.689993
107994570	LOC107994570	MICAL-like protein 1	1864.673281	-1.047538196	0.150246796	-6.972116699	3.12E-12	3.60E-11	2383.450612	2521.709879	2677.042232	2294.556537	2222.286563	912.4028432	1373.933451	1395.520949	1001.156465
107994593	LOC107994593	uncharacterized LOC107994593	11097.88427	-2.426691101	0.131120061	-18.50739762	1.80E-76	9.97E-74	15929.73445	18955.91754	19963.59234	16650.71752	15444.51999	3013.69424	3821.432056	2671.856865	3429.493422
107994606	LOC107994606	cuticle protein 64-like	32.15983169	-3.398318165	0.832199289	-4.083538896	4.44E-05	0.000182246	25.80373882	26.00466876	53.12762974	100.3373399	63.91861016	10.18631563	10.06018217	0	0
107994615	LOC107994615	testis-expressed protein 2	3851.077486	-1.251062193	0.1433222	-8.729018894	2.57E-18	5.75E-17	5146.487803	5348.045878	4759.645318	5568.722367	5118.691491	1875.737265	2871.463425	2173.995337	1796.908488
107994617	LOC107994617	putative inorganic phosphate cotransporter	511.7429205	-1.277112226	0.234151701	-5.454208627	4.92E-08	3.27E-07	518.1119137	627.0840124	863.6191368	497.2859392	956.5494335	302.6790931	343.4833627	256.4741203	240.3992727
107994635	LOC107994635	esterase FE4	22588.47156	-3.061776334	0.343178009	-8.921831387	4.59E-19	1.11E-17	34177.73111	42992.40437	31941.51161	37175.8646	39234.13481	1824.805686	5393.694812	7169.205997	3386.891019
107994660	LOC107994660	uncharacterized LOC107994660	6394.806918	-2.205983986	0.154005886	-14.32402387	1.55E-46	2.17E-44	10639.28894	9811.933018	10878.76765	7004.25045	10713.7996	1736.039222	2127.009945	2498.359666	2143.813767
107994681	LOC107994681	gonadotropin-releasing hormone II receptor	92.20858057	-1.21232865	0.376120935	-3.223241618	0.001267486	0.003781328	145.9948381	78.75699681	121.6032414	137.3037283	133.0398979	29.10375895	45.98940421	43.75146758	94.33389182
107994689	LOC107994689	kelch-like protein 10	556.2911099	-1.475131782	0.65169325	-2.263536996	0.023602607	0.049423136	201.6765903	466.5980566	1176.481845	290.4501946	1752.559102	187.7192453	300.3682962	256.4741203	374.2925385
107994715	LOC107994715	fatty acid-binding protein homolog 9	3979.5902	-1.458414454	0.183187832	-7.96130637	1.70E-15	2.93E-14	6392.53677	6985.597019	5436.727443	4559.187903	4366.532962	2662.993944	1747.59736	1630.873671	2034.264732
107994722	LOC107994722	asparagine-rich protein-like	103.9163379	-1.647896348	0.351163881	-4.692670393	2.70E-06	1.38E-05	138.5253347	101.7897034	203.655914	158.4273789	142.7020134	45.11082638	66.10976855	22.63006944	56.29603222
107994746	LOC107994746	heat shock transcription factor, X-linked member 4-like	12.79107525	-3.903400421	1.15677349	-3.374386131	0.000739805	0.002357648	9.506640618	13.37382965	29.51534986	41.36714892	15.60803271	0	5.748675526	0	0
107994785	LOC107994785	glucose dehydrogenase [FAD, quinone]-like	10055.02763	-2.529957452	0.416730133	-6.070973166	1.27E-09	1.05E-08	15474.09474	12894.60075	26155.32243	7506.817302	17454.24001	1820.440123	2129.884282	4465.667035	2594.182025
107994817	LOC107994817	uncharacterized serine-rich protein C215.13	607902.5438	-3.641520647	0.438627615	-8.302077933	1.02E-16	1.97E-15	1416859.532	973846.6114	1170858.581	250737.7316	1329229.863	52813.13619	134527.6303	58221.13397	84028.6749
107994861	LOC107994861	protein lava lamp-like	18949.9826	-1.437728215	0.149374401	-9.624997386	6.27E-22	1.89E-20	25275.44122	26821.21536	22047.96634	28185.991	29336.41235	7558.2462	12596.78525	9714.334473	9013.451212
107994880	LOC107994880	peroxisomal membrane protein PMP34	5297.464339	-1.464692181	0.224990489	-6.510018213	7.51E-11	7.26E-10	9734.120947	7736.017461	8593.689264	3484.522183	7414.558779	2597.510487	2849.905892	2754.833786	2512.020248
107994881	LOC107994881	uncharacterized LOC107994881	1007.227133	-1.532405916	0.240111056	-6.382071465	1.75E-10	1.62E-09	1857.190149	1456.261451	1391.353592	749.0094412	1647.019071	427.8252566	546.1241749	386.2198517	604.0412106
107994900	LOC107994900	mitochondrial basic amino acids transporter-like	792.6119755	-3.074020133	0.315795358	-9.73421571	2.15E-22	6.81E-21	1252.839424	1091.453097	1442.710301	649.5522533	2078.09807	237.1956355	109.224835	168.9711851	103.4629781
107994923	LOC107994923	uncharacterized LOC107994923	124.7564835	-1.827957	0.414854121	-4.406264533	1.05E-05	4.88E-05	143.9577008	163.4579179	204.246221	120.5808384	283.9175475	14.55187948	61.7982619	64.87286572	65.42511852
107994931	LOC107994931	farnesol dehydrogenase	7134.210886	-1.177300804	0.22334391	-5.271246502	1.36E-07	8.46E-07	9784.370334	9800.78816	10840.3977	7701.330917	9302.387498	2540.758157	3644.660283	6742.25202	3850.952907
107994936	LOC107994936	zinc metalloproteinase nas-13-like	711.4518716	-1.288892751	0.241263494	-5.342261814	9.18E-08	5.86E-07	741.5179682	1065.448429	1305.759078	595.8629749	1114.85948	356.5210472	478.5772375	298.7169165	445.8037146
107994961	LOC107994961	uncharacterized LOC107994961	819.7810939	-1.274368985	0.234807779	-5.427286055	5.72E-08	3.76E-07	916.7117739	1242.280176	1056.649525	1054.422222	1273.912765	251.747515	400.9701179	639.6766294	541.6591208
107994999	LOC107994999	alpha-tocopherol transfer protein-like	575.5673532	-2.425654851	0.30822993	-7.869627877	3.56E-15	5.83E-14	816.2130017	1216.275507	774.4827802	739.327768	962.4953507	100.4079684	214.1381633	271.5608332	85.20480552
107995017	LOC107995017	farnesol dehydrogenase	1792.629522	-3.17956708	0.609571159	-5.216072039	1.83E-07	1.12E-06	3649.870952	1637.551141	4111.488235	1964.499498	3461.267064	75.66977328	497.260433	577.8211063	158.237496
107995018	LOC107995018	arylsulfatase B-like	299.7978076	-2.512247844	0.406395994	-6.181773146	6.34E-10	5.46E-09	278.408761	444.3083405	710.1393175	235.000612	698.6452739	100.4079684	125.0336927	31.68209721	74.55420483
107995023	LOC107995023	estradiol 17-beta-dehydrogenase 11-like	2776.354523	-1.73382911	0.229388689	-7.5584769	4.08E-14	5.99E-13	6406.117685	4206.069424	2586.725261	3513.567202	3430.050999	1532.312909	1040.51027	1047.017879	1224.819079
107995026	LOC107995026	uncharacterized LOC107995026	658.0043765	-1.220235584	0.180621706	-6.755752731	1.42E-11	1.51E-10	1049.804743	743.7335265	938.5881254	780.6949169	895.6037819	382.7144302	471.3913931	276.0868471	383.4216248
107995030	LOC107995030	zinc finger protein 512B-like	139.2748759	-1.639344375	0.543611453	-3.015654595	0.002564252	0.007069774	110.0054129	109.9625993	354.1841983	143.4647931	279.4581095	11.64150358	43.11506644	84.48559256	117.1566076
107995038	LOC107995038	uncharacterized LOC107995038	227.5862413	-1.162889222	0.200777936	-5.791917402	6.96E-09	5.19E-08	328.6581471	311.3130346	311.6820945	260.525023	296.5526216	98.95278044	142.2797193	167.4625138	130.850237
107995069	LOC107995069	alpha-tocopherol transfer protein-like	11640.02049	-1.126114995	0.16647184	-6.764597499	1.34E-11	1.42E-10	14614.42281	14939.31071	15417.63815	13653.7996	18036.19666	4869.058873	6483.068824	7579.56459	9167.124165
107995071	LOC107995071	uncharacterized LOC107995071	563.8955783	-1.505006566	0.241270616	-6.237836122	4.44E-10	3.89E-09	613.8573656	656.0606433	785.6986132	748.1292891	1154.994421	211.0022524	211.2638256	328.8903425	365.1634522
107995102	LOC107995102	estradiol 17-beta-dehydrogenase 11	18203.59051	-1.458375508	0.162952665	-8.949687987	3.56E-19	8.69E-18	27586.23394	28248.50018	19262.30762	24960.23354	26833.92443	6811.734783	8947.813456	11729.91932	9451.647355
107995123	LOC107995123	membrane metallo-endopeptidase-like 1	1044.828058	-1.006649479	0.181601836	-5.543167975	2.97E-08	2.03E-07	1428.712276	1219.24747	1400.798504	1412.644128	1264.25065	555.881796	763.136676	885.5900506	473.1909735
107995130	LOC107995130	estradiol 17-beta-dehydrogenase 11	193.6715206	-1.305278434	0.438342743	-2.977757597	0.002903655	0.007887744	429.1569193	288.280328	124.5547764	285.1692819	189.5261115	62.57308175	93.41597729	54.31216665	216.0550426
107995141	LOC107995141	uncharacterized LOC107995141	8381.956036	-1.803180478	0.186381278	-9.674686732	3.86E-22	1.19E-20	12338.94048	12128.57751	14841.49852	7395.918136	14664.11835	2946.755594	3742.387767	3388.47573	3990.93223
107995156	LOC107995156	clavesin-1	4848.549257	-2.111360774	0.181432173	-11.63719055	2.67E-31	1.63E-29	7070.903483	7610.45206	8024.043012	5900.53971	8213.541406	1446.45682	1504.715819	2487.798967	1378.492032
107995182	LOC107995182	unconventional myosin-XIX-like	189.5706523	-1.103936773	0.305448115	-3.614154806	0.000301329	0.001050362	290.6315846	314.2849967	213.100826	246.4425893	179.1207564	190.6296212	96.29031506	101.0809768	74.55420483
107995183	LOC107995183	alpha-tocopherol transfer protein	1017.039519	-1.311586975	0.229209538	-5.722218141	1.05E-08	7.69E-08	1833.423548	1059.504504	1393.71482	1094.909218	1540.735801	656.2897644	626.6056323	325.8729999	622.2993832
107995197	LOC107995197	uncharacterized LOC107995197	47.20148788	-2.564395781	0.485624803	-5.280611213	1.29E-07	8.06E-07	76.05312495	109.2196088	46.04394578	72.17247259	70.60776704	4.365563843	11.49735105	16.59538425	18.25817261
107995210	LOC107995210	endocuticle structural glycoprotein SgAbd-8-like	3115.062504	-1.222924468	0.19964956	-6.125355198	9.05E-10	7.62E-09	2792.236159	4119.882522	3537.119527	5867.974082	4562.74823	1708.390651	1588.071614	2255.463587	1603.676161
107995217	LOC107995217	organic cation transporter protein-like	602.1086398	-1.322501183	0.205447173	-6.437183663	1.22E-10	1.14E-09	611.8202284	699.8970849	988.7642202	709.4025964	1095.535249	296.8583413	340.6090249	294.1909027	381.9001105
107995238	LOC107995238	uncharacterized LOC107995238	85.46587382	-1.243060782	0.47984126	-2.590566686	0.009581805	0.022484479	129.6977399	167.9158611	144.6252143	44.00760524	88.44551871	68.39383354	18.68319546	70.9075509	36.51634522
107995239	LOC107995239	uncharacterized LOC107995239	273.1400179	-1.506335516	0.264028111	-5.705208857	1.16E-08	8.46E-08	429.8359651	237.013981	488.1838866	368.7837319	393.9170161	93.13202865	127.9080304	182.5492268	136.9362946
107995274	LOC107995274	uncharacterized LOC107995274	182.296581	-1.345389636	0.284082222	-4.735916344	2.18E-06	1.14E-05	194.2070869	225.1261324	348.8714353	170.7495083	308.444456	72.75939739	96.29031506	113.1503472	111.0705501
107995275	LOC107995275	uncharacterized LOC107995275	89.23231228	-1.14048551	0.416469489	-2.738461135	0.006172746	0.015315993	186.7375836	135.9672681	92.67819855	80.97399364	92.90495663	71.30420944	57.48675526	19.61272684	65.42511852
107995289	LOC107995289	WD repeat-containing and planar cell polarity effector protein fritz	2759.349755	-1.050808876	0.129416309	-8.119601655	4.68E-16	8.50E-15	3488.258061	4020.32179	3768.51987	3124.539972	3514.03708	1778.239672	1776.340737	1986.920096	1376.970518
107995298	LOC107995298	apolipophorins	49003.74707	-1.23786371	0.199002418	-6.22034508	4.96E-10	4.31E-09	60081.28966	58381.22436	70299.06998	74482.87187	66081.43755	15858.63825	27317.7061	38136.19301	30395.29285
107995316	LOC107995316	adenomatous polyposis coli protein	15754.52906	-1.001155222	0.110692746	-9.044451952	1.50E-19	3.80E-18	19375.21263	20698.97334	18701.51598	21344.56869	21183.07335	9078.917606	12260.48773	9859.166917	9288.845316
107995320	LOC107995320	uncharacterized LOC107995320	4209.807618	-1.465607081	0.190312041	-7.701073858	1.35E-14	2.08E-13	5964.058896	6206.199947	5941.439926	5377.72936	5888.687771	1191.798929	2637.204897	2388.226661	2292.922177
107995392	LOC107995392	protein obstructor-E	272.0049775	-1.313633788	0.230856667	-5.690257096	1.27E-08	9.18E-08	357.8571147	315.7709778	351.8229703	366.1432756	460.0653452	152.7947345	90.54163953	171.9885277	181.0602117
107995431	LOC107995431	pyrokinin-1 receptor	348.8739566	-1.176537065	0.284273839	-4.138745473	3.49E-05	0.000146379	373.4751671	448.7662837	547.8048933	509.6080687	439.254635	87.31127686	250.0673854	209.7053101	273.8725892
107995442	LOC107995442	uncharacterized LOC107995442	5235.84425	-1.338420646	0.223711206	-5.982805553	2.19E-09	1.77E-08	7652.166652	9171.475176	6695.852268	3946.602038	8330.973271	2235.168688	2729.183706	2534.567777	3826.608676
107995444	LOC107995444	uncharacterized LOC107995444	29.21951994	-4.112545662	1.011077171	-4.067489387	4.75E-05	0.00019389	38.02656247	120.3644668	27.15412187	27.28471525	38.64846196	0	11.49735105	0	0
107995445	LOC107995445	myrosinase 1	121.8512187	-1.030425066	0.415443191	-2.480303178	0.013127071	0.029632077	195.5651784	74.2990536	259.1447717	110.8991652	147.904691	75.66977328	80.48145736	114.6590185	38.03785961
107995458	LOC107995458	pancreatic triacylglycerol lipase-like	733.9662898	-1.383285468	0.160882514	-8.598109458	8.10E-18	1.76E-16	958.8126109	822.4905233	1063.142902	1153.879409	1056.886787	397.2663097	342.0461938	333.4163564	477.7555167
107995509	LOC107995509	trypsin-1-like	152.5572378	-1.309722889	0.278831247	-4.697188373	2.64E-06	1.36E-05	183.3423548	176.8317476	285.7085866	172.5098125	219.2556977	100.4079684	56.04958638	73.92489349	104.9844925
107995530	LOC107995530	sodium-coupled monocarboxylate transporter 1	1656.465294	-1.633035497	0.209364413	-7.799966929	6.19E-15	9.87E-14	2312.829853	2312.186548	3331.692692	1391.520478	2502.487912	784.3463038	672.5950365	727.1795645	873.3492566
107995544	LOC107995544	BBSome-interacting protein 1	51.02508716	-1.372836373	0.402062795	-3.414482492	0.000639033	0.002069385	58.39793523	89.15886432	72.60776065	80.09384153	50.54029641	30.5589469	18.68319546	18.10405555	41.08088838
107995566	LOC107995566	fibrillin-2-like	10234.63467	-1.565920144	0.170978718	-9.158567568	5.26E-20	1.37E-18	12355.23758	13417.66609	17534.47904	10904.20443	18304.50618	4272.431815	4294.260618	5245.650095	5783.276175
107995578	LOC107995578	uncharacterized LOC107995578	483.6624945	-1.008557263	0.283772968	-3.554099142	0.000379276	0.001291493	609.7830911	601.8223341	838.2359359	455.0386382	609.4565155	452.5634517	273.0620875	149.3584583	363.6419378
107995621	LOC107995621	probable chitinase 10	1118.035414	-1.939223507	0.308808901	-6.279687859	3.39E-10	3.01E-09	2229.986271	1020.868996	2365.950444	1281.501465	1427.020134	269.2097703	504.4462774	689.4627821	273.8725892
107995629	LOC107995629	synaptic vesicle glycoprotein 2C-like	239.722484	-1.898754517	0.288886898	-6.572657091	4.94E-11	4.88E-10	377.5494417	396.0139557	416.75674	212.1166572	373.8495455	122.2357876	90.54163953	52.80349535	115.6350932
107995699	LOC107995699	1-acyl-sn-glycerol-3-phosphate acyltransferase alpha	3742.606285	-3.412756509	0.533640293	-6.395237675	1.60E-10	1.49E-09	7345.237969	6902.382079	8009.875644	3069.970541	6002.403438	346.3347316	459.8940421	1253.705847	293.6522762
107995702	LOC107995702	uncharacterized LOC107995702	5180.429581	-1.105191589	0.14973787	-7.380842217	1.57E-13	2.16E-12	6817.619415	8383.905208	6381.218639	5163.852399	7238.410981	3306.187017	2621.39604	3589.129012	3122.147517
107995734	LOC107995734	polyglutamine-repeat protein pqn-41-like	3958.013222	-2.676003884	0.205266635	-13.03672119	7.56E-39	7.33E-37	4599.176922	5475.09726	9011.626618	5726.269594	6846.723684	846.9193856	1131.05191	752.8269766	1232.426651
107995750	LOC107995750	chondroitin sulfate synthase 2	2226.50461	-1.078456163	0.119874649	-8.996532429	2.33E-19	5.78E-18	3248.554908	3064.09297	3020.010597	2633.415097	2566.406522	1519.216217	1228.779394	1481.515212	1276.550568
107995771	LOC107995771	uncharacterized LOC107995771	243.3579	-1.392611174	0.325124973	-4.283310385	1.84E-05	8.16E-05	459.7139785	421.2756339	312.8627085	220.9181783	263.8500768	200.8159368	76.16995072	143.3237731	91.29086306
107995790	LOC107995790	probable multidrug resistance-associated protein lethal(2)03659	132.8196716	-1.217798275	0.34333859	-3.546930961	0.000389747	0.001322501	224.0851003	139.6822208	167.6471872	180.4311815	177.6342771	42.20045048	114.9735105	45.26013887	103.4629781
107995792	LOC107995792	elongation of very long chain fatty acids protein 6	1829.953183	-2.709287422	0.813695821	-3.329607147	0.000869686	0.002723065	2646.920366	3634.709702	3981.030389	1389.760173	3022.012429	56.75232996	283.1222696	1347.243467	108.0275213
107995856	LOC107995856	odorant receptor 13a-like	57.91617832	-1.165623714	0.50930942	-2.288635684	0.022100529	0.046672722	48.89129461	130.7663343	85.59451458	51.92897418	66.89156878	37.83488664	15.8088577	18.10405555	65.42511852
107995862	LOC107995862	serine/threonine-protein kinase mTOR	3663.597187	-1.023778422	0.109441756	-9.354550388	8.40E-21	2.31E-19	4929.872206	4778.915127	4260.245598	4805.630492	4888.287198	2054.725382	2755.052746	2261.498272	2238.147659
107995947	LOC107995947	multidrug resistance-associated protein 4	3495.779904	-2.017323154	0.108127545	-18.65688475	1.11E-77	6.80E-75	5181.119137	5446.120629	5140.983638	4845.237337	5656.796999	1215.081936	1264.708616	1534.318708	1177.652133
107995966	LOC107995966	multidrug resistance-associated protein 4	5653.884981	-1.895215928	0.361142161	-5.247839031	1.54E-07	9.54E-07	8139.721507	10094.26942	6886.521428	6114.416672	10643.19183	921.1339709	2218.988753	3245.151957	2621.569284
107995978	LOC107995978	uncharacterized LOC107995978	80.78875625	-1.324153229	0.450638997	-2.938390238	0.003299215	0.008834361	140.562472	191.6915583	67.29499767	46.64806155	104.7967911	36.37969869	47.42657309	60.34685183	31.95180207
107996084	LOC107996084	uncharacterized LOC107996084	3824.338616	-1.047964391	0.13199301	-7.939544627	2.03E-15	3.45E-14	5129.511659	5044.905739	4266.738975	4773.945016	5601.797265	1859.730197	2648.702248	2539.093791	2554.622651
107996091	LOC107996091	long-chain fatty acid transport protein 4	8183.09102	-1.175794792	0.149869119	-7.845477442	4.31E-15	7.02E-14	11752.92399	11380.38604	10643.82547	8914.180517	11696.36242	3597.224607	5007.096383	5999.985743	4655.834016
107996108	LOC107996108	lysosomal alpha-mannosidase	1230.982495	-2.026779205	0.240922038	-8.412593627	4.01E-17	8.02E-16	1859.906332	2026.135192	1844.119059	1772.626339	1758.505019	327.4172882	790.4428848	381.6938378	317.9965063
107996127	LOC107996127	collagen alpha-1(I) chain-like	1037.520725	-2.416250641	0.319849799	-7.554329082	4.21E-14	6.16E-13	1665.0202	1535.761438	2160.523609	502.5668518	2256.475587	323.0517244	244.3187098	324.3643286	325.6040782
107996141	LOC107996141	contactin	2532.606361	-1.085545761	0.106078876	-10.23338296	1.41E-24	5.34E-23	2983.727063	3310.022838	3528.855229	3492.443552	3238.295168	1412.987497	1622.563667	1757.602059	1446.960179
107996146	LOC107996146	structural maintenance of chromosomes protein 1A	1654.533786	-1.421298702	0.138528186	-10.2599965	1.07E-24	4.11E-23	2426.909541	2415.462232	2066.07449	2329.762621	2228.23248	697.035027	1083.625337	838.8212404	804.8811093
107996199	LOC107996199	adenosine deaminase 2-like	626.1214556	-1.91798885	0.212773408	-9.014231927	1.98E-19	4.96E-18	1154.377789	756.3643656	921.4692225	892.4742342	926.0766077	215.3678163	308.9913095	301.7342591	158.237496
107996205	LOC107996205	adenylate cyclase type 10-like	193.6901727	-1.248337838	0.310018049	-4.026661813	5.66E-05	0.000228339	175.8728514	352.9205046	257.9641577	319.495214	197.7017477	80.03533712	77.6071196	162.9364999	118.678122
107996243	LOC107996243	sn1-specific diacylglycerol lipase beta	1572.314888	-1.544619704	0.183852612	-8.401401988	4.41E-17	8.77E-16	2063.62006	2117.523028	2621.553374	1937.214783	2364.988576	676.6623957	665.4091921	1099.821375	604.0412106
107996245	LOC107996245	uncharacterized LOC107996245	90.12992508	-1.625210144	0.418416368	-3.884193522	0.00010267	0.000393885	133.7720144	94.35979807	196.57223	94.17627521	124.8642617	23.28300716	27.30620875	37.71678239	79.11874798
107996249	LOC107996249	multiple epidermal growth factor-like domains protein 11	12408.95656	-2.256409756	0.188688087	-11.95841132	5.87E-33	4.21E-31	19575.53112	12746.00264	21772.29297	23372.43914	18196.73643	3297.45589	3567.053164	5401.043239	3752.054472
107996259	LOC107996259	lipid storage droplets surface-binding protein 2	262.5303246	-1.102704056	0.223220279	-4.93998154	7.81E-07	4.37E-06	435.9473769	274.1635078	391.9638461	277.247913	341.8902404	136.7876671	194.017799	135.7804166	174.9741542
107996323	LOC107996323	bromodomain-containing protein 8	1076.872002	-1.132910748	0.113007932	-10.02505509	1.18E-23	4.23E-22	1275.247934	1460.719394	1380.137759	1508.580708	1477.56043	685.3935234	698.4640764	632.1332729	573.6109229
107996330	LOC107996330	glycerol-3-phosphate acyltransferase 1, mitochondrial	6131.283827	-1.347867674	0.13655259	-9.870685537	5.58E-23	1.87E-21	9422.438944	8355.671568	9054.128722	6826.459725	8326.513833	3031.156495	3618.791243	3833.533762	2712.860147
107996361	LOC107996361	chymotrypsin inhibitor	5206.734003	-2.441154239	0.252834381	-9.655151455	4.67E-22	1.43E-20	9220.083308	5053.821626	12480.86084	4691.210718	9397.522173	1228.178628	1464.47509	1793.810171	1530.643471
107996362	LOC107996362	cysteine-rich venom protein 6	15005.21843	-1.62322997	0.566639701	-2.864659795	0.004174575	0.010855947	25581.01181	40360.7319	26831.81425	5505.351415	8927.794713	4294.259634	6061.978342	11582.06954	5901.954297
107996377	LOC107996377	protein maelstrom 2	103.4567254	-1.381409408	0.310362829	-4.450949914	8.55E-06	4.04E-05	145.9948381	116.6495141	143.4446003	119.7006862	186.5531529	61.1178938	57.48675526	30.17342591	69.98966168
107996380	LOC107996380	dynein regulatory complex protein 9-like	35.05724763	-2.348621361	1.031371456	-2.27718282	0.022775311	0.047915068	16.97614396	87.67288325	129.8675394	15.84273789	22.29718959	0	21.55753322	0	21.30120138
107996387	LOC107996387	uncharacterized LOC107996387	94.91936572	-1.120907656	0.337675561	-3.319481143	0.000901849	0.002812415	105.9311383	124.0794195	146.9864423	109.138861	138.2425755	32.01413485	70.42127519	40.73412498	86.7263199
107996393	LOC107996393	pro-resilin-like	250.5329325	-2.707215504	0.34311051	-7.890214447	3.02E-15	4.98E-14	330.0162386	260.0466876	508.8446315	599.3835833	310.674175	39.29007459	103.4761595	46.76881017	56.29603222
107996394	LOC107996394	cuticle protein 19-like	250.2951875	-1.986803633	0.23634365	-8.406418513	4.23E-17	8.43E-16	299.4591795	294.9672428	529.5053764	351.1806898	399.1196937	94.5872166	102.0389906	92.02894904	89.76934867
107996433	LOC107996433	homeobox protein Nkx-6.2	1063.018453	-1.132644593	0.265256755	-4.269993397	1.95E-05	8.62E-05	1083.75703	1226.677375	1221.935484	2388.732812	1088.846092	395.8111218	722.8959474	635.1506155	803.3595949
107996440	LOC107996440	myo-inositol 2-dehydrogenase	424.4259392	-1.595753648	0.601684851	-2.652141974	0.00799829	0.019258148	305.5705913	499.2896402	1624.524856	295.7311072	295.0661423	132.4221032	181.0832791	265.526148	220.6195857
107996441	LOC107996441	uncharacterized LOC107996441	34.59122696	-1.626922807	0.563242911	-2.888492291	0.003870935	0.010165561	16.2970982	42.35046055	48.40517376	74.81292891	65.40508947	14.55187948	8.623013289	24.13874073	16.73665823
107996455	LOC107996455	glycine dehydrogenase (decarboxylating), mitochondrial	966.5804602	-1.299134113	0.162450552	-7.997104968	1.27E-15	2.23E-14	1648.723102	1282.401665	1347.670874	977.8489884	1308.101789	529.688413	607.9224368	503.8962128	492.9706605
107996467	LOC107996467	lipase 3-like	51.84522686	-1.323544637	0.386397501	-3.425344715	0.00061402	0.001998399	75.37407919	60.92522395	63.75315569	93.29612311	60.2024119	20.37263127	21.55753322	45.26013887	25.86574453
107996498	LOC107996498	centrosomal protein of 131 kDa	146.618158	-1.208460199	0.28576676	-4.228834034	2.35E-05	0.000102147	152.7852957	242.9579053	188.8982391	166.3487478	228.9178131	64.0282697	58.92392414	102.5896481	114.1135788
107996504	LOC107996504	bifunctional 3'-phosphoadenosine 5'-phosphosulfate synthase-like	1428.375465	-1.810343586	0.45673327	-3.963677936	7.38E-05	0.000291506	1920.341405	1853.761387	2271.501325	2028.750601	2393.231683	133.8772912	714.2729341	730.1969071	809.4456524
107996515	LOC107996515	serine/threonine-protein kinase TAO2	2762.971301	-1.340911447	0.249034219	-5.384446575	7.27E-08	4.69E-07	3167.748463	3445.990106	5117.371358	2252.309236	4914.300586	1085.570209	1461.600752	1255.214518	2166.636483
107996552	LOC107996552	uncharacterized MFS-type transporter C09D4.1	7432.874806	-1.467778214	0.176116676	-8.334123983	7.81E-17	1.52E-15	11076.59441	11678.32524	11228.22939	6681.234627	11222.91876	3182.496042	3222.132632	4494.33179	4109.610352
107996558	LOC107996558	uncharacterized LOC107996558	1574.604968	-1.016322284	0.130888276	-7.764807655	8.18E-15	1.28E-13	2164.797878	2249.032352	2220.734923	1615.079112	1904.923231	1105.94284	993.0836971	985.1623561	932.6883176
107996568	LOC107996568	uncharacterized LOC107996568	108.5838536	-1.243119846	0.402203718	-3.090771646	0.001996371	0.005661089	124.2653738	79.49998735	196.57223	234.1204599	95.87791524	39.29007459	57.48675526	57.32950924	92.81237744
107996595	LOC107996595	excitatory amino acid transporter 3	1553.915384	-1.434260432	0.137810672	-10.40746995	2.29E-25	9.32E-24	2031.704909	2067.742662	2394.28518	2176.616155	2119.719491	615.5445019	760.2623383	936.8848746	882.4783429
107996596	LOC107996596	cyclin-dependent kinases regulatory subunit	66.52303396	-1.56054492	0.465336247	-3.353585566	0.000797717	0.002520796	105.2520926	54.98129966	102.1231105	122.3411426	86.21579975	40.74526254	18.68319546	12.06937037	56.29603222
107996601	LOC107996601	very-long-chain enoyl-CoA reductase	3491.000919	-1.186497656	0.167717535	-7.074380491	1.50E-12	1.82E-11	5322.360655	5069.424427	5560.691913	3058.528564	4235.722783	1833.536814	2075.271865	2122.700513	2140.770739
107996623	LOC107996623	kinesin-like protein subito	81.48785955	-1.528216008	0.37332037	-4.093577879	4.25E-05	0.000175147	93.70831467	146.3691356	114.5195574	102.9777963	116.6886255	23.28300716	63.23543078	49.78615276	22.82271576
107996634	LOC107996634	WD repeat and HMG-box DNA-binding protein 1	542.878706	-1.129286012	0.213333762	-5.293517538	1.20E-07	7.58E-07	742.197014	641.2008326	779.2052362	778.0544606	636.9563827	253.2027029	390.9099357	442.0406896	222.1411001
107996651	LOC107996651	odorant receptor 4-like	77.64510448	-1.09757675	0.437885367	-2.506538998	0.012191961	0.027779998	74.69503343	96.58876968	92.08789155	113.5396215	131.5534186	21.82781922	24.43187098	54.31216665	89.76934867
107996663	LOC107996663	uncharacterized LOC107996663	64.29844416	-1.199946171	0.439169208	-2.732309435	0.006289204	0.015575053	59.75602674	85.44391164	69.06591866	102.0976442	112.9724273	20.37263127	48.86374197	61.85552312	18.25817261
107996674	LOC107996674	uncharacterized LOC107996674	100.7729752	-1.013212686	0.306569527	-3.305001303	0.00094976	0.002941321	107.2892298	133.7382965	137.5415303	149.6258578	121.1480634	36.37969869	54.61241749	87.50293515	79.11874798
107996748	LOC107996748	uncharacterized LOC107996748	24.98931569	-2.13954473	0.788820148	-2.712335296	0.006681097	0.016409317	66.54648433	42.35046055	32.46688484	17.6030421	31.21606543	2.910375895	0	16.59538425	15.21514384
107996758	LOC107996758	odorant receptor 22c	1271.065686	-3.050716604	0.769911089	-3.962427154	7.42E-05	0.000292839	3283.865288	3032.144377	2429.113293	224.4387867	1462.695637	197.9055609	68.98410631	241.3874073	499.056718
107996759	LOC107996759	odorant receptor 22c-like	73.8529409	-1.185904824	0.344939929	-3.43800391	0.000586019	0.001913693	84.20167405	99.56073182	118.0613994	102.9777963	86.95903941	33.4693228	51.73807973	63.36419442	24.34423015
107996760	LOC107996760	odorant receptor 22c-like	88.57904056	-1.004559793	0.343986791	-2.920344096	0.003496451	0.009313194	76.05312495	142.6541829	107.4358735	125.861751	118.1751048	85.85608892	48.86374197	58.83818053	33.47331645
107996805	LOC107996805	putative leucine-rich repeat-containing protein DDB_G0290503	128.2888745	-1.131847087	0.369240114	-3.065341612	0.002174215	0.006118822	159.5757532	190.9485677	126.9160044	244.6822851	124.1210221	119.3254117	87.66730177	67.89020831	33.47331645
107996822	LOC107996822	probable fatty acid-binding protein	11816.96366	-1.012005689	0.22848625	-4.429175443	9.46E-06	4.43E-05	18764.07144	15813.81057	16311.95325	10147.27362	15108.57567	5359.457211	5523.040011	11648.45107	7676.040069
107996896	LOC107996896	uncharacterized LOC107996896	1509.351949	-1.240751723	0.129801246	-9.558858322	1.19E-21	3.51E-20	2067.694334	1938.462308	2038.330061	2231.185586	1872.963926	681.0279595	937.0341107	980.6363422	836.8329114
107996919	LOC107996919	protein trapped in endoderm-1	80.49281383	-1.738449443	0.344031947	-5.053162819	4.35E-07	2.51E-06	138.5253347	139.6822208	96.22004053	117.940382	92.16171698	46.56601433	40.24072868	18.10405555	34.99483084
107996949	LOC107996949	endocuticle structural glycoprotein SgAbd-1-like	350.729963	-1.433447185	0.308938231	-4.639915173	3.49E-06	1.75E-05	614.5364114	404.9298421	541.9018234	330.0570393	543.3081864	103.3183443	145.154057	158.410486	314.9534775
107996953	LOC107996953	phospholipase B1, membrane-associated-like	680.9287215	-1.780457683	0.319035918	-5.580743673	2.39E-08	1.65E-07	544.5946983	916.8503214	1155.230793	1057.062678	1296.953195	192.0848091	271.6249186	518.9829257	174.9741542
107996962	LOC107996962	phospholipase B1, membrane-associated-like	229.4980462	-1.414116572	0.364932061	-3.875013255	0.000106619	0.000406753	450.2073379	145.6261451	491.1354216	227.079243	274.255432	138.242855	86.23013289	162.9364999	89.76934867
107996963	LOC107996963	endocuticle structural glycoprotein SgAbd-2	40.32900323	-3.410407121	0.642174328	-5.310718561	1.09E-07	6.93E-07	42.77988278	39.37849841	69.06591866	93.29612311	92.90495663	0	4.311506644	9.052027774	12.17211507
107996975	LOC107996975	uncharacterized LOC107996975	45.83716473	-1.622549146	0.530970806	-3.055816116	0.002244489	0.006283488	46.17511157	96.58876968	45.45363878	55.4495826	83.9860808	33.4693228	28.74337763	18.10405555	4.564543153
107996978	LOC107996978	uncharacterized LOC107996978	237.4622684	-1.530560683	0.511709138	-2.99107553	0.002779967	0.007599666	509.9633646	483.6868389	346.5102073	31.68547577	301.7552991	109.1390961	139.4053815	122.202375	92.81237744
107996979	LOC107996979	uncharacterized LOC107996979	56.57934669	-1.981872798	0.873904041	-2.267838006	0.023339082	0.04896829	59.75602674	170.8878233	16.52859592	44.00760524	132.2966582	42.20045048	4.311506644	39.22545369	0
107996983	LOC107996983	uncharacterized LOC107996983	705.4865714	-1.563560194	0.218459871	-7.15719636	8.23E-13	1.03E-11	898.3775384	873.0138798	1316.384604	979.6092926	929.0495663	275.0305221	277.3735941	509.9308979	290.6092474
107997009	LOC107997009	tetratricopeptide repeat protein 21B-like	1390.0386	-1.105580481	0.137634186	-8.032746162	9.53E-16	1.69E-14	1612.054631	2023.163229	1789.220508	1839.517899	1856.612653	934.2306624	970.088995	660.7980275	824.6607963
107997034	LOC107997034	malate dehydrogenase, cytoplasmic-like	49.68374603	-1.006550483	0.407630812	-2.469269871	0.013538907	0.030425921	47.53320309	86.92989271	75.55929563	55.4495826	54.25649467	23.28300716	33.05488427	49.78615276	21.30120138
107997083	LOC107997083	nose resistant to fluoxetine protein 6	99.34035879	-1.014154487	0.400297929	-2.533499213	0.011292999	0.02593488	135.1301059	89.15886432	217.8232819	64.25110365	133.7831376	82.94571302	57.48675526	73.92489349	39.55937399
107997125	LOC107997125	nose resistant to fluoxetine protein 6	1759.826055	-2.05668153	0.191106008	-10.76199303	5.20E-27	2.33E-25	1870.771065	2500.163154	3218.944055	3452.836707	2241.610794	567.5232996	776.071196	607.9945322	602.5196962
107997167	LOC107997167	uncharacterized LOC107997167	43.22926244	-1.043499163	0.460894038	-2.26407607	0.023569436	0.049371454	62.47220978	65.38316717	63.16284869	63.37095154	26.01338786	33.4693228	38.8035598	15.08671296	21.30120138
107997171	LOC107997171	major royal jelly protein 2-like	24870.24764	-3.624935285	1.307861911	-2.771649863	0.005577299	0.014051363	37393.01278	107895.5997	63419.63224	643.3911886	850.2661631	9297.195798	1391.179477	1149.607527	1792.343945
107997177	LOC107997177	protein yellow-like	136.3844317	-1.480816728	0.547357786	-2.705390816	0.006822407	0.016717556	95.06640618	77.27101574	235.5324919	102.9777963	442.9708332	27.64857101	48.86374197	78.45090738	118.678122
107997192	LOC107997192	ATP-dependent DNA helicase Q4	1313.132666	-1.371920746	0.124014909	-11.06254687	1.91E-28	9.60E-27	1680.638252	2028.364163	1657.582048	1960.098737	1702.018805	720.3180341	791.8800537	627.607259	649.6866421
107997239	LOC107997239	sushi, von Willebrand factor type A, EGF and pentraxin domain-containing protein 1	1998.784952	-1.446671296	0.176730802	-8.185733805	2.71E-16	5.01E-15	1999.789759	2584.864075	3551.286895	2460.025133	3311.132654	1194.709305	901.1048887	1004.775083	981.3767779
107997250	LOC107997250	leucine-rich repeat-containing protein 49	1173.614237	-1.195695479	0.166515794	-7.180673092	6.94E-13	8.78E-12	1573.349022	1786.892239	1616.260558	1419.685345	1432.222811	838.1882579	609.3596057	789.0350877	497.5352037
107997252	LOC107997252	helicase sen1	971.9671473	-1.412591327	0.154204542	-9.160504019	5.17E-20	1.35E-18	1252.839424	1515.700693	1497.018545	1135.396215	1325.196301	411.8181892	593.550748	558.2083794	457.9758297
107997301	LOC107997301	DNA ligase 1	8031.640788	-1.397897586	0.136445133	-10.24512606	1.24E-24	4.78E-23	10157.8455	11225.84401	12258.3151	10009.96989	11798.18625	3134.474839	4583.131563	4815.678776	4301.321164
107997319	LOC107997319	TBC1 domain family member 1	6556.693528	-1.028165566	0.129710951	-7.926590325	2.25E-15	3.80E-14	8732.528454	8432.199593	9021.07153	7395.918136	8802.187211	3323.649273	4814.515753	4688.950387	3799.221418
107997345	LOC107997345	syntaxin-1A	378.7479928	-1.103930845	0.220387172	-5.009052176	5.47E-07	3.11E-06	583.9793523	549.0700061	516.5186225	452.3981819	382.0251817	237.1956355	217.0125011	312.2949582	158.237496
107997374	LOC107997374	uncharacterized LOC107997374	49.85623227	-1.335477523	0.561624435	-2.377883582	0.017412322	0.037879209	37.34751671	117.3925047	122.7838554	22.88395472	40.13494127	29.10375895	22.9947021	27.15608332	28.9087733
107997413	LOC107997413	PTS-dependent dihydroxyacetone kinase 1, dihydroxyacetone-binding subunit DhaK	13573.92314	-1.721386847	0.205919406	-8.359517333	6.30E-17	1.24E-15	20492.92194	20446.35656	23568.59717	13365.98986	20439.09046	4946.183834	4228.150849	8582.831001	6095.186623
107997429	LOC107997429	dynein heavy chain 3, axonemal	2399.963485	-1.101159259	0.208376107	-5.28447948	1.26E-07	7.91E-07	3448.873407	3369.462081	3084.944367	2344.725207	3484.307494	823.6363784	1723.165489	1715.359263	1605.197675
107997462	LOC107997462	uncharacterized LOC107997462	1426.783656	-3.291477378	0.19236068	-17.11096768	1.23E-65	4.21E-63	2459.503737	2199.994977	2345.2897	2342.964903	2522.555382	162.9810501	186.8319546	339.4510415	281.4801611
107997463	LOC107997463	uncharacterized LOC107997463	7506.64145	-3.445330604	0.425124919	-8.104278187	5.31E-16	9.60E-15	13837.59447	12590.71762	12105.42559	11892.61524	12510.95308	318.6861606	1053.44479	1742.515347	1507.820755
107997487	LOC107997487	NF-kappa-B inhibitor cactus-like	6.407001407	-5.403911544	1.384734462	-3.902489389	9.52E-05	0.000367684	8.82759486	14.11682018	10.03521895	10.56182526	14.12155341	0	0	0	0
107997493	LOC107997493	mitochondrial enolase superfamily member 1	492.917383	-1.641939097	0.281169667	-5.839673646	5.23E-09	3.95E-08	960.1707025	655.3176527	892.5441796	310.693693	712.0235876	200.8159368	251.5045542	205.1792962	248.0068446
107997507	LOC107997507	putative glycerol kinase 5	3194.159836	-1.340310743	0.193007365	-6.944350232	3.80E-12	4.34E-11	4577.447458	4700.158131	4381.258533	2989.8767	5195.988415	1236.909756	1592.383121	2285.637013	1787.779402
107997526	LOC107997526	uncharacterized LOC107997526	1930.475837	-1.005945307	0.171393481	-5.869215695	4.38E-09	3.36E-08	3047.557364	2575.205198	2316.954964	2115.005508	2369.448014	924.0443468	1161.232456	1629.364999	1235.46968
107997535	LOC107997535	regulator of nonsense transcripts 2	1921.738778	-1.014228248	0.111995726	-9.055954949	1.35E-19	3.45E-18	2372.58588	2478.616428	2568.425744	2388.732812	2580.528075	1059.376826	1431.420206	1274.827245	1141.135788
107997552	LOC107997552	centrosomal protein of 152 kDa	496.3786137	-1.446716996	0.182194471	-7.940509867	2.01E-15	3.43E-14	691.2685821	797.2288451	577.9105502	751.6498975	636.213143	202.2711247	330.5488427	235.3527221	244.9638159
107997612	LOC107997612	peroxisomal (S)-2-hydroxy-acid oxidase GLO5	309.2812829	-3.083307251	0.30505404	-10.10741327	5.12E-24	1.86E-22	600.2764505	426.4765677	475.7874397	419.832554	621.34835	110.594284	47.42657309	43.75146758	38.03785961
107997617	LOC107997617	AT-rich interactive domain-containing protein 4B	6125.946849	-1.036763443	0.143952408	-7.202126448	5.93E-13	7.60E-12	7595.805854	8072.592173	7577.770922	8805.921808	7615.233485	3707.818891	5147.938933	3459.383281	3151.05629
107997637	LOC107997637	translation initiation factor IF-2, mitochondrial	2198.476302	-1.160598859	0.164817327	-7.041728435	1.90E-12	2.28E-11	3150.093273	2886.518232	3082.583139	2610.531143	2841.405194	1005.534872	1302.075007	1795.318842	1112.227015
107997701	LOC107997701	cytochrome P450 6k1	1791.136587	-1.672687817	0.18301836	-9.139453626	6.28E-20	1.63E-18	2638.771817	2459.298674	3124.494936	2049.874252	2613.23062	698.4902149	620.8569568	1116.416759	798.7950517
107997716	LOC107997716	juvenile hormone esterase	6021.371019	-1.381517709	0.163112487	-8.469723786	2.46E-17	5.06E-16	7919.710681	8300.690268	10012.19698	6071.289219	9156.712526	2639.710937	2976.376753	3987.418235	3128.233574
107997717	LOC107997717	UDP-glucuronosyltransferase 1-6	2466.182614	-1.974130822	0.183824681	-10.73920438	6.66E-27	2.95E-25	3175.217967	3720.896604	3354.124358	4144.636261	4045.453432	612.634126	876.6730177	1016.844453	1249.163309
107997719	LOC107997719	UDP-glucuronosyltransferase 1-1-like	1769.646444	-2.43943389	0.227228323	-10.73560665	6.93E-27	3.05E-25	2747.419139	3028.429425	2706.557582	2628.134185	2768.567708	267.7545824	421.0904823	697.0061386	661.8587572
107997737	LOC107997737	uncharacterized LOC107997737	10.60826937	-2.983817055	1.199959266	-2.486598621	0.012897082	0.02918087	31.91515065	11.14485804	24.20258688	10.56182526	8.918875837	8.731127686	0	0	0
107997769	LOC107997769	cytochrome P450 4C1	723.5795324	-2.428737292	0.307489199	-7.898610093	2.82E-15	4.71E-14	871.2157081	1018.640025	1419.098021	1542.90664	817.5636184	94.5872166	168.1487591	315.3123008	264.7435029
107997771	LOC107997771	sodium-independent sulfate anion transporter	1487.060481	-1.571172167	0.269492761	-5.830108983	5.54E-09	4.18E-08	2305.36035	2283.952908	2414.355618	905.6765158	2634.78457	493.3087143	671.1578676	921.7981617	753.1496202
107997784	LOC107997784	NPC intracellular cholesterol transporter 2-like	3496.08743	-1.052259091	0.187385291	-5.615483919	1.96E-08	1.38E-07	5729.78811	4464.630131	4291.531869	3599.822109	4619.234444	1715.66659	1940.17799	3125.966925	1977.9687
107997817	LOC107997817	putative cysteine proteinase CG12163	17645.39801	-1.249675092	0.12620644	-9.901832964	4.09E-23	1.39E-21	23709.5617	22640.40761	27021.30279	22702.64339	22755.76846	8429.903781	10971.34724	11894.3645	8683.282591
107997821	LOC107997821	glucose dehydrogenase [FAD, quinone]	51252.60212	-1.189180111	0.500347334	-2.376709199	0.017467853	0.037978704	71879.70972	68426.4564	48628.30981	33332.24036	119204.4918	12185.74387	42285.82	18782.95763	46547.68956
107997861	LOC107997861	EF-hand domain-containing family member C2-like	62.82091501	-2.769592739	0.549437984	-5.04077406	4.64E-07	2.67E-06	78.76930798	214.7242649	54.30824373	75.69308101	82.49960149	16.00706742	8.623013289	27.15608332	7.607571921
107997875	LOC107997875	nose resistant to fluoxetine protein 6	206.1767393	-1.468664001	0.292930671	-5.013691449	5.34E-07	3.04E-06	300.817271	329.1448074	394.3250741	207.7158967	207.3638632	144.0636068	90.54163953	113.1503472	68.46814729
107997881	LOC107997881	ester hydrolase C11orf54 homolog	1231.988783	-1.34264061	0.14947077	-8.982629908	2.64E-19	6.52E-18	1914.909039	1426.541829	2031.246377	1376.557892	1678.978376	686.8487113	616.5454501	644.2026433	712.0687318
107997886	LOC107997886	uncharacterized LOC107997886	4231.270835	-1.001463309	0.272006819	-3.681758101	0.000231631	0.000827498	6538.531608	6139.330799	7178.723392	3169.427729	4182.209528	1437.725692	2819.725345	2655.26148	3960.501942
107997888	LOC107997888	uncharacterized LOC107997888	292.81663	-1.918792948	0.437198721	-4.388834768	1.14E-05	5.27E-05	617.2525944	536.439167	533.0472184	275.4876088	212.5665408	37.83488664	76.16995072	220.2660092	126.2856939
107997896	LOC107997896	NPC intracellular cholesterol transporter 2 homolog a	30833.28059	-1.096689401	0.161123217	-6.80652623	1.00E-11	1.09E-10	51284.93091	39365.12458	37727.11049	31573.69645	42002.70251	15839.72081	16882.42285	24214.1743	18609.64243
107997903	LOC107997903	protein PFC0760c	704.320199	-1.149151889	0.164008886	-7.006644054	2.44E-12	2.86E-11	1150.982561	895.3035959	783.3373852	951.4444253	877.7660303	359.4314231	508.757784	431.4799906	380.3785961
107997906	LOC107997906	protein SPT2 homolog	1845.851899	-1.049954271	0.166693313	-6.298718603	3.00E-10	2.70E-09	2626.548994	2379.798687	2378.937198	2452.983916	2144.989639	1052.100886	1562.202574	1178.272282	836.8329114
107997912	LOC107997912	cytochrome P450 4c3	461.2702086	-2.010955744	0.227888501	-8.824296674	1.10E-18	2.55E-17	801.9530407	793.5138924	663.5050648	499.9263955	705.3344308	219.7333801	205.51515	149.3584583	112.5920644
107997940	LOC107997940	uncharacterized LOC107997940	699.9177141	-1.416945776	0.179404797	-7.898037283	2.83E-15	4.72E-14	929.6136433	1159.065236	863.0288298	978.7291405	917.1577319	299.7687172	497.260433	312.2949582	342.3407365
107997957	LOC107997957	uncharacterized LOC107997957	1004.927602	-2.483523753	0.31898328	-7.785748998	6.93E-15	1.09E-13	1034.18669	1688.817488	1667.02696	2025.229993	1497.627901	344.8795436	402.4072868	90.52027774	293.6522762
107997968	LOC107997968	swi5-dependent recombination DNA repair protein 1 homolog	16.91147752	-5.337689237	1.274007266	-4.189685081	2.79E-05	0.000119416	14.25996093	49.03737538	51.35670875	22.00380262	12.6350741	2.910375895	0	0	0
107997981	LOC107997981	serine/threonine-protein kinase WNK3	16102.58423	-1.520739168	0.149420565	-10.17757609	2.50E-24	9.28E-23	22181.70875	22997.78606	21601.69425	23831.87854	22714.89028	8076.29311	10357.67613	5692.216799	7469.114112
107997985	LOC107997985	lysyl oxidase homolog 3A	1403.075804	-2.120183348	0.271977091	-7.795448295	6.42E-15	1.02E-13	2367.83256	2098.948264	2518.839957	903.0360595	2776.000104	401.6318736	395.2214424	633.6419442	532.5300345
107998041	LOC107998041	U6 snRNA-associated Sm-like protein LSm8	361.4450494	-1.037127204	0.215894861	-4.803853131	1.56E-06	8.32E-06	402.6741348	505.976555	600.9325231	456.7989424	373.8495455	222.643756	199.7664745	306.260273	184.1032405
107998046	LOC107998046	alpha-tocopherol transfer protein-like	2691.940131	-1.590808161	0.402939352	-3.948008937	7.88E-05	0.000309992	4818.508702	3885.097513	4143.95512	1196.12671	5099.36726	1095.756525	1217.282043	1706.307235	1065.060069
107998064	LOC107998064	uncharacterized protein PF11_0213	1335.253675	-1.968870746	0.167574114	-11.74925354	7.12E-32	4.60E-30	2228.628179	1967.438939	2025.933614	2065.71699	1690.126971	343.4243557	569.118877	600.4511757	526.443977
107998163	LOC107998163	phospholipase ABHD3	5306.653585	-1.09335744	0.184707282	-5.919406239	3.23E-09	2.56E-08	7406.352087	7971.545461	6589.006702	4560.948207	8207.595489	2470.909135	3148.837019	3993.45292	3411.23525
107998184	LOC107998184	argininosuccinate synthase	194.313963	-2.705020592	0.360926798	-7.494651568	6.65E-14	9.57E-13	452.2444751	203.5794069	393.7347671	164.5884436	343.3767197	61.1178938	28.74337763	58.83818053	42.60240276
107998196	LOC107998196	cytochrome P450 315a1, mitochondrial	228.045026	-1.247018137	0.226607463	-5.502987936	3.73E-08	2.52E-07	353.7828402	277.1354699	388.4220041	211.2365051	303.9850181	120.7805997	136.5310437	137.2890879	123.2426651
107998215	LOC107998215	uncharacterized LOC107998215	165.1418155	-1.464969379	0.310157243	-4.723311835	2.32E-06	1.21E-05	148.0319753	368.5233058	219.0038959	185.7120941	231.1475321	110.594284	74.73278183	67.89020831	80.64026237
107998241	LOC107998241	estrogen sulfotransferase-like	256.9811287	-2.338306738	0.278695834	-8.390174701	4.85E-17	9.61E-16	375.5123044	443.56535	492.3160356	206.8357446	478.6463366	80.03533712	91.97880841	70.9075509	73.03269045
107998271	LOC107998271	collagen alpha-5(IV) chain-like	306.3388391	-1.066342986	0.254268628	-4.193765453	2.74E-05	0.000117416	480.0853512	291.9952806	433.2853359	271.0868483	518.0380382	161.5258622	182.5204479	167.4625138	251.0498734
107998273	LOC107998273	protein PFC0760c-like	768.0771966	-1.213629056	0.272828066	-4.448329206	8.65E-06	4.08E-05	1265.062248	1076.593287	1315.20399	897.7551469	584.929607	308.4998449	543.2498372	611.0118748	310.3889344
107998322	LOC107998322	UDP-glucuronosyltransferase 2B15-like	1553.658796	-2.808131591	0.48993724	-5.731614911	9.95E-09	7.30E-08	1716.627677	2654.705185	2367.131058	2400.17479	3410.726768	213.9126283	257.2532298	799.5957867	162.8020391
107998358	LOC107998358	methylenetetrahydrofolate reductase-like	151.9175752	-1.170069893	0.271945502	-4.302589611	1.69E-05	7.54E-05	228.8384206	257.0747255	221.9554309	124.9815989	175.4045581	82.94571302	79.04428848	92.02894904	104.9844925
107998364	LOC107998364	transmembrane protein KIAA1109	12132.83675	-1.496673892	0.149905909	-9.984088669	1.79E-23	6.31E-22	19361.63171	16446.09551	16493.1775	14717.02334	18058.49385	4425.226549	7256.265682	5630.361276	6807.255355
107998386	LOC107998386	uncharacterized LOC107998386	111.5522929	-1.167255169	0.301161433	-3.875845442	0.000106255	0.000405632	213.8994139	112.9345615	155.8410472	130.2625115	127.0939807	72.75939739	48.86374197	82.97692126	59.33906099
107998421	LOC107998421	microtubule-associated protein futsch	60336.67378	-1.398779004	0.140362359	-9.965485129	2.16E-23	7.52E-22	84884.11504	88476.79901	68592.49245	82150.757	92522.18821	25164.56518	39332.43795	32428.8895	29477.81968
107998446	LOC107998446	tubulin epsilon chain	399.9522744	-1.259615138	0.212981507	-5.914199561	3.33E-09	2.63E-08	520.149051	539.4111291	528.9150694	608.1851044	501.6867658	286.6720257	195.4549679	277.5955184	141.5008377
107998471	LOC107998471	aldehyde dehydrogenase, mitochondrial	13905.58252	-1.30220361	0.154112461	-8.449697085	2.92E-17	5.95E-16	17862.97772	21824.604	20848.46252	13812.22698	20146.25404	6375.178399	7092.42843	9166.686793	8021.423834
107998492	LOC107998492	uncharacterized LOC107998492	16183.10059	-1.236809384	0.134953764	-9.164689795	4.97E-20	1.30E-18	18643.88034	21948.68342	20314.23469	24227.06684	23603.8049	7255.567107	10449.65494	10491.30019	8713.712879
107998531	LOC107998531	glycoprotein 3-alpha-L-fucosyltransferase A-like	76.95388826	-1.631007975	0.418784257	-3.894625809	9.84E-05	0.000378561	115.4377789	93.61680753	160.5635032	88.01521048	92.90495663	53.84195407	48.86374197	25.64741203	13.69362946
107998537	LOC107998537	uncharacterized LOC107998537	36.1318025	-2.854216356	0.850984906	-3.354015255	0.00079648	0.002517568	31.23610489	96.58876968	27.74442886	60.73049523	76.55368426	0	17.24602658	15.08671296	0
107998555	LOC107998555	laminin subunit gamma-1	7046.759505	-1.305566493	0.101802025	-12.82456308	1.19E-37	1.12E-35	9078.841791	9438.951769	10646.777	9422.908434	9326.171167	3544.837841	4456.660701	3568.007614	3937.679226
107998565	LOC107998565	uncharacterized LOC107998565	9914.737952	-1.801263612	0.152404596	-11.8189586	3.12E-32	2.07E-30	11544.45694	16138.49743	13446.60309	15513.561	15930.59872	3176.67529	3924.908215	4563.73067	4993.610209
107998611	LOC107998611	DNA-dependent protein kinase catalytic subunit	4852.977482	-1.181677707	0.119205423	-9.912952604	3.66E-23	1.24E-21	7144.91947	6524.199896	5725.387565	6618.743828	6275.91563	2938.024466	2430.252578	3367.354332	2651.999572
107998613	LOC107998613	uncharacterized LOC107998613	51.24264808	-1.633411941	0.651527889	-2.507048383	0.012174405	0.02774543	148.0319753	131.5093249	24.79289388	42.24730103	20.06747063	16.00706742	31.61771539	30.17342591	16.73665823
107998616	LOC107998616	centrosomal protein of 290 kDa-like	406.7195774	-1.215944934	0.199948657	-6.081285813	1.19E-09	9.89E-09	552.7432474	538.6681386	438.5980989	532.4920234	659.9968119	208.0918765	172.4602658	292.6822314	264.7435029
107998768	LOC107998768	odorant receptor 4-like	47.67916946	-2.511801497	0.795834676	-3.15618504	0.001598474	0.004641401	124.9444196	86.18690217	82.0526726	22.00380262	60.94565155	2.910375895	0	16.59538425	33.47331645
107998797	LOC107998797	tubulin glycylase 3A-like	251.4832563	-1.00407875	0.2518206	-3.987278053	6.68E-05	0.000266244	233.5917409	387.0980692	400.228144	227.9593951	368.6468679	133.8772912	145.154057	165.9538425	200.8398987
107998816	LOC107998816	histone H2A.Z-specific chaperone CHZ1	917.4299474	-3.321370287	0.30280548	-10.96865976	5.41E-28	2.60E-26	1500.01208	856.668088	2710.689731	989.2909658	1588.303139	203.7263127	130.7823682	122.202375	155.1944672
107998822	LOC107998822	tubulin glycylase 3A-like	215.7233988	-1.138998383	0.223646469	-5.092852083	3.53E-07	2.07E-06	248.5307476	275.6494889	300.4662615	279.0082172	320.3362905	94.5872166	140.8425504	107.115662	174.9741542
107998850	LOC107998850	DNA primase large subunit-like	384.7844881	-1.100237434	0.156396209	-7.034936726	1.99E-12	2.38E-11	545.273744	524.5513184	501.7609476	421.5928582	528.4433933	199.3607488	255.8160609	251.9481064	234.3132152
107998873	LOC107998873	replication protein A 70 kDa DNA-binding subunit	3896.43759	-1.084525313	0.128309396	-8.452423159	2.85E-17	5.83E-16	5420.143244	5346.559897	5127.996884	4594.393987	4973.759758	2175.505982	3032.42634	2326.371138	2070.781077
107998877	LOC107998877	chromodomain-helicase-DNA-binding protein 7	21308.02807	-1.406613542	0.129965681	-10.82296131	2.68E-27	1.22E-25	30253.52568	30355.62134	26801.11828	29133.91482	30774.58107	9410.700458	14386.0605	10468.67012	10188.06032
107998913	LOC107998913	uncharacterized LOC107998913	542.2917452	-2.530772152	0.373809501	-6.770218914	1.29E-11	1.37E-10	1150.303515	473.2849714	878.3768117	1028.89781	756.6179668	151.3395466	268.7505808	46.76881017	126.2856939
107998916	LOC107998916	acetyl-CoA carboxylase	16517.20402	-1.186188804	0.120394168	-9.852543714	6.68E-23	2.22E-21	21400.80612	24999.40256	21937.57893	19294.69444	22354.41904	8955.22663	10909.54898	10690.4448	8112.714697
107998966	LOC107998966	scavenger receptor class B member 1-like	2030.708449	-2.18086413	0.195651917	-11.1466535	7.44E-29	3.81E-27	2690.379295	2363.452895	3959.779337	3351.619215	3169.91712	518.0469094	717.1472718	924.8155043	581.2184948
107998968	LOC107998968	prostaglandin reductase 1	2993.792441	-1.146024115	0.202440024	-5.661055037	1.50E-08	1.08E-07	4457.256358	3817.485374	4988.684433	2309.519123	4216.398552	1529.402533	1770.592062	2229.816175	1624.977362
107999019	LOC107999019	skin secretory protein xP2-like	9939.839139	-1.025197025	0.223741536	-4.58205948	4.60E-06	2.28E-05	9948.020361	11609.22712	11704.60714	17992.06933	12962.84279	4208.403545	6432.767913	5164.181845	9436.432211
107999031	LOC107999031	mediator of RNA polymerase II transcription subunit 15-like	66.87954348	-3.467678593	0.742999489	-4.667134556	3.05E-06	1.55E-05	61.79316402	33.43457412	187.7176251	149.6258578	128.58046	5.820751791	0	6.034685183	28.9087733
107999056	LOC107999056	probable serine/threonine-protein kinase samkC	5486.885269	-1.429157734	0.240812342	-5.934736242	2.94E-09	2.35E-08	6265.555213	6958.10637	6465.632539	10566.22602	7816.651431	3632.149118	2801.04215	1412.116333	3464.488253
107999057	LOC107999057	extensin-like	6144.529655	-2.161509295	0.240462792	-8.988955311	2.50E-19	6.17E-18	7028.802646	6927.643758	14110.10815	6997.209233	11847.98331	2342.852596	1862.57087	1496.601925	2686.994403
107999079	LOC107999079	larval cuticle protein 2-like	6574.161635	-1.795536125	0.259467005	-6.920094242	4.51E-12	5.11E-11	8401.154124	8935.204186	13917.07776	4260.816339	12571.15549	2456.357256	2392.886188	2958.504411	3274.298955
107999088	LOC107999088	uncharacterized LOC107999088	1094.391394	-1.850396859	0.239913563	-7.712764702	1.23E-14	1.91E-13	1194.441489	1491.182006	1559.000779	1685.491281	2130.868085	275.0305221	498.6976019	362.081111	652.7296709
107999107	LOC107999107	chromosome-associated kinesin KIF4A	370.9710924	-1.230328397	0.200869979	-6.124998889	9.07E-10	7.63E-09	533.7299661	557.242902	573.1880942	396.0684471	429.5925195	247.3819511	251.5045542	168.9711851	181.0602117
107999134	LOC107999134	alpha-aminoadipic semialdehyde dehydrogenase	977.2785664	-2.171411476	0.300398426	-7.228438259	4.89E-13	6.36E-12	2062.941014	1449.574536	1914.955899	609.9454086	1431.479572	458.3842035	268.7505808	357.5550971	241.9207871
107999141	LOC107999141	uncharacterized LOC107999141	82.05347109	-1.547999903	0.344169983	-4.497777204	6.87E-06	3.30E-05	110.0054129	113.677552	170.5987222	106.4984047	78.78340322	27.64857101	38.8035598	40.73412498	51.73148907
107999172	LOC107999172	cartilage oligomeric matrix protein	9421.208833	-1.63387855	0.114774274	-14.23558161	5.51E-46	7.45E-44	14004.63972	13021.65213	13951.31557	11376.84611	15058.03537	4009.042796	4143.357885	5060.083526	4165.906384
107999173	LOC107999173	uncharacterized LOC107999173	51.41988524	-2.145361723	0.372082267	-5.765826308	8.13E-09	6.03E-08	74.69503343	71.32709145	83.82359359	62.49079944	99.59411351	18.91744332	20.12036434	16.59538425	15.21514384
107999194	LOC107999194	claspin	247.4215886	-1.464157669	0.305293702	-4.795898703	1.62E-06	8.62E-06	307.6077286	418.3036718	298.6953405	320.3753661	381.281942	161.5258622	100.6018217	55.82083794	182.5817261
107999234	LOC107999234	probable cytochrome P450 305a1	6438.101786	-3.163874474	0.512501146	-6.173399804	6.68E-10	5.73E-09	13439.67365	12482.241	9979.730093	1930.173566	15362.76363	1292.206898	987.3350215	1324.613398	1144.178817
107999259	LOC107999259	uncharacterized LOC107999259	182.6490976	-1.045379105	0.240140595	-4.353196112	1.34E-05	6.12E-05	260.0745255	242.9579053	263.8672277	176.030421	241.5528872	103.3183443	135.0938749	140.3064305	80.64026237
107999308	LOC107999308	rho-associated protein kinase 1	1803.144895	-1.62549679	0.168696689	-9.635617618	5.66E-22	1.72E-20	2587.16434	3058.892037	2349.421849	2260.230605	2631.811611	752.332169	1116.680221	838.8212404	632.9499839
107999309	LOC107999309	G patch domain-containing protein 1 homolog	1300.389045	-1.043355238	0.145261604	-7.182594765	6.84E-13	8.68E-12	1639.216461	1580.34087	1677.652486	1804.311815	1730.261912	814.9052507	1031.887257	801.104458	623.8208976
107999384	LOC107999384	uncharacterized LOC107999384	176.3184164	-2.096577742	0.417335319	-5.023724686	5.07E-07	2.91E-06	308.2867743	212.4952933	390.1929251	103.8579484	321.8227698	58.20751791	57.48675526	105.6069907	28.9087733
107999403	LOC107999403	uncharacterized LOC107999403	171.5740873	-1.189027471	0.27509518	-4.322240296	1.54E-05	6.96E-05	273.6554407	231.0700567	233.7615709	159.307531	245.2690855	139.698043	93.41597729	105.6069907	62.38208976
107999419	LOC107999419	phospholipase B1, membrane-associated-like	553.1629763	-1.689017313	0.34743943	-4.861328824	1.17E-06	6.35E-06	328.6581471	1150.14935	1076.129656	625.7881465	807.9015029	119.3254117	296.0567896	257.9827916	316.4749919
107999420	LOC107999420	phospholipase B1, membrane-associated	533.1161153	-3.264634865	0.357313104	-9.13662228	6.44E-20	1.67E-18	389.0932196	1613.775444	962.2004053	487.604266	976.6169041	112.049472	73.29561295	81.46824997	101.9414637
107999457	LOC107999457	uncharacterized LOC107999457	178.8755693	-2.105793434	0.410352522	-5.131669287	2.87E-07	1.70E-06	318.4724607	182.0326813	434.4659499	110.8991652	311.4174146	53.84195407	45.98940421	107.115662	45.64543153
107999468	LOC107999468	phospholipase B1, membrane-associated	8186.169505	-2.110150585	0.203309781	-10.37899195	3.09E-25	1.25E-23	9847.521589	11955.46071	14209.87003	10700.00914	15444.51999	1693.838771	3145.962681	3525.764818	3152.577804
107999478	LOC107999478	odorant receptor 49b-like	271.5388228	-1.719174412	0.381309477	-4.508606567	6.53E-06	3.15E-05	359.2152062	263.7616403	448.6333178	150.5060099	743.9828927	113.5046599	155.2142392	110.1330046	98.89843498
107999535	LOC107999535	arginase-1	390.9847778	-1.387779409	0.218629534	-6.347630098	2.19E-10	2.00E-09	630.8335096	537.1821575	633.9897149	447.1172692	445.2005522	164.4362381	169.585928	288.1562175	202.3614131
107999558	LOC107999558	3-ketoacyl-CoA thiolase, mitochondrial	8645.805777	-1.288353816	0.398844705	-3.230214163	0.001236975	0.003699793	15577.98874	7824.433334	13089.46735	4501.978016	17619.98246	2951.121158	4680.859047	6807.124886	4759.296994
107999565	LOC107999565	uncharacterized LOC107999565	1256.227794	-1.428036339	0.290215411	-4.920608226	8.63E-07	4.79E-06	2313.508899	2229.714598	984.6320712	1013.055073	2173.975985	855.6505133	406.7187934	654.7633423	674.0308722
107999577	LOC107999577	uncharacterized LOC107999577	441.9601515	-1.049951616	0.235227774	-4.463552914	8.06E-06	3.83E-05	647.1306078	638.2288704	533.6375254	573.8591723	476.4166176	433.6460084	209.8266567	259.4914629	205.4044419
107999594	LOC107999594	cilia- and flagella-associated protein 91-like	14153.31184	-1.265562011	0.204314604	-6.194182816	5.86E-10	5.06E-09	13857.28679	13886.49312	25769.85196	22398.99091	19663.8915	6872.852677	8462.050374	6312.280701	10156.10852
107999610	LOC107999610	glucose-6-phosphate 1-epimerase	1244.603221	-1.743401851	0.15976024	-10.91261415	1.00E-27	4.72E-26	1876.203431	1832.214662	2128.647032	1295.583898	1907.896189	459.8393915	563.3702015	585.3644627	552.3097215
107999617	LOC107999617	uncharacterized LOC107999617	118.6369926	-1.718981273	0.383391277	-4.483621237	7.34E-06	3.51E-05	142.5996093	175.3457665	93.85881254	201.554832	246.0123252	48.02120227	87.66730177	42.24279628	30.43028769
107999627	LOC107999627	5-formyltetrahydrofolate cyclo-ligase	789.1690527	-1.088396676	0.205669731	-5.29196335	1.21E-07	7.63E-07	1183.576757	1087.738145	1023.002026	785.9758296	1079.927216	375.4384905	395.2214424	706.0581664	465.5834016
107999633	LOC107999633	centrosomal protein of 135 kDa	2851.98763	-1.148863746	0.143877197	-7.985030071	1.40E-15	2.45E-14	3456.342911	3932.648907	3756.123423	4074.224093	3644.104019	1718.576966	2088.206385	1754.584717	1243.077252
107999651	LOC107999651	coiled-coil domain-containing protein 134-like	150.7721612	-1.400245945	0.34002255	-4.118097295	3.82E-05	0.000158586	182.663309	234.0420188	282.7570516	125.861751	215.5394994	52.38676612	58.92392414	73.92489349	130.850237
107999680	LOC107999680	inner centromere protein	875.9559126	-1.710486446	0.143651573	-11.90718909	1.09E-32	7.61E-31	1389.327622	1278.686712	1279.195263	1190.845798	1197.359081	435.1011964	435.4621711	292.6822314	384.9431392
107999724	LOC107999724	sorbitol dehydrogenase	4327.117361	-1.571667713	0.179738839	-8.744174178	2.25E-18	5.05E-17	6027.210152	7072.526912	6948.503663	4883.083877	5753.418154	1431.904941	1954.549679	2745.781758	2127.077109
107999730	LOC107999730	very-long-chain 3-oxoacyl-CoA reductase	6696.798577	-1.11691588	0.123976323	-9.009106356	2.08E-19	5.19E-18	9597.63275	7993.092186	9079.511923	7791.106431	9567.724054	3742.743402	3518.189422	4862.447586	4118.739438
107999752	LOC107999752	uncharacterized LOC107999752	38.25520885	-3.855692203	0.817951509	-4.713839587	2.43E-06	1.26E-05	31.91515065	37.1495268	133.9996883	59.85034312	63.17537051	0	0	6.034685183	12.17211507
107999764	LOC107999764	scavenger receptor class B member 1	314.427611	-2.00027521	0.324839348	-6.157736809	7.38E-10	6.30E-09	473.2948936	693.9531606	552.5273493	389.0272303	249.7285234	130.9669153	176.7717724	87.50293515	76.07571921
107999770	LOC107999770	aromatic-L-amino-acid decarboxylase-like	418.7116654	-2.168759675	0.247958378	-8.746466602	2.20E-18	4.96E-17	573.7936659	484.4298295	716.6326945	530.7317192	893.374063	135.3324791	117.8478483	203.6706249	112.5920644
107999773	LOC107999773	uncharacterized LOC107999773	2515.755473	-1.221982148	0.11899251	-10.26940395	9.68E-25	3.75E-23	3785.680103	3197.831267	3631.568646	2903.621794	3340.86224	1446.45682	1657.05572	1329.139412	1349.583259
107999791	LOC107999791	DNA polymerase theta	619.2175399	-1.046876781	0.160585221	-6.519135285	7.07E-11	6.87E-10	724.5418243	944.3409712	774.4827802	853.7475416	720.9424635	395.8111218	468.5170553	380.1851665	310.3889344
107999835	LOC107999835	uncharacterized LOC107999835	2662.351963	-1.623394273	0.226395457	-7.17061329	7.47E-13	9.41E-12	3241.764451	2838.223847	4652.209444	2842.891298	5446.460178	828.0019423	1332.255553	1303.491999	1475.868953
107999867	LOC107999867	protein zwilch homolog	225.6587462	-1.10279312	0.244175688	-4.516391984	6.29E-06	3.05E-05	299.4591795	363.3223721	304.5984105	275.4876088	237.0934493	196.4503729	137.9682126	120.6937037	95.85540621
107999905	LOC107999905	TATA element modulatory factor	3244.779522	-1.022486167	0.14570902	-7.017315518	2.26E-12	2.68E-11	4464.046816	3982.429273	4034.748325	4353.23231	4118.290918	2015.435308	2749.30407	1817.948911	1667.579765
107999924	LOC107999924	uncharacterized LOC107999924	85.40939937	-2.546758657	0.434392431	-5.862806244	4.55E-09	3.47E-08	177.9099887	81.72895896	132.8190744	138.1838804	145.674972	17.46225537	44.55223532	9.052027774	21.30120138
107999943	LOC107999943	uncharacterized LOC107999943	1505.858971	-2.452335163	0.527194712	-4.651668741	3.29E-06	1.66E-05	588.7326726	2653.219204	2311.642201	3306.731458	2964.039736	486.0327745	298.9311273	707.5668377	235.8347296
107999989	LOC107999989	UTP--glucose-1-phosphate uridylyltransferase	12251.51081	-1.354231391	0.154402746	-8.770772686	1.77E-18	4.03E-17	19359.59457	17834.00184	17837.89684	11730.66725	17220.86276	5504.976006	6589.419321	7734.957733	6451.220989
107999998	LOC107999998	4-coumarate--CoA ligase 1	3061.395589	-1.891646473	0.260508187	-7.261370542	3.83E-13	5.05E-12	6302.223684	5340.615973	3789.770922	2310.399275	4922.476222	964.7896093	1116.680221	1795.318842	1010.285551
108000000	LOC108000000	alanine--glyoxylate aminotransferase 2-like	7115.155828	-2.339598379	0.455964343	-5.131099425	2.88E-07	1.71E-06	16290.98679	10703.52166	13054.63924	3161.50636	12085.82	1434.815316	2066.648851	3230.065244	2008.398987
108000007	LOC108000007	rootletin	1383.333407	-1.61510207	0.148154598	-10.90146435	1.13E-27	5.32E-26	1939.354686	2118.266018	1955.687081	1976.821627	1882.626041	643.1930729	847.92964	564.2430646	521.8794338
108000010	LOC108000010	4-aminobutyrate aminotransferase, mitochondrial	8309.928574	-1.001284048	0.148660429	-6.735377106	1.64E-11	1.72E-10	10832.13794	10339.4563	12532.21755	8569.160892	11160.48663	4000.311668	5379.323123	6027.141826	5949.121243
108000012	LOC108000012	NADPH--cytochrome P450 reductase	8595.867379	-1.20594149	0.160888714	-7.49550084	6.60E-14	9.52E-13	11020.91266	12534.25034	11575.32991	10962.29446	11349.2695	3360.028971	5356.328421	6439.00909	4765.383052
108000063	LOC108000063	acyl-CoA Delta(11) desaturase	622.1497456	-1.946940703	0.331686764	-5.869817295	4.36E-09	3.35E-08	1283.396483	1052.817589	922.6498365	424.2333145	953.5764749	126.6013515	169.585928	350.0117406	316.4749919
108000064	LOC108000064	uncharacterized LOC108000064	396.2126975	-1.985481425	0.222457912	-8.92520029	4.45E-19	1.08E-17	495.7034037	531.9812238	616.280505	588.8217581	734.3207772	146.9739827	217.0125011	119.1850324	115.6350932
108000069	LOC108000069	vitellogenin	6990.053112	-7.366198791	0.7689264	-9.579848988	9.72E-22	2.87E-20	19102.91528	3465.30786	29495.86973	1590.434853	8952.321621	37.83488664	66.10976855	135.7804166	63.90360414
108000075	LOC108000075	kynurenine 3-monooxygenase	3709.697968	-1.000832759	0.126794837	-7.893324231	2.94E-15	4.88E-14	4243.356945	4718.732894	4290.941562	5237.785175	5361.730857	2037.263127	2569.65796	2724.66036	2203.152828
108000077	LOC108000077	2-acylglycerol O-acyltransferase 1-like	5381.994573	-1.07195505	0.242686587	-4.4170346	1.00E-05	4.67E-05	6647.857975	6335.4803	10016.91943	3331.375717	8753.876634	2856.533941	3128.716655	3572.533628	3794.656874
108000078	LOC108000078	uncharacterized LOC108000078	242.9001637	-2.535988882	0.39179943	-6.472671186	9.63E-11	9.14E-10	357.8571147	349.9485424	302.8274895	497.2859392	413.2412471	17.46225537	106.3504972	43.75146758	97.37692059
108000082	LOC108000082	uncharacterized LOC108000082	378.6947142	-1.681025667	0.245123694	-6.857866891	6.99E-12	7.72E-11	673.6133924	595.8784099	606.245286	306.2929325	545.5379053	177.5329296	188.2691235	187.0752407	127.8072083
108000092	LOC108000092	acyl-CoA Delta(11) desaturase-like	10605.16312	-1.005271416	0.241858928	-4.156437072	3.23E-05	0.000136431	11729.83643	13536.54458	13463.13168	17223.69654	12293.9271	4614.400982	6000.18008	11767.63611	4817.114541
108000099	LOC108000099	mucin-17-like	414.2134104	-1.764159559	0.264702662	-6.664683869	2.65E-11	2.73E-10	442.0587888	601.8223341	500.5803336	625.7881465	847.2932045	212.4574404	186.8319546	96.55496293	214.5335282
108000101	LOC108000101	uncharacterized LOC108000101	1419.587214	-1.868762755	0.261453792	-7.147583297	8.83E-13	1.10E-11	1541.433872	1881.995028	2439.148512	1972.420867	2645.189925	336.1484159	580.6162281	437.5146758	941.8174039
108000157	LOC108000157	putative vacuolar protein sorting-associated protein 13B	190.3340701	-2.084770674	0.297625031	-7.00468864	2.48E-12	2.90E-11	154.8224329	286.0513564	304.5984105	408.3905766	287.6337457	71.30420944	80.48145736	55.82083794	63.90360414
108000169	LOC108000169	lysozyme-like	485.2695621	-2.205175524	0.422052521	-5.224884139	1.74E-07	1.07E-06	659.3534315	731.1026874	1169.398161	153.1464662	1008.576209	171.7121778	130.7823682	238.3700647	104.9844925
108000177	LOC108000177	glycine-rich cell wall structural protein 2	62.31464313	-1.903330268	0.586820844	-3.243460571	0.001180872	0.003548411	65.18839281	28.9766309	119.2420134	50.16866997	198.4449874	43.65563843	17.24602658	15.08671296	22.82271576
108000188	LOC108000188	uncharacterized LOC108000188	86.04115304	-1.108823712	0.294295859	-3.76771768	0.000164747	0.000606435	131.0558314	109.2196088	102.7134175	110.8991652	110.7427083	36.37969869	45.98940421	51.29482405	76.07571921
108000220	LOC108000220	citron Rho-interacting kinase-like	1089.382693	-1.431889514	0.166728849	-8.588132895	8.84E-18	1.90E-16	1335.683007	1679.901602	1599.141655	1430.24717	1517.695372	548.6058563	747.3278183	420.9192915	524.9224626
108000238	LOC108000238	centromere-associated protein E-like	28.77804326	-1.71069676	0.705324315	-2.425404489	0.015291339	0.033828234	27.8408761	63.89718609	35.41841983	32.56562788	48.31057745	11.64150358	0	27.15608332	12.17211507
108000274	LOC108000274	uncharacterized LOC108000274	370.1972809	-1.347118114	0.36612009	-3.679443301	0.000233744	0.000834356	404.0322263	586.2195329	595.6197601	412.7913371	535.8757899	48.02120227	267.3134119	227.8093657	254.0929022
108000295	LOC108000295	leucine-rich repeat-containing protein 15	2394.02103	-3.099565241	0.555204778	-5.582742372	2.37E-08	1.64E-07	4800.174466	3229.77986	3971.585477	980.4894447	6724.832381	288.1272136	495.8232641	779.9830599	275.3941036
108000296	LOC108000296	asporin-like	439.0548847	-1.747887139	0.682737409	-2.560116254	0.010463715	0.024274818	927.576506	381.154145	1298.085087	96.81673152	487.5652124	211.0022524	110.6620039	306.260273	132.3717514
108000351	LOC108000351	elongation of very long chain fatty acids protein AAEL008004	1978.210065	-2.886254776	0.255140775	-11.31240106	1.14E-29	6.16E-28	3008.17271	3007.62569	3996.968677	2561.242625	3490.99665	307.044657	301.8054651	767.9136895	362.1204235
108000423	LOC108000423	cytochrome P450 4g15	106.6502285	-1.240204532	0.464135583	-2.672073806	0.007538407	0.018283308	86.23881132	127.7943722	227.2681939	88.89536258	186.5531529	23.28300716	58.92392414	45.26013887	115.6350932
108000425	LOC108000425	cardioacceleratory peptide receptor	4671.326777	-1.257756376	0.249931851	-5.032397324	4.84E-07	2.79E-06	7228.442099	7639.428691	7188.168304	3281.207047	6165.172922	3084.998449	2987.874104	1490.56724	2976.082136
108000457	LOC108000457	uncharacterized LOC108000457	1511.496567	-1.917123159	0.147744698	-12.97591848	1.68E-38	1.60E-36	2015.407811	2423.635128	2299.245754	1791.109533	2695.730222	547.1506683	560.4958638	687.9541108	582.7400092
108000469	LOC108000469	general transcription factor 3C polypeptide 1	3894.290867	-1.114247955	0.134186344	-8.303735865	1.01E-16	1.95E-15	5067.03945	5294.550559	4989.865047	4810.911405	5429.365666	2373.411543	2565.346453	2771.42917	1746.698513
108000490	LOC108000490	rootletin	716.683718	-1.318505133	0.132846941	-9.924994302	3.24E-23	1.11E-21	917.3908197	955.4858293	950.3942654	918.8787974	1141.616107	346.3347316	439.7736777	387.728523	392.5507111
108000526	LOC108000526	chymotrypsin-like protease CTRL-1	111.3077465	-1.772912741	0.43403631	-4.084710662	4.41E-05	0.000181457	204.3927733	237.7569715	202.4753	59.85034312	107.02651	53.84195407	25.86903987	60.34685183	50.20997468
108000549	LOC108000549	uncharacterized LOC108000549	925.6008406	-4.110886271	1.113282143	-3.692582602	0.000221988	0.000796473	2621.795673	628.5699934	3712.440705	9.681673152	989.2519782	43.65563843	106.3504972	51.29482405	167.3665823
108000550	LOC108000550	uncharacterized LOC108000550	1640.916867	-2.501074966	0.192629506	-12.98386222	1.51E-38	1.45E-36	2873.72165	2376.826725	2046.004052	2640.456314	3002.688198	583.530367	327.674505	550.6650229	366.6849666
108000551	LOC108000551	general odorant-binding protein 19d-like	1859.869022	-2.739611832	0.485898886	-5.638234432	1.72E-08	1.22E-07	2704.639256	3023.971481	3182.345021	2336.803838	3700.590233	113.5046599	766.0110138	586.873134	324.0825639
108000552	LOC108000552	uncharacterized LOC108000552	2184.338143	-1.394368479	0.234805198	-5.938405503	2.88E-09	2.30E-08	2559.323464	3208.233134	2299.836061	3839.223481	3165.457682	710.1317185	961.4659817	1769.67143	1145.700331
108000553	LOC108000553	uncharacterized LOC108000553	142.5840282	-1.967260495	0.243018825	-8.095095077	5.72E-16	1.03E-14	242.4193358	186.4906245	217.8232819	219.1578741	199.188227	55.29714201	40.24072868	70.9075509	51.73148907
108000565	LOC108000565	fatty acid synthase	51759.99258	-1.22354762	0.10980772	-11.14263749	7.78E-29	3.97E-27	72025.70455	70116.01688	69918.91227	60976.05767	73936.73745	33950.99001	31889.34031	27181.73073	25844.44333
108000609	LOC108000609	uncharacterized LOC108000609	239.6855855	-1.095301872	0.354340772	-3.091097497	0.001994181	0.005657639	272.9763949	472.5419809	305.1887175	153.1464662	365.6739093	114.9598479	229.947021	82.97692126	159.7590103
108000620	LOC108000620	MATH and LRR domain-containing protein PFE0570w-like	296.566062	-1.223558358	0.245160708	-4.990842002	6.01E-07	3.41E-06	428.4778736	403.443861	407.311828	390.7875345	358.2415128	222.643756	175.3346035	196.1272684	86.7263199
108000671	LOC108000671	sodium-dependent nutrient amino acid transporter 1-like	3085.696668	-2.109223794	0.208324262	-10.12471505	4.29E-24	1.56E-22	4251.505494	3908.87321	5906.021506	2925.625596	6434.968916	1052.100886	990.2093593	1261.249203	1040.715839
108000673	LOC108000673	probable cation-transporting ATPase 13A3	7887.934255	-1.329238393	0.173398151	-7.665816418	1.78E-14	2.70E-13	9985.367878	11010.37675	9846.911019	11106.63941	11897.78037	2821.609431	4251.145551	5818.945188	4252.632704
108000685	LOC108000685	sodium-dependent nutrient amino acid transporter 1-like	44.20455631	-3.564802777	0.650556114	-5.479623814	4.26E-08	2.85E-07	71.29980464	104.7616656	94.44911954	68.65186417	33.44578439	10.18631563	2.874337763	0	12.17211507
108000686	LOC108000686	sodium-dependent nutrient amino acid transporter 1-like	1315.870214	-1.613453553	0.223773758	-7.210200017	5.59E-13	7.20E-12	1945.466098	1465.177337	2440.919433	1226.051882	2309.988842	468.5705192	596.4250858	586.873134	803.3595949
108000742	LOC108000742	protein D2-like	2280.559538	-1.184285982	0.16138428	-7.338298284	2.16E-13	2.91E-12	2748.098184	2812.219179	3661.083996	2416.89768	3542.280186	1130.681035	1645.558369	1262.757875	1305.459342
108000758	LOC108000758	pickpocket protein 28-like	184.1370439	-1.058363376	0.294168002	-3.59781951	0.000320896	0.001111243	315.7562777	206.551369	236.1227988	166.3487478	272.025713	96.04240455	73.29561295	122.202375	168.8880967
108000782	LOC108000782	phenoloxidase-activating factor 2	1105.429519	-1.620673194	0.308236946	-5.257881045	1.46E-07	9.06E-07	1048.446651	1892.396895	1620.392707	1941.615543	1392.08787	183.3536814	607.9224368	739.2489349	523.4009482
108000784	LOC108000784	uncharacterized LOC108000784	295.022184	-4.095388367	0.893978023	-4.581083945	4.63E-06	2.29E-05	536.4461492	289.766309	644.6152409	275.4876088	790.0637512	0	18.68319546	33.19076851	66.94663291
108000785	LOC108000785	uncharacterized LOC108000785	555.3405574	-2.654027559	0.390257426	-6.800709946	1.04E-11	1.13E-10	806.0273153	324.6868642	1462.190432	752.5300496	1088.846092	66.9386456	159.5257458	232.3353795	104.9844925
108000787	LOC108000787	uncharacterized LOC108000787	438.4858305	-3.155358371	0.70700045	-4.46302173	8.08E-06	3.84E-05	403.3531805	301.6541576	1224.296712	627.5484507	1064.319183	53.84195407	67.54693743	187.0752407	16.73665823
108000801	LOC108000801	probable WRKY transcription factor protein 1	3395.173406	-1.756414301	0.114609279	-15.32523653	5.19E-53	9.73E-51	5108.461241	4964.662761	4721.86567	5232.504263	4679.436856	1280.565394	1687.236267	1599.191573	1282.636626
108000847	LOC108000847	trichohyalin	76.12686101	-1.303959162	0.495969763	-2.629110198	0.008560861	0.020414092	98.46163498	129.2803533	104.4843385	51.92897418	133.0398979	17.46225537	17.24602658	76.94223608	56.29603222
108000917	LOC108000917	paramyosin	598.2087561	-1.194579649	0.17528585	-6.815037541	9.42E-12	1.03E-10	800.5949492	945.8269523	782.7470782	697.080467	763.3071237	295.4031534	445.5223532	279.1041897	374.2925385
108000928	LOC108000928	probable cytochrome P450 304a1	372.4397311	-1.524079085	0.655693406	-2.32437763	0.020105263	0.043013505	516.7538222	371.495268	961.0197913	306.2929325	466.7545021	158.6154863	57.48675526	443.5493609	69.98966168
108000957	LOC108000957	neuropeptide Y receptor type 1	63.35420849	-1.360291047	0.56620557	-2.4024685	0.016284837	0.03576085	150.0691126	78.75699681	112.7486364	62.49079944	30.47282578	11.64150358	28.74337763	69.3988796	25.86574453
108000988	LOC108000988	uncharacterized LOC108000988	3425.274249	-1.165097563	0.15691065	-7.425229336	1.13E-13	1.56E-12	4506.147653	4934.200149	4510.535765	3488.922943	5281.460975	1701.114711	2188.808206	2483.272953	1733.004884
108001023	LOC108001023	lysosomal acid phosphatase	2350.349662	-1.06076058	0.107864029	-9.834238483	8.02E-23	2.64E-21	3116.140986	2758.72386	3349.401902	2733.752437	3331.200125	1565.782232	1510.464494	1398.538291	1389.142633
108001026	LOC108001026	PTB domain-containing engulfment adapter protein 1	20243.19472	-1.014899209	0.104232692	-9.736860757	2.10E-22	6.65E-21	28896.79225	27645.19186	27274.54449	21236.30998	25464.13375	13332.43198	12556.54452	12781.46322	13001.34041
108001033	LOC108001033	apyrase	596.1564931	-1.011770107	0.256352806	-3.946787728	7.92E-05	0.000311366	664.7857975	746.7054887	916.7467665	693.5598586	819.0500977	181.8984935	363.603727	451.0927174	527.9654913
108001040	LOC108001040	facilitated trehalose transporter Tret1	829.3888937	-1.785781549	0.190793028	-9.359784104	7.99E-21	2.20E-19	1142.834011	1263.083911	1048.385227	1317.587701	1286.547839	267.7545824	285.9966074	505.4048841	346.9052796
108001053	LOC108001053	uncharacterized LOC108001053	11708.35921	-1.69671179	0.542387796	-3.12822634	0.001758647	0.005067563	18597.70523	19612.72118	19397.48793	5977.993096	20931.11511	1546.864788	4851.882144	9412.600214	5046.863213
108001055	LOC108001055	uncharacterized LOC108001055	2602.878474	-1.101039896	0.120173323	-9.162099101	5.09E-20	1.33E-18	3495.727565	3710.494737	3441.489793	3122.779668	3292.551663	1725.852906	1838.138999	1335.174097	1463.696838
108001059	LOC108001059	succinate dehydrogenase [ubiquinone] iron-sulfur subunit, mitochondrial-like	26.20268153	-2.104387415	0.665800937	-3.160685573	0.001573983	0.004577143	31.23610489	46.80840377	34.23780583	59.85034312	26.75662751	13.09669153	8.623013289	0	15.21514384
108001081	LOC108001081	cuticle protein 76-like	547.387008	-1.173854188	0.306025175	-3.835809221	0.000125152	0.000472037	569.7193913	466.5980566	979.9096152	856.3879979	764.0503633	328.8724762	244.3187098	179.5318842	537.0945776
108001112	LOC108001112	uncharacterized LOC108001112	448.888086	-1.284589154	0.37130884	-3.459624484	0.000540929	0.001780444	563.6079795	1228.906347	639.3024779	223.5586346	385.7413799	291.0375895	217.0125011	251.9481064	238.8777583
108001132	LOC108001132	mucin-5AC-like	2805.913293	-1.856074543	0.24691379	-7.517095522	5.60E-14	8.09E-13	3440.045812	4284.08343	5820.426992	2211.822239	4926.19242	1132.136223	1392.616646	778.4743886	1267.421482
108001140	LOC108001140	putative uncharacterized protein DDB_G0282133	843.9089154	-1.154757712	0.161648415	-7.143637711	9.09E-13	1.13E-11	1292.903124	1228.163356	1138.11189	1011.294768	917.1577319	622.8204416	503.0091085	446.5667035	435.1531139
108001209	LOC108001209	phosphotriesterase-related protein	200.2703717	-1.49431978	0.354348167	-4.217094708	2.47E-05	0.00010713	336.8066962	231.0700567	349.4617423	238.5212204	247.4988045	55.29714201	53.17524861	179.5318842	111.0705501
108001211	LOC108001211	Sjoegren syndrome nuclear autoantigen 1 homolog	101.6809894	-1.203899899	0.350834385	-3.431533371	0.000600179	0.001957187	117.4749162	213.9812744	93.85881254	114.4197736	139.7290548	87.31127686	57.48675526	49.78615276	41.08088838
108001223	LOC108001223	sensory neuron membrane protein 1	2287.718861	-1.588668319	0.215472833	-7.372940214	1.67E-13	2.28E-12	3404.735433	3263.957425	2950.354372	2843.771451	3800.184346	621.3652537	928.4110974	1259.740532	1516.949841
108001231	LOC108001231	peptide transporter family 1	1303.760812	-1.93601157	0.162995897	-11.87767058	1.55E-32	1.06E-30	1813.052175	2135.3548	2154.030232	1685.491281	1916.815065	381.2592423	633.7914767	451.0927174	562.9603222
108001259	LOC108001259	peptide transporter family 1-like	106.0253868	-1.526839269	0.360387342	-4.236661755	2.27E-05	9.92E-05	156.1805244	183.5186624	123.3741624	171.6296604	112.2291876	33.4693228	58.92392414	85.99426386	28.9087733
108001341	LOC108001341	uncharacterized LOC108001341	4815.37337	-1.083434486	0.142631507	-7.596038956	3.05E-14	4.55E-13	6487.603176	6413.494307	5886.541375	5918.142752	6756.048446	2831.795746	3913.410864	2768.411828	2362.911839
108001354	LOC108001354	C-1-tetrahydrofolate synthase, cytoplasmic	1876.345421	-1.339334227	0.120891382	-11.078823	1.59E-28	8.04E-27	2938.910043	2443.695873	2844.099112	2206.541327	2396.947881	1055.011262	1077.876661	974.601657	949.4249758
108001356	LOC108001356	uncharacterized LOC108001356	6749.275103	-1.24826947	0.2178491	-5.729973033	1.00E-08	7.36E-08	12552.83989	6614.844742	9994.487768	10650.72062	5627.810653	4767.195717	3220.695463	3640.423837	3674.457238
108001360	LOC108001360	trafficking protein particle complex subunit 8	7289.462231	-1.00129338	0.109838452	-9.116055128	7.79E-20	2.00E-18	9810.174072	10413.01236	9604.88515	8142.287121	8901.781325	4126.91302	4903.620223	5207.933313	4494.553491
108001372	LOC108001372	uncharacterized LOC108001372	87.69913837	-1.535756234	0.672237611	-2.28454375	0.022339594	0.047126254	72.65789615	119.6214763	163.5150382	93.29612311	169.4586409	46.56601433	35.92922204	0	88.24783429
108001392	LOC108001392	uncharacterized LOC108001392	118.2268807	-1.381332546	0.367592582	-3.757781338	0.000171427	0.000628636	201.6765903	146.3691356	182.4048621	88.89536258	194.7287891	61.1178938	90.54163953	69.3988796	28.9087733
108001412	LOC108001412	uncharacterized LOC108001412	84.34266598	-4.34164984	1.451492469	-2.991162498	0.002779176	0.007599288	97.78258922	194.6635204	177.6824061	105.6182526	154.5938478	0	28.74337763	0	0
108001444	LOC108001444	uncharacterized LOC108001444	8379.56609	-1.187799471	0.144296992	-8.231630136	1.85E-16	3.49E-15	11082.70582	10567.55439	10810.88235	11859.16946	11495.68771	4639.139177	6569.298957	3872.759216	4518.897721
108001480	LOC108001480	serine-rich adhesin for platelets	18304.79124	-1.634694748	0.167556156	-9.756100788	1.74E-22	5.55E-21	24787.88637	30903.20536	25193.71233	20178.36715	29931.00407	6023.022916	8263.721068	9770.155311	9692.046628
108001485	LOC108001485	uncharacterized LOC108001485	24946.31279	-1.135999749	0.144194173	-7.878263902	3.32E-15	5.45E-14	36568.65123	35278.67663	37790.27334	24050.15626	30911.33717	14333.60129	15162.1317	17239.5869	13182.40063
108001523	LOC108001523	putative fatty acyl-CoA reductase CG5065	308.2386166	-1.014208574	0.326970559	-3.101834542	0.001923254	0.005488541	313.7191404	387.8410598	410.85367	447.9974213	426.6195609	62.57308175	247.1930476	226.3006944	251.0498734
108001552	LOC108001552	sorbitol dehydrogenase	3507.498877	-1.60994544	0.20926229	-7.69343315	1.43E-14	2.20E-13	4745.850806	3937.10685	5282.657317	5767.636743	5278.488016	900.7613396	1665.678734	1977.868069	2011.442016
108001576	LOC108001576	hybrid signal transduction histidine kinase L-like	43.15157985	-1.589659898	0.488889508	-3.251572947	0.001147683	0.003462098	37.34751671	47.5513943	104.4843385	56.32973471	60.94565155	13.09669153	21.55753322	13.57804166	33.47331645
108001632	LOC108001632	mycosubtilin synthase subunit C	11337.70473	-1.623955821	0.240756002	-6.74523503	1.53E-11	1.62E-10	15144.0785	18445.48305	17043.34362	12066.88536	18311.93857	2418.522369	5866.523374	5732.950924	7009.616768
108001650	LOC108001650	solute carrier family 26 member 10	4462.075019	-1.259362749	0.432491096	-2.911881331	0.003592591	0.009530014	6154.191709	8259.082798	6850.512702	1869.443071	6966.385268	1648.727945	2660.1996	2106.105129	3644.02695
108001683	LOC108001683	vacuolar protein sorting-associated protein 13D	5259.693561	-1.045964973	0.150339537	-6.957351314	3.47E-12	3.98E-11	7049.853064	6922.442824	5607.916473	6483.200404	8055.23136	2825.974994	4265.51724	3221.013216	2906.092474
108001695	LOC108001695	A-kinase anchor protein 9	4735.616342	-1.570329779	0.157488255	-9.971091376	2.04E-23	7.17E-22	6654.648433	6881.578344	5902.479664	6970.80467	7167.059974	1894.654708	3153.148526	2065.371004	1930.801754
108001702	LOC108001702	forkhead box protein I1-like	197.5360608	-1.219674301	0.37947381	-3.214119841	0.001308451	0.003889572	320.509598	193.1775394	286.8892006	264.9257835	257.9041596	238.6508234	70.42127519	84.48559256	60.86057537
108001733	LOC108001733	sorting nexin-13	4854.287883	-1.169603509	0.139956905	-8.356883233	6.44E-17	1.26E-15	5930.106609	6622.274647	6605.535298	6763.088773	6306.388456	2131.850343	3246.564503	3423.17517	2659.607144
108001743	LOC108001743	uncharacterized LOC108001743	1031.832173	-1.352461469	0.238288518	-5.675730761	1.38E-08	9.93E-08	1184.255803	1201.415697	1572.57784	1116.913021	1995.598468	413.2733772	570.5560459	419.4106202	812.4886812
108001757	LOC108001757	ninjurin-1-like	187.5319199	-2.151378046	0.344730734	-6.240749175	4.35E-10	3.83E-09	244.456473	251.8737917	438.5980989	139.0640326	356.0117938	82.94571302	44.55223532	66.38153701	63.90360414
108001763	LOC108001763	ATP-binding cassette sub-family G member 4-like	934.4972459	-1.396240976	0.187492381	-7.446921137	9.55E-14	1.35E-12	1315.99068	1020.868996	1709.529064	1117.793173	1285.06136	448.1978879	413.9046378	466.1794304	632.9499839
108001839	LOC108001839	argininosuccinate lyase	446.5765935	-2.749681947	0.376263532	-7.307861953	2.71E-13	3.60E-12	1128.574051	557.9858925	954.5264143	201.554832	749.1855703	133.8772912	93.41597729	90.52027774	109.5490357
108001842	LOC108001842	uncharacterized LOC108001842	199.4177999	-1.287462433	0.239046352	-5.385827579	7.21E-08	4.65E-07	285.8782643	257.817716	251.4707808	232.3601557	324.0524887	126.6013515	90.54163953	78.45090738	147.5868953
108001851	LOC108001851	ATP-binding cassette sub-family G member 4	1280.602662	-1.141905484	0.149724543	-7.626708766	2.41E-14	3.62E-13	1621.561271	1532.046485	2137.501637	1624.760785	1542.96552	769.7944243	922.6624219	690.9714534	683.1599585
108001897	LOC108001897	uncharacterized LOC108001897	686.5725788	-1.296002823	0.17696407	-7.323536483	2.42E-13	3.23E-12	965.6030685	801.6867883	1066.684744	949.684121	876.279551	289.5824016	323.3629983	422.4279628	483.8415742
108001912	LOC108001912	laccase-5	11839.96066	-1.182370487	0.430511054	-2.746434674	0.006024688	0.014990198	14755.66433	16551.60017	8983.291882	26737.26064	11759.53779	6356.260956	7655.798631	10764.36969	2995.861823
108001945	LOC108001945	glycine-rich cell wall structural protein	170.1702229	-1.042255906	0.429978016	-2.423974871	0.015351668	0.033922986	196.2442242	199.8644542	357.7260403	50.16866997	298.7823405	117.8702238	104.9133283	113.1503472	92.81237744
108001947	LOC108001947	elongation of very long chain fatty acids protein 6-like	1691.913885	-2.649032421	0.882325226	-3.002331049	0.002679206	0.007350125	2402.463893	3300.363961	3681.744741	1287.662529	2832.486318	42.20045048	267.3134119	1309.526685	103.4629781
108002023	LOC108002023	uncharacterized LOC108002023	3182.001352	-1.110038013	0.216663507	-5.123327093	3.00E-07	1.77E-06	4595.102647	3593.845223	4813.953562	3146.543775	4744.098705	1955.772602	1402.676828	2919.278957	1466.739866
108002043	LOC108002043	uncharacterized LOC108002043	56.51548426	-1.512254278	0.608716578	-2.484332335	0.012979461	0.02932733	86.91785708	78.75699681	86.18482158	60.73049523	84.72932045	36.37969869	40.24072868	34.6994398	0
108002150	LOC108002150	long-chain-fatty-acid--CoA ligase ACSBG2	4084.523465	-1.034917246	0.224876934	-4.602149395	4.18E-06	2.08E-05	4733.627982	5339.129992	5312.762974	5471.025483	5581.729794	1995.062676	2665.948275	4126.215994	1535.208014
108002152	LOC108002152	3-hydroxyisobutyrate dehydrogenase, mitochondrial	268.3228846	-1.166165764	0.256083078	-4.553857179	5.27E-06	2.58E-05	365.326618	285.3083658	434.4659499	290.4501946	404.3223713	152.7947345	122.1593549	239.878736	120.1996364
108002171	LOC108002171	kynurenine/alpha-aminoadipate aminotransferase, mitochondrial-like	2896.888354	-2.30024053	0.702048045	-3.276471669	0.001051129	0.003215867	1911.51381	1034.985817	3911.96447	12512.24232	3058.431172	1431.904941	872.361511	576.312435	762.2787065
108002226	LOC108002226	protein yellow-like	1587.911202	-2.477490834	0.232679581	-10.64765042	1.79E-26	7.59E-25	1847.004463	1893.882876	3741.365748	1914.330828	3099.309353	372.5281146	461.3312109	553.6823655	407.765855
108002227	LOC108002227	protein yellow-like	1539.195397	-2.474106634	0.231963185	-10.66594526	1.47E-26	6.30E-25	1751.938057	1924.345488	3596.740533	1832.476682	3003.431438	378.3488664	426.8391578	552.1736942	386.4646536
108002245	LOC108002245	uncharacterized LOC108002245	447.1346526	-1.068056477	0.335555273	-3.182952449	0.001457816	0.004277828	1023.321958	594.3924288	481.1002027	303.6524761	509.862402	216.8230042	168.1487591	401.3065647	325.6040782
108002255	LOC108002255	DNA (cytosine-5)-methyltransferase PliMCI-like	890.8217169	-1.268772968	0.239267716	-5.302733645	1.14E-07	7.22E-07	1514.951087	930.9671416	1332.913199	991.05127	1248.642617	288.1272136	546.1241749	458.6360739	705.9826743
108002302	LOC108002302	uncharacterized LOC108002302	850.4261041	-2.397144199	0.207858188	-11.5325945	9.04E-31	5.31E-29	1196.478626	1121.915709	1587.335515	1190.845798	1548.168197	174.6225537	334.8603494	292.6822314	206.9259563
108002309	LOC108002309	uncharacterized LOC108002309	109.7951347	-1.194985935	0.406007281	-2.943262329	0.003247731	0.008724114	143.9577008	206.551369	209.558984	77.45338522	94.39143594	33.4693228	56.04958638	75.43356479	91.29086306
108002364	LOC108002364	uncharacterized LOC108002364	496.1388841	-3.154527077	0.71943999	-4.38469799	1.16E-05	5.36E-05	1106.844586	615.9391543	1089.706717	493.7653308	790.8069909	32.01413485	68.98410631	248.9307638	18.25817261
108002367	LOC108002367	pancreatic lipase-related protein 2	650.1035559	-1.074272696	0.303755893	-3.536631626	0.000405264	0.001371556	1493.900669	893.8176148	716.6326945	564.1774992	571.5512932	513.6813455	490.0745886	356.0464258	251.0498734
108002368	LOC108002368	pancreatic triacylglycerol lipase	1330.650461	-1.074546947	0.30645512	-3.506376224	0.000454253	0.001519226	1987.566935	2120.49499	1611.538102	1092.268762	1867.018008	398.7214977	1027.57575	1344.226124	526.443977
108002392	LOC108002392	zinc finger CCCH domain-containing protein 13	4131.333737	-1.343699559	0.13123632	-10.23877807	1.33E-24	5.09E-23	5770.530855	6118.527064	5685.246689	5318.759169	5378.08213	1855.364633	2801.04215	2288.654356	1965.796584
108002400	LOC108002400	activating signal cointegrator 1 complex subunit 3	7623.047201	-1.055334398	0.141491403	-7.458646808	8.74E-14	1.24E-12	9950.736544	12212.53544	8731.821101	9427.309194	9216.171698	5000.025788	5468.427594	4910.725068	3689.672382
108002458	LOC108002458	non-structural maintenance of chromosomes element 1 homolog	499.9683311	-1.008869329	0.182095876	-5.540319496	3.02E-08	2.07E-07	681.7619415	586.9625234	792.7822971	488.4844181	668.9156878	336.1484159	261.5647364	365.0984536	317.9965063
108002459	LOC108002459	uncharacterized LOC108002459	11566.80959	-1.028735911	0.156606478	-6.568923096	5.07E-11	5.00E-10	14522.75164	15159.9789	12479.08992	16853.1525	15765.59952	6907.777188	9896.344917	6719.621951	5796.969804
108002461	LOC108002461	peroxidase-like	294.575315	-1.391924631	0.360708714	-3.858860566	0.000113917	0.00043275	395.2046314	370.0092869	529.5053764	419.832554	317.3633319	61.1178938	291.7452829	162.9364999	103.4629781
108002514	LOC108002514	uncharacterized LOC108002514	7227.889763	-1.157613148	0.114245779	-10.13265576	3.96E-24	1.44E-22	9770.789418	10112.84419	9417.757832	9108.694132	9471.102899	3719.460394	5188.179662	4426.441582	3835.737763
108002591	LOC108002591	cuticle protein 18.7-like	119.5159289	-1.131610041	0.343803099	-3.291448051	0.00099673	0.003066376	133.7720144	93.61680753	164.6956522	160.1876831	235.60697	82.94571302	54.61241749	49.78615276	100.4199494
108002597	LOC108002597	cuticle protein 18.7-like	94169.80279	-2.284054264	0.784603912	-2.911092117	0.003601678	0.009549742	22604.75425	70006.79727	113789.3477	350798.7038	170757.8238	13715.14641	39338.18662	10735.70494	55781.76036
108002598	LOC108002598	uncharacterized LOC108002598	6862.800667	-2.018485479	0.822227578	-2.45489878	0.014092426	0.031541871	1488.468303	6733.723228	13010.95652	20603.48062	9743.871852	1120.49472	3466.451342	523.5089396	5074.250472
108002602	LOC108002602	pupal cuticle protein-like	26115.79335	-2.03794637	0.438884607	-4.643467407	3.43E-06	1.72E-05	29515.40294	29939.54664	75136.04551	20408.08685	41720.27145	7117.324252	8552.592013	9049.010432	13603.86011
108002605	LOC108002605	tyrosine-protein phosphatase non-receptor type 23	5109.190165	-1.052937354	0.145206023	-7.25133386	4.13E-13	5.41E-12	6578.595308	6412.751316	6688.768584	6886.310068	6620.778829	3061.715442	4292.823449	2498.359666	2942.608819
108002669	LOC108002669	facilitated trehalose transporter Tret1-2 homolog	3026.38678	-2.046182397	0.16587623	-12.33559745	5.83E-35	4.74E-33	4661.649132	4436.39649	5460.93003	3539.091613	4718.828557	797.4429953	1099.434194	1308.018013	1215.689993
108002681	LOC108002681	nose resistant to fluoxetine protein 6-like	802.3559138	-2.2093621	0.205640933	-10.74378563	6.34E-27	2.81E-25	981.221121	1220.733451	1345.309646	1561.389834	1047.967911	194.995185	365.0408959	248.9307638	255.6144166
108002715	LOC108002715	cytochrome P450 9e2	17205.15527	-3.159716019	0.405618429	-7.78987293	6.71E-15	1.06E-13	33899.32235	23586.97756	32827.56242	17872.36864	33937.0658	1634.176065	2841.282879	5776.702391	2470.93936
108002718	LOC108002718	coiled-coil domain-containing protein 42 like-2-like	581.8650025	-1.047068566	0.202439327	-5.172258668	2.31E-07	1.39E-06	641.6982417	972.5746116	619.23204	815.9010011	726.145141	286.6720257	449.8338599	300.2255878	424.5025132
108002754	LOC108002754	uncharacterized LOC108002754	8763.096478	-1.02136813	0.130759682	-7.811032541	5.67E-15	9.10E-14	12285.97491	10989.57302	10569.44678	10325.06434	12400.95361	4471.792563	5101.949529	6588.367548	6134.745997
108002764	LOC108002764	microsomal glutathione S-transferase 1	3346.966179	-1.242314125	0.157766423	-7.874388617	3.42E-15	5.62E-14	5251.739896	3504.686358	4803.918343	4269.61786	4680.180095	1603.617118	1894.188586	2434.995471	1679.75188
108002840	LOC108002840	general odorant-binding protein 69a	23994.77944	-1.943777369	0.247780108	-7.844767608	4.34E-15	7.05E-14	39434.22433	34401.20481	31931.4764	38384.31344	34625.30572	3837.330618	10492.77	12947.41706	9898.972584
108002866	LOC108002866	uncharacterized protein MAL13P1.304	4659.176713	-1.093951204	0.169126685	-6.468235358	9.92E-11	9.39E-10	6454.329934	6279.01302	6147.457068	5665.539098	5955.57934	2798.326423	4061.439259	2469.694911	2101.211365
108002867	LOC108002867	cytochrome c oxidase subunit 6B-like	19.70672113	-3.936145882	0.946658417	-4.157936816	3.21E-05	0.000135637	38.70560823	43.09345109	24.20258688	29.92517156	32.70254473	8.731127686	0	0	0
108002935	LOC108002935	neurotrimin	8547.388181	-1.084459784	0.129736181	-8.358961794	6.33E-17	1.24E-15	11724.40407	11881.90465	10718.20415	9747.68456	11781.83498	4717.719327	4445.16335	6532.54671	5377.031834
108002958	LOC108002958	dnaJ homolog subfamily C member 22	5763.198621	-1.268348357	0.194380712	-6.525073108	6.80E-11	6.61E-10	7665.747567	8022.811808	10505.10332	4907.728136	7835.232423	2441.805376	3600.108048	3297.955452	3592.295461
108002965	LOC108002965	nucleobindin-2	7766.908067	-1.052162008	0.098717871	-10.65827285	1.60E-26	6.80E-25	9697.452476	10444.96095	10047.02509	9363.938243	10888.46092	4249.148807	5459.804581	4826.239475	4925.142062
108002975	LOC108002975	gonadotropin-releasing hormone receptor	1452.281478	-2.700124978	0.274295875	-9.843840999	7.29E-23	2.42E-21	1563.163336	1939.948289	1968.083528	3945.721886	2220.800083	276.4857101	260.1275675	532.5609674	363.6419378
108002976	LOC108002976	protamine-like protein	25.25524109	-2.045174296	0.537434601	-3.805438448	0.000141553	0.000528417	44.1379743	40.12148894	32.46688484	34.32593209	39.39170161	17.46225537	5.748675526	6.034685183	7.607571921
108003003	LOC108003003	general odorant-binding protein 83a	686.9545552	-1.884929612	0.210699144	-8.946071518	3.68E-19	8.96E-18	1000.234402	1184.326914	1269.160044	705.881988	921.6171698	200.8159368	273.0620875	283.6302036	343.8622508
108003013	LOC108003013	uncharacterized LOC108003013	1362.351487	-1.241357849	0.121479185	-10.21868767	1.64E-24	6.20E-23	1741.073325	1642.752075	2083.7837	1830.716378	1862.558571	806.174123	764.5738449	666.8327127	862.6986559
108003090	LOC108003090	uncharacterized LOC108003090	1614.249548	-4.529903697	0.527160505	-8.593025567	8.47E-18	1.83E-16	3018.358396	3286.990131	2546.584386	2446.822851	2743.297559	24.73819511	229.947021	150.8671296	80.64026237
108003130	LOC108003130	transcriptional regulator ATRX homolog	6521.609736	-1.148928292	0.136313789	-8.428555194	3.50E-17	7.07E-16	9427.87131	8957.493902	8636.191368	7887.923163	8223.946761	3314.918145	4654.990007	4430.967595	3160.185376
108003181	LOC108003181	uncharacterized LOC108003181	88.16001211	-1.333329401	0.259142943	-5.145150341	2.67E-07	1.59E-06	109.3263671	110.7055899	119.2420134	132.9029678	130.0669393	49.47639022	40.24072868	54.31216665	47.16694591
108003184	LOC108003184	uncharacterized LOC108003184	53.24583288	-1.307472655	0.485239503	-2.694489312	0.007049659	0.017205546	42.77988278	87.67288325	66.70469067	37.84654051	127.0939807	20.37263127	30.18054651	45.26013887	21.30120138
108003203	LOC108003203	sodium-coupled monocarboxylate transporter 1	1652.829926	-1.462843769	0.149158815	-9.807290118	1.05E-22	3.41E-21	2543.026365	2564.80333	2382.47904	1895.847634	2142.75992	871.6575807	743.0163117	1025.896481	705.9826743
108003229	LOC108003229	steroid receptor seven-up	1392.580517	-1.454520212	0.152872516	-9.514595913	1.82E-21	5.28E-20	2288.384206	1491.924996	1845.299673	1813.993488	2261.678264	631.5515693	777.5083648	683.428097	739.4559908
108003230	LOC108003230	steroid receptor seven-up	1430.050336	-1.466627393	0.166132725	-8.828046306	1.07E-18	2.47E-17	2321.657448	1574.396946	2010.585632	1651.165349	2422.961269	590.8063068	745.8906495	770.9310321	782.0583935
108003245	LOC108003245	A disintegrin and metalloproteinase with thrombospondin motifs adt-1-like	22.91128964	-2.029251096	0.734010794	-2.764606614	0.005699148	0.01431494	23.76660155	60.92522395	20.6607449	44.88775734	22.29718959	14.55187948	10.06018217	9.052027774	0
108003267	LOC108003267	putative fatty acyl-CoA reductase CG5065	501.1372661	-2.20069284	0.680130058	-3.235694137	0.001213473	0.003636981	624.7220978	956.2288198	963.3810193	728.7659427	568.5783346	20.37263127	265.8762431	309.2776156	73.03269045
108003302	LOC108003302	uncharacterized LOC108003302	152.7915045	-1.320936256	0.292541413	-4.515382081	6.32E-06	3.06E-05	240.3821985	276.3924794	220.7748169	122.3411426	181.3504753	90.22165276	61.7982619	84.48559256	97.37692059
108003306	LOC108003306	low-density lipoprotein receptor-related protein 2	22373.83228	-1.475392688	0.155371313	-9.495914369	2.18E-21	6.24E-20	31234.7468	31744.27065	30330.56382	31271.80428	31792.8194	7486.941991	13282.3148	13400.01845	10821.0103
108003309	LOC108003309	uncharacterized LOC108003309	6409.46916	-1.25377205	0.150134596	-8.350986957	6.77E-17	1.32E-15	9131.128314	8594.91452	7852.853983	8274.309937	9341.779199	3020.970179	4906.494561	3518.221462	3044.550283
108003313	LOC108003313	replication factor C subunit 1	1282.110369	-1.21512539	0.143030547	-8.495565569	1.97E-17	4.10E-16	1711.195311	1766.088504	1926.762039	1483.056297	1694.586409	653.3793885	914.0394086	627.607259	762.2787065
108003331	LOC108003331	la-related protein 7	1257.789313	-1.103190525	0.170321674	-6.477100069	9.35E-11	8.90E-10	1792.680802	1725.224025	1805.158797	1618.599721	1306.61531	807.629311	709.9614274	982.1450135	572.0894085
108003353	LOC108003353	venom acid phosphatase Acph-1	640.7140108	-1.82270336	0.729897556	-2.49720436	0.012517679	0.028416403	1201.910992	1946.635204	522.4216925	164.5884436	867.3606751	176.0777417	492.9489263	309.2776156	85.20480552
108003356	LOC108003356	uncharacterized LOC108003356	411.812267	-2.695726639	0.315335186	-8.548765748	1.24E-17	2.63E-16	535.0880577	564.6728073	682.3948887	795.6575027	720.9424635	53.84195407	89.10447065	194.6185971	69.98966168
108003399	LOC108003399	transmembrane protein 138	60.11453774	-1.060580877	0.459786084	-2.306683289	0.021072483	0.0448436	113.4006417	69.84111038	50.17609476	73.0526247	84.72932045	50.93157817	50.30091085	10.56069907	38.03785961
108003438	LOC108003438	cytospin-A	2920.313657	-1.344197284	0.081038655	-16.58711251	8.64E-62	2.58E-59	4099.399244	3796.681639	4126.24591	4145.516413	3817.278858	1497.388398	1588.071614	1570.526819	1641.714021
108003477	LOC108003477	kinesin-like protein Klp61F	743.1889727	-1.073176373	0.227999035	-4.706933845	2.51E-06	1.30E-05	1064.064703	1062.476466	635.1703289	1074.66572	1010.062689	413.2733772	471.3913931	648.7286572	308.86742
108003506	LOC108003506	probable phospholipid-transporting ATPase IF	170.6052702	-1.722320786	0.330683571	-5.208365152	1.91E-07	1.16E-06	188.7747208	393.0419935	180.6339411	228.8395472	244.5258459	42.20045048	83.35579512	105.6069907	68.46814729
108003524	LOC108003524	33 kDa inner dynein arm light chain, axonemal	57.77700501	-1.08309456	0.455777913	-2.376364736	0.01748417	0.038007077	54.32366068	61.66821449	88.54604957	98.57703573	74.32396531	16.00706742	44.55223532	19.61272684	62.38208976
108003533	LOC108003533	2-oxoglutarate dehydrogenase, mitochondrial-like	234.2812165	-1.346015645	0.373701746	-3.601844682	0.000315967	0.001096459	232.9126951	585.4765424	161.7441172	311.5738451	312.1606543	64.0282697	146.5912259	132.763074	161.2805247
108003566	LOC108003566	delta-1-pyrroline-5-carboxylate synthase	4461.563581	-2.408622274	0.199566934	-12.06924527	1.54E-33	1.16E-31	7578.150664	7509.405347	7577.180615	4468.532236	7762.394937	928.4099106	1296.326331	1277.844587	1755.827599
108003571	LOC108003571	cilia- and flagella-associated protein 300-like	140.9357331	-1.138887365	0.253079025	-4.500125469	6.79E-06	3.27E-05	163.6500278	177.5747381	229.0391149	162.8281394	196.9585081	84.40090097	63.23543078	114.6590185	76.07571921
108003659	LOC108003659	protein SON	3561.255663	-1.119990613	0.141896554	-7.893007834	2.95E-15	4.88E-14	5111.177424	4804.919796	4541.822036	4437.726912	4533.018644	2095.470645	2848.468723	1825.492268	1853.20452
108003662	LOC108003662	solute carrier family 46 member 3	2985.648595	-1.273831413	0.171843371	-7.412746878	1.24E-13	1.72E-12	3757.160182	4001.747027	4055.40907	4274.898773	4101.196406	1119.039532	1634.061018	2288.654356	1638.670992
108003683	LOC108003683	urea transporter 2-like	20.48462097	-2.673495021	0.882076979	-3.03090896	0.002438188	0.006764995	18.33423548	36.40653626	23.61227988	38.72669261	46.82409814	0	14.37168881	0	6.086057537
108003695	LOC108003695	juvenile hormone epoxide hydrolase 1	4380.440695	-1.032651484	0.1200834	-8.599452415	8.01E-18	1.74E-16	6402.043411	5615.522471	5790.321335	5201.698939	5330.514792	2651.352441	2322.464912	3258.729999	2851.317956
108003701	LOC108003701	carboxypeptidase Q	4919.408729	-1.997002938	0.614852929	-3.247935961	0.001162454	0.003502116	3941.860628	15608.00219	11617.2417	2470.586958	3244.984325	1267.468702	1589.508783	2573.79323	1961.232041
108003715	LOC108003715	cytochrome P450 6k1	21938.76955	-2.600951285	0.207218972	-12.55170443	3.89E-36	3.35E-34	32052.31789	33350.61619	37576.58221	32201.24491	39264.60763	3271.262506	5775.981734	8463.645969	5492.666927
108003716	LOC108003716	neprilysin-2	15235.23355	-1.592447153	0.206779232	-7.701194816	1.35E-14	2.08E-13	20972.32825	22162.6647	23611.68958	18091.52651	23529.48094	3952.290466	6655.52909	9405.056857	8736.535594
108003732	LOC108003732	histone-lysine N-methyltransferase 2C	13202.5068	-1.045814715	0.155268705	-6.735515139	1.63E-11	1.72E-10	18379.73154	17946.9364	14618.36248	15862.10123	18831.46309	6772.444709	11225.72613	7200.888094	7984.907489
108003733	LOC108003733	ABC transporter G family member 20-like	208.7914397	-1.452946792	0.324495818	-4.477551667	7.55E-06	3.61E-05	349.7085656	315.7709778	351.2326633	216.5174178	220.742177	68.39383354	117.8478483	175.0058703	63.90360414
108003763	LOC108003763	protein purity of essence	33974.15906	-1.06083938	0.108260184	-9.798980034	1.14E-22	3.68E-21	45412.54319	42276.1615	41006.85617	44068.33573	48249.6318	18622.04017	25261.11743	20753.28234	20117.46319
108003779	LOC108003779	2-iminobutanoate/2-iminopropanoate deaminase	259.3449528	-2.670231762	0.337544628	-7.910751767	2.56E-15	4.29E-14	554.7803847	320.228921	562.5625683	277.247913	358.2415128	64.0282697	28.74337763	72.41622219	95.85540621
108003834	LOC108003834	homogentisate 1,2-dioxygenase	181.5161657	-2.431626212	0.541561361	-4.490028994	7.12E-06	3.41E-05	196.92327	106.2476466	439.1884059	91.5358189	588.6458052	23.28300716	60.36109302	40.73412498	86.7263199
108003837	LOC108003837	laccase-2-like	860.3180994	-1.166703733	0.216015654	-5.401014758	6.63E-08	4.32E-07	759.1731579	809.8596842	1422.639863	1474.254775	1242.6967	491.8535263	477.1400686	514.4569118	550.7882071
108003838	LOC108003838	proline-rich extensin-like protein EPR1	182.1600629	-2.925211822	1.063576985	-2.750352691	0.005953115	0.014843866	260.7535712	338.8036844	381.3383201	113.5396215	388.7143385	13.09669153	22.9947021	0	120.1996364
108003841	LOC108003841	keratin-associated protein 19-2	11088.19043	-3.613222495	0.467855026	-7.722953246	1.14E-14	1.77E-13	16197.95752	14217.8669	24961.72168	12264.91958	26027.50941	686.8487113	1177.041314	2905.700916	1354.147802
108003909	LOC108003909	xanthine dehydrogenase	6940.428243	-1.273032844	0.11085522	-11.48374284	1.59E-30	9.26E-29	10015.92494	9424.834949	9113.159422	9138.619304	9236.239169	3131.564463	4367.556231	4191.088859	3844.866849
108003917	LOC108003917	uncharacterized protein DDB_G0287625-like	699.1894527	-3.106635649	0.223597108	-13.89389908	6.90E-44	8.36E-42	906.5260875	993.3783466	1480.489949	1037.699332	1339.317855	138.242855	83.35579512	147.849787	165.8450679
108003965	LOC108003965	probable cytochrome P450 6a13	2868.211933	-1.422709207	0.185172969	-7.683136541	1.55E-14	2.37E-13	3262.814869	4102.79374	3414.335671	5621.531493	3479.848056	1303.848401	1211.533367	1801.353527	1615.848276
108003970	LOC108003970	cytochrome P450 6B1-like	5380.819994	-1.132771116	0.162869719	-6.955075049	3.52E-12	4.04E-11	7867.424157	7154.255871	5635.660901	6332.694394	8492.256276	2398.149738	3723.704572	3127.475596	3695.758439
108003977	LOC108003977	uncharacterized protein PFB0145c	975.2677383	-1.272913212	0.148545022	-8.569208159	1.04E-17	2.22E-16	1436.860825	1474.836214	1407.882188	1253.336597	1021.211283	516.5917214	574.8675526	609.5032035	482.3200598
108003980	LOC108003980	uncharacterized LOC108003980	1567.60186	-1.328174645	0.505372708	-2.628109162	0.008586096	0.020449113	3311.706164	1781.691305	3173.490417	790.3765901	1641.816394	749.4217931	383.7240913	893.1334071	1383.056575
108003982	LOC108003982	disks large-associated protein 5-like	55.12851101	-1.736589643	0.437056387	-3.973376648	7.09E-05	0.000281286	64.50934705	66.1261577	113.3389434	105.6182526	50.54029641	23.28300716	25.86903987	34.6994398	12.17211507
108003983	LOC108003983	uncharacterized LOC108003983	327.7932995	-1.101486251	0.226125155	-4.871135409	1.11E-06	6.07E-06	389.7722654	352.9205046	517.1089295	394.3081429	494.2543693	186.2640573	137.9682126	203.6706249	273.8725892
108003996	LOC108003996	probable cytochrome P450 6a14	8210.938381	-1.951776263	0.227120609	-8.593567413	8.43E-18	1.83E-16	15533.17172	11562.41872	12257.7248	8827.045459	13054.26127	2466.543571	2571.095129	5141.551776	2484.63299
108003999	LOC108003999	probable cytochrome P450 6a14	785.7491119	-2.172906847	0.475900756	-4.565882324	4.97E-06	2.44E-05	1185.613894	1329.953059	1162.314477	842.3055643	1485.736066	72.75939739	188.2691235	368.1157962	436.6746283
108004035	LOC108004035	inner centromere protein	419.1769091	-1.508306136	0.167427166	-9.008730028	2.08E-19	5.19E-18	542.557561	605.5372868	642.8443199	544.8141529	608.7132759	178.9881176	244.3187098	167.4625138	237.3562439
108004050	LOC108004050	MD-2-related lipid-recognition protein	1225.293232	-2.156795991	0.21592022	-9.988856039	1.71E-23	6.03E-22	1947.503235	1278.686712	2203.025713	2165.174178	1755.532061	266.2993944	448.396691	547.6476803	415.3734269
108004082	LOC108004082	E3 ubiquitin-protein ligase HERC2	14390.5258	-1.306782698	0.150607947	-8.676718104	4.07E-18	9.03E-17	19530.7141	18986.38016	17264.11844	20082.43057	22003.60993	5812.020663	10045.81048	8474.206668	7315.44116
108004089	LOC108004089	putative glutamate synthase [NADPH]	42598.29632	-1.350142717	0.135456264	-9.967370119	2.12E-23	7.42E-22	66928.78709	58222.96737	56134.65358	51691.33311	58834.85094	17433.15161	25410.58299	26593.34893	22134.99126
108004105	LOC108004105	zinc finger protein 420	2435.652658	-1.086275803	0.17612678	-6.167578863	6.93E-10	5.94E-09	3089.658201	3502.457387	2963.931433	3311.132218	3055.458214	1450.822384	2076.709034	1457.376472	1013.32858
108004122	LOC108004122	cytochrome P450 9e2	25745.65578	-1.231478168	0.171169618	-7.194490359	6.27E-13	7.99E-12	32832.54147	31534.74732	33169.35017	36569.4398	38721.29944	9559.129629	14653.37391	19449.79034	15221.2299
108004123	LOC108004123	cytochrome P450 9e2-like	2573.281263	-1.374095205	0.484836028	-2.834144177	0.00459486	0.011811582	2251.715735	2643.560327	2452.725573	8103.560429	2246.070232	1021.541939	1156.92095	2143.821911	1139.614274
108004137	LOC108004137	facilitated trehalose transporter Tret1-like	2794.892409	-1.255291323	0.130995092	-9.582735567	9.45E-22	2.80E-20	3779.568692	3928.933954	4300.976781	3349.858911	3479.848056	1248.551259	1599.568965	1703.289893	1763.435171
108004153	LOC108004153	uncharacterized protein MAL13P1.304-like	239.4854397	-2.63394082	0.416922414	-6.317580284	2.66E-10	2.41E-09	306.2496371	409.3877853	411.443977	326.5364309	455.6059073	30.5589469	83.35579512	16.59538425	115.6350932
108004197	LOC108004197	uncharacterized LOC108004197	2481.87868	-1.424257609	0.181215224	-7.859481006	3.86E-15	6.29E-14	2682.909792	2886.518232	4162.254637	3252.162027	4223.087709	1009.900436	1148.297936	1578.070175	1393.707176
108004260	LOC108004260	facilitated trehalose transporter Tret1-like	14204.43489	-1.04102626	0.222357505	-4.681768036	2.84E-06	1.45E-05	13193.85909	22027.44042	21887.40284	14164.28782	20778.00774	5301.249694	8548.280507	10645.18466	11294.20127
108004290	LOC108004290	facilitated trehalose transporter Tret1-like	195.5333161	-1.383969599	0.405010716	-3.41711847	0.000632877	0.002053453	262.1116628	374.4672301	154.0701262	159.307531	396.8899747	45.11082638	110.6620039	173.497199	83.68329114
108004310	LOC108004310	protein PFC0760c	2976.543006	-4.387257429	0.438752707	-9.999385438	1.53E-23	5.45E-22	5657.809259	2958.588314	5532.357177	7380.955551	4272.884765	315.7757847	242.881541	346.994398	80.64026237
108004350	LOC108004350	protein takeout-like	1456.802933	-4.414342901	0.439840067	-10.03624553	1.06E-23	3.79E-22	3031.939311	2572.233236	2587.315568	813.2605448	3632.212184	66.9386456	117.8478483	132.763074	156.7159816
108004357	LOC108004357	circadian clock-controlled protein	1251.732049	-1.213879704	0.446327215	-2.719708015	0.006533958	0.016088697	1982.813615	2357.508971	1615.670251	566.8179555	1853.639695	771.2496123	508.757784	1146.590185	462.5403728
108004372	LOC108004372	uncharacterized LOC108004372	469.6909697	-1.293651245	0.295138515	-4.383200354	1.17E-05	5.39E-05	779.5445307	592.9064477	502.9415615	486.7241139	824.9960149	116.4150358	367.9152336	307.7689443	248.0068446
108004374	LOC108004374	uncharacterized LOC108004374	3497.817528	-1.404420548	0.248315376	-5.655793726	1.55E-08	1.11E-07	7287.51908	4162.975973	5888.312296	2467.06635	4368.019441	1402.801182	1945.926665	2112.139814	1845.596948
108004377	LOC108004377	15-hydroxyprostaglandin dehydrogenase [NAD(+)]-like	149.2299789	-1.069017244	0.247751442	-4.314877996	1.60E-05	7.17E-05	226.1222376	161.2289463	240.8452548	190.1128546	153.8506082	80.03533712	110.6620039	99.57230552	80.64026237
108004385	LOC108004385	circadian clock-controlled protein	26427.22412	-1.621275908	0.110167942	-14.71640373	5.06E-49	8.06E-47	33833.45491	37663.67625	34448.54543	37933.67556	44881.26969	11787.02238	13157.28111	11111.36409	13028.72767
108004388	LOC108004388	golgin subfamily A member 6-like protein 1	9.533193137	-5.978776225	1.376773573	-4.342599497	1.41E-05	6.39E-05	35.31037944	21.54672554	8.854604957	9.681673152	10.40535514	0	0	0	0
108004396	LOC108004396	protein takeout-like	8882.345735	-1.542971493	0.261265207	-5.905767215	3.51E-09	2.75E-08	7741.800692	17640.08131	13825.58018	12294.84475	11219.20256	2319.569589	6000.18008	5301.470933	3598.381519
108004402	LOC108004402	probable cytochrome P450 6a14	145.23261	-1.040721319	0.284436725	-3.658885181	0.000253315	0.000895066	240.3821985	225.1261324	154.6604332	167.2288999	153.8506082	129.5117273	86.23013289	61.85552312	88.24783429
108004406	LOC108004406	uncharacterized LOC108004406	82.31171969	-2.568225502	0.668632707	-3.841010878	0.000122529	0.000463196	135.8091517	99.56073182	76.14960263	100.3373399	240.8096476	0	20.12036434	52.80349535	15.21514384
108004417	LOC108004417	uncharacterized LOC108004417	576.3151358	-2.684001053	0.552888409	-4.854507727	1.21E-06	6.56E-06	877.3271199	482.9438484	1581.432445	315.0944535	1355.669127	78.58014918	145.154057	98.06363422	252.5713878
108004498	LOC108004498	uncharacterized LOC108004498	1149.738598	-1.636836697	0.277332776	-5.902067257	3.59E-09	2.81E-08	2073.126701	2053.625841	932.6850554	1023.616898	2147.219358	646.1034488	376.5382469	446.5667035	648.1651277
114576772	LOC114576772	probable cytochrome P450 6a13	8097.905399	-1.653174846	0.214457843	-7.70862387	1.27E-14	1.96E-13	15486.31757	9208.624703	10127.89715	12388.14087	10891.43388	2497.102518	3663.343479	5490.054845	3128.233574
114576822	LOC114576822	uncharacterized LOC114576822	30.32134843	-1.358281429	0.514845376	-2.638231775	0.00833396	0.019967173	55.68175219	17.83177286	47.22455977	35.20608419	52.02677571	21.82781922	15.8088577	12.06937037	15.21514384
114576825	LOC114576825	uncharacterized LOC114576825	17.32270415	-2.261631711	0.900284193	-2.512130867	0.012000458	0.027386566	30.55705913	35.66354573	21.84135889	29.92517156	15.60803271	8.731127686	0	13.57804166	0
114576826	LOC114576826	TPPP family protein CG45057-like	36.41370244	-1.874916641	0.706418503	-2.654115984	0.007951649	0.019165682	77.41121646	57.95326181	55.48885773	29.92517156	48.31057745	34.92451075	8.623013289	15.08671296	0
114576842	LOC114576842	putative leucine-rich repeat-containing protein DDB_G0290503	520.1046535	-1.145998438	0.244784597	-4.681660732	2.85E-06	1.45E-05	812.1387271	884.9017284	646.9764688	641.6308844	452.6329487	359.4314231	352.1063759	343.9770554	187.1462693
114576870	LOC114576870	uncharacterized LOC114576870	16.38597931	-2.307309568	0.754615432	-3.057596584	0.002231197	0.006250792	35.31037944	19.31775394	31.87657784	26.40456314	14.12155341	8.731127686	7.185844407	4.526013887	0
114577005	LOC114577005	uncharacterized LOC114577005	87.19183934	-1.254942204	0.307485202	-4.081309266	4.48E-05	0.000183873	126.3025111	112.1915709	125.1450834	106.4984047	117.4318652	26.19338306	58.92392414	64.87286572	47.16694591
114577032	LOC114577032	uncharacterized LOC114577032	499.8535753	-1.36404166	0.278363814	-4.900211854	9.57E-07	5.29E-06	899.7356299	621.1400881	589.7166901	667.1552954	654.0508947	154.2499225	288.8709452	185.5665694	438.1961427
114577071	LOC114577071	uncharacterized LOC114577071	18.54758317	-1.35280654	0.577493351	-2.342549117	0.019152513	0.041225394	23.76660155	36.40653626	26.56381487	15.84273789	24.52690855	14.55187948	8.623013289	10.56069907	6.086057537
114577086	LOC114577086	uncharacterized LOC114577086	83.44053574	-4.162019397	1.308749419	-3.180149947	0.001471989	0.004315628	567.6822541	65.38316717	8.26429796	25.52441104	52.02677571	14.55187948	11.49735105	6.034685183	0
114577095	LOC114577095	uncharacterized LOC114577095	3189.197295	-3.377258311	0.6453392	-5.233307245	1.67E-07	1.03E-06	8532.889001	5789.382256	4913.125137	1257.737358	6157.740526	130.9669153	662.5348543	881.0640367	377.3355673
114577109	LOC114577109	uncharacterized LOC114577109	51.8463649	-1.621571152	0.603232601	-2.6881358	0.007185217	0.017514343	76.05312495	86.92989271	128.0966184	30.80532367	48.31057745	5.820751791	35.92922204	12.06937037	42.60240276
114577187	LOC114577187	uncharacterized LOC114577187	77.77366126	-3.047672827	0.572111503	-5.327060914	9.98E-08	6.34E-07	192.1699496	104.7616656	217.8232819	58.09003891	65.40508947	5.820751791	30.18054651	18.10405555	7.607571921
114577213	LOC114577213	uncharacterized LOC114577213	59.35123887	-1.10978471	0.384675464	-2.884989593	0.003914266	0.010268548	113.4006417	85.44391164	85.00420759	58.97019102	46.82409814	45.11082638	38.8035598	30.17342591	30.43028769
114577333	LOC114577333	uncharacterized LOC114577333	205.9570242	-1.243438837	0.31730968	-3.918691789	8.90E-05	0.000346241	305.5705913	367.7803153	262.6866137	257.0044146	192.4990701	151.3395466	102.0389906	159.9191573	54.77451783
114577353	LOC114577353	uncharacterized LOC114577353	173.9018121	-1.05684366	0.25333285	-4.171759248	3.02E-05	0.000128269	227.4803291	200.6074447	227.2681939	167.2288999	307.7012164	85.85608892	132.2195371	96.55496293	120.1996364
114577363	LOC114577363	dynein heavy chain 7, axonemal-like	1307.533641	-1.001270789	0.25694502	-3.896828933	9.75E-05	0.000375633	1814.410267	2196.280024	1281.556491	916.2383411	2199.246133	1050.645698	832.1207823	903.6941061	573.6109229
114577385	LOC114577385	uncharacterized LOC114577385	41.94651281	-3.810820449	0.998603613	-3.816149269	0.000135551	0.000507965	111.3635044	147.8551167	56.66947172	7.921368943	33.44578439	0	17.24602658	3.017342591	0
114577388	LOC114577388	odorant receptor 22a-like	17.92162734	-3.574834822	1.157570822	-3.088221259	0.002013585	0.00570434	19.01328124	61.66821449	49.58578776	10.56182526	10.40535514	0	10.06018217	0	0
114577414	LOC114577414	uncharacterized LOC114577414	67.03516849	-1.183440283	0.471763073	-2.508547938	0.012122852	0.02764961	103.2149553	106.9906372	90.31697056	75.69308101	69.86452739	55.29714201	24.43187098	10.56069907	66.94663291
114577451	LOC114577451	uncharacterized LOC114577451	69.99862704	-2.092492518	0.493595902	-4.239282599	2.24E-05	9.83E-05	108.6473214	67.61213877	106.8455665	94.17627521	153.1073685	11.64150358	22.9947021	54.31216665	10.65060069
114577559	LOC114577559	sodium-coupled neutral amino acid transporter 9 homolog	1250.668244	-1.968495003	0.239550885	-8.217439893	2.08E-16	3.89E-15	2504.320757	1761.630561	2369.492286	1139.796976	1569.722147	346.3347316	419.6533134	611.0118748	534.0515489
114577565	LOC114577565	uncharacterized LOC114577565	68.410355	-1.049258582	0.395093643	-2.655721247	0.0079139	0.019096224	87.59690284	80.24297789	132.2287674	70.41216838	73.58072565	62.57308175	56.04958638	28.66475462	24.34423015
114577700	LOC114577700	uncharacterized LOC114577700	110.5679372	-1.585062648	0.269803522	-5.874877535	4.23E-09	3.26E-08	150.0691126	179.8037097	153.4798193	172.5098125	130.0669393	52.38676612	68.98410631	51.29482405	36.51634522
114577721	LOC114577721	uncharacterized LOC114577721	156.0891879	-1.464776959	0.389465405	-3.760993764	0.00016924	0.000621204	260.0745255	237.013981	153.4798193	114.4197736	324.0524887	53.84195407	80.48145736	134.2717453	47.16694591
114577812	LOC114577812	uncharacterized LOC114577812	393.0590321	-1.515726806	0.322118116	-4.705500042	2.53E-06	1.31E-05	730.6532361	730.3596969	340.6071373	266.6860877	695.6723153	216.8230042	129.3451993	197.6359397	229.748672
114577817	LOC114577817	dynein regulatory complex subunit 2	52.08702728	-1.248141406	0.452138432	-2.760529337	0.005770777	0.014448059	78.09026222	101.7897034	76.73990963	50.16866997	43.85113953	50.93157817	17.24602658	28.66475462	21.30120138
114577830	LOC114577830	lysozyme-like	2045.993237	-1.525704474	0.191023152	-7.987013392	1.38E-15	2.42E-14	3249.913	3373.920024	3105.014805	2123.807029	2556.744407	688.3038993	1001.70671	1036.45718	1278.072083
114577869	LOC114577869	uncharacterized LOC114577869	48.48339497	-1.51420124	0.444868641	-3.40370415	0.000664787	0.002145617	101.177818	76.52802521	57.25977872	60.73049523	45.33761884	27.64857101	37.36639092	15.08671296	15.21514384
114578073	LOC114578073	uncharacterized LOC114578073	213.3577638	-1.034452577	0.204390701	-5.061152846	4.17E-07	2.42E-06	327.3000556	218.4392176	294.5631916	281.6486735	258.6473993	129.5117273	123.5965238	123.7110462	162.8020391
114578078	LOC114578078	uncharacterized LOC114578078	73.42476587	-1.007678356	0.412803278	-2.441061904	0.014644144	0.032567692	81.48549101	93.61680753	56.07916473	117.0602299	124.8642617	39.29007459	84.792964	31.68209721	31.95180207
114578094	LOC114578094	congested-like trachea protein	27.8426615	-2.127519462	0.901879226	-2.358984884	0.018325002	0.039679156	28.51992185	45.3224227	24.79289388	53.68927839	59.45917224	0	12.93451993	0	25.86574453
114578097	LOC114578097	uncharacterized LOC114578097	848.9369621	-1.855045272	0.306606919	-6.050239435	1.45E-09	1.19E-08	1117.709318	1785.406258	1331.732586	629.3087549	1392.83111	394.3559338	464.2055487	362.081111	162.8020391
114578158	LOC114578158	uncharacterized LOC114578158	58.25836134	-1.870163887	0.432010694	-4.328975909	1.50E-05	6.76E-05	70.62075888	106.2476466	84.41390059	64.25110365	104.7967911	36.37969869	25.86903987	24.13874073	7.607571921
114578208	LOC114578208	uncharacterized LOC114578208	62.53059878	-1.100681306	0.346532715	-3.176269534	0.001491823	0.004368802	93.70831467	90.64484539	78.51083062	94.17627521	52.77001537	37.83488664	27.30620875	49.78615276	38.03785961
114578292	LOC114578292	probable serine/threonine-protein kinase roco9	201.3754235	-1.264602593	0.341391255	-3.704261821	0.000212007	0.000763344	284.5201728	377.4391923	264.4575347	271.9670004	161.2830047	180.4433055	60.36109302	129.7457314	82.16177675
114578313	LOC114578313	uncharacterized LOC114578313	66.45316233	-2.05709375	0.431561468	-4.766629789	1.87E-06	9.87E-06	122.9072823	131.5093249	127.5063114	46.64806155	72.837486	18.91744332	18.68319546	31.68209721	27.38725892
107994581	Osi6	Osiris 6	12.2272547	2.025763368	0.884538576	2.290192224	0.022010176	0.0465326	7.469503343	5.943924288	0	9.681673152	2.972958612	18.91744332	30.18054651	13.57804166	21.30120138
107998818	LOC107998818	phospholipase A2	24.70699424	1.244541033	0.474964681	2.62028122	0.008785728	0.020843876	10.18568638	19.31775394	11.80613994	19.3633463	16.35127237	23.28300716	40.24072868	40.73412498	41.08088838
107993492	LOC107993492	hymenoptaecin	161711.8359	4.121470359	1.144558126	3.600927088	0.000317084	0.001099352	1222.961411	352.1775141	1932.665109	93188.74455	822.7662959	132704.4097	379079.1615	420181.5512	425922.0861
107993802	LOC107993802	catalase	18385.6652	1.342068295	0.255108597	5.260772511	1.43E-07	8.93E-07	8632.708727	8366.816426	8176.342217	21002.18952	8468.472607	26852.5832	24026.58936	29413.05558	30532.22915
107993481	LOC107993481	beta-1,3-glucan-binding protein 1	10721.63307	1.390829752	0.441554648	3.149847383	0.001633558	0.004733818	5365.140538	3486.854585	5590.207263	12858.1421	3849.238163	11477.06734	12474.62589	23340.65362	18052.76817
107999037	LOC107999037	beta-1,3-glucan-binding protein	1502.83573	2.640497821	0.473251165	5.579485092	2.41E-08	1.67E-07	242.4193358	242.2149147	443.9108618	1039.459636	291.349944	2712.470335	2527.980062	3156.140351	2869.576129
108002391	LOC108002391	NF-kappa-B inhibitor cactus	2749.127457	1.832792172	0.153022402	11.97728008	4.67E-33	3.38E-31	1239.937555	1101.111974	1120.992988	1724.217973	1242.6967	4538.731209	5162.310622	3887.845929	4724.302163
107992404	LOC107992404	uncharacterized LOC107992404	346.1805583	4.23088103	0.342836285	12.34082044	5.46E-35	4.47E-33	33.27324216	21.54672554	36.59903382	76.57323311	27.49986716	433.6460084	935.5969418	838.8212404	712.0687318
107992409	LOC107992409	uncharacterized LOC107992409	1107.284421	4.917105184	0.689049558	7.13606899	9.60E-13	1.19E-11	13.58091517	64.64017663	33.64749884	215.6372657	69.12128773	1900.47546	2354.082628	2534.567777	2779.80678
107992450	LOC107992450	uncharacterized LOC107992450	128.4380605	2.520157483	0.313044541	8.050475735	8.25E-16	1.47E-14	34.63133368	34.92055519	31.87657784	50.16866997	55.74297398	283.7616498	139.4053815	297.2082453	228.2271576
107992453	LOC107992453	uncharacterized LOC107992453	6946.652091	1.100357023	0.174593251	6.302402967	2.93E-10	2.64E-09	4521.08666	4243.218951	3915.506312	5170.893616	5175.177704	6624.015538	9242.433076	12696.97762	10930.55934
107992471	LOC107992471	univin	10672.17191	4.527480701	0.382210231	11.84552462	2.27E-32	1.52E-30	549.3480186	865.5839744	812.262428	1993.544517	718.7127445	21899.12343	24519.53829	18410.31582	26281.11796
107992495	LOC107992495	atrophin-1	7086.56426	1.101240133	0.157687999	6.983664845	2.88E-12	3.33E-11	3749.011632	4492.120781	4734.852424	5264.189739	5240.582794	10148.48075	10961.28706	7241.622219	11946.93095
107992512	LOC107992512	peroxisome biogenesis factor 2	3330.521663	1.076032504	0.115303552	9.332171373	1.04E-20	2.83E-19	2276.840428	2268.350106	1961.590151	2205.661175	2445.258459	5112.07526	4077.248117	4344.973332	5282.697942
107992523	LOC107992523	sperm flagellar protein 2-like	192.6899034	1.036118102	0.265983274	3.895425782	9.80E-05	0.000377439	148.7110211	100.3037224	104.4843385	171.6296604	132.2966582	304.1342811	327.674505	276.0868471	168.8880967
107992577	LOC107992577	dual specificity tyrosine-phosphorylation-regulated kinase 4	5611.85859	1.274180927	0.129259694	9.857527065	6.36E-23	2.12E-21	2935.514814	3074.494838	3250.820633	4269.61786	3680.522762	9105.110989	7996.407656	7596.159974	8598.077786
107992611	LOC107992611	uncharacterized LOC107992611	175.2003853	3.006013331	0.443061737	6.784637619	1.16E-11	1.25E-10	20.37137275	28.23364037	73.19806764	55.4495826	34.93226369	266.2993944	554.7471882	132.763074	410.8088838
107992643	LOC107992643	PHD finger protein rhinoceros	256.3792144	1.297513953	0.215873004	6.010542909	1.85E-09	1.51E-08	135.8091517	122.5934384	130.4578464	208.5960488	181.3504753	387.0799941	323.3629983	405.8325785	412.3303981
107992647	LOC107992647	uncharacterized LOC107992647	1115.285663	3.136087017	0.220838586	14.20081101	9.06E-46	1.21E-43	167.7243023	244.4438863	211.329905	391.6676866	236.3502097	2571.317104	1760.53188	2237.359532	2216.846458
107992654	LOC107992654	uncharacterized LOC107992654	74.27904827	2.361234237	0.406069006	5.814859545	6.07E-09	4.55E-08	20.37137275	23.03270662	12.98675394	44.00760524	31.21606543	122.2357876	155.2142392	85.99426386	173.4526398
107992655	LOC107992655	organic cation/carnitine transporter 7-like	25.11319649	2.320182128	0.638480579	3.633911828	0.000279156	0.000978646	4.753320309	3.71495268	14.16736793	11.44197736	11.1485948	68.39383354	53.17524861	13.57804166	45.64543153
107992659	LOC107992659	uncharacterized LOC107992659	75.13268843	2.164256771	0.462176799	4.682746468	2.83E-06	1.45E-05	15.61805244	26.00466876	19.4801309	58.09003891	28.98634647	215.3678163	106.3504972	73.92489349	132.3717514
107992681	LOC107992681	uncharacterized LOC107992681	52.90442307	1.850484368	0.480427728	3.851743481	0.00011728	0.000444799	12.90186941	33.43457412	17.70920991	23.76410683	34.93226369	32.01413485	107.7876661	110.1330046	103.4629781
107992711	LOC107992711	early growth response protein 1-like	91.99502998	1.03293818	0.245694882	4.204150176	2.62E-05	0.000112776	55.68175219	56.46728073	61.9822347	63.37095154	76.55368426	109.1390961	136.5310437	126.7283888	141.5008377
107992712	LOC107992712	uncharacterized LOC107992712	346.7285566	1.94502193	0.218027456	8.920995369	4.62E-19	1.11E-17	128.3396483	131.5093249	123.3741624	215.6372657	167.2289219	536.9643527	528.8781484	547.6476803	740.9775051
107992716	LOC107992716	WD repeat-containing protein 47	25395.11605	1.285226739	0.104419732	12.30827459	8.18E-35	6.47E-33	16341.91522	14225.2968	13426.53265	18138.17458	15353.10151	37449.26183	36026.94952	38532.97356	39061.83879
107992719	LOC107992719	serine/Arginine-related protein 53-like	23.04191571	3.138688468	1.072490779	2.926541215	0.003427541	0.009150598	16.2970982	0	0	3.520608419	5.945917224	101.8631563	37.36639092	25.64741203	16.73665823
107992740	LOC107992740	fork head domain-containing protein FD4	289.188328	1.6338132	0.308618931	5.29395004	1.20E-07	7.56E-07	128.3396483	161.9719368	100.9424965	151.386162	205.1341442	755.2425449	297.4939585	316.8209721	485.3630886
107992749	LOC107992749	breast cancer anti-estrogen resistance protein 1	3708.385576	1.695252712	0.132284068	12.81524474	1.35E-37	1.25E-35	1639.216461	1727.452996	1662.894811	2283.11456	1984.449874	6756.437641	5303.153172	5683.164771	6335.585896
107992758	LOC107992758	cell wall integrity and stress response component 1-like	2501.161254	1.107837585	0.11666872	9.49558358	2.19E-21	6.24E-20	1546.866238	1462.205375	1680.013714	1966.259802	1609.113849	3617.597238	3680.589505	3150.105665	3797.699903
107992775	LOC107992775	uncharacterized LOC107992775	42.10519473	1.825758649	0.464539471	3.930255148	8.49E-05	0.000331667	27.16183034	8.172895896	16.52859592	25.52441104	21.55394994	103.3183443	64.67259966	67.89020831	44.12391714
107992787	LOC107992787	DNA-binding protein inhibitor ID-2-A	22443.59232	1.483071537	0.138615886	10.69914551	1.03E-26	4.49E-25	11812.68001	10637.3955	10978.52953	13299.97846	15686.07288	30145.67352	36574.51086	32913.17299	39944.31713
107992802	LOC107992802	uncharacterized LOC107992802	30.7045764	1.919014594	0.573688617	3.345045615	0.00082269	0.002591263	17.65518972	27.49064983	8.26429796	7.041216838	8.175636184	42.20045048	79.04428848	30.17342591	56.29603222
107992804	LOC107992804	serine/threonine-protein phosphatase 4 regulatory subunit 1	8892.031434	1.708326125	0.141378575	12.08334518	1.29E-33	9.83E-32	4058.656498	3923.733021	4192.360294	5759.715374	4209.709395	13218.92732	14398.99502	13021.34195	17244.84403
107992808	LOC107992808	DNA N6-methyl adenine demethylase-like	965.3091536	1.798290253	0.194753394	9.233678642	2.61E-20	6.98E-19	387.0560823	456.1961891	404.360293	653.9530138	396.8899747	1517.761029	1851.073519	1217.497736	1802.994545
107992817	LOC107992817	methyltransferase-like protein 6	1750.571937	1.174393368	0.113152177	10.37888446	3.09E-25	1.25E-23	1128.574051	1185.812895	1002.931588	1245.415228	1054.657068	2655.718005	2798.167812	2425.943443	2257.927346
107992819	LOC107992819	uncharacterized LOC107992819	239.6278186	4.334257751	0.417865466	10.37237605	3.31E-25	1.33E-23	6.111411826	27.49064983	15.93828892	25.52441104	51.28353606	459.8393915	451.2710288	432.9886619	686.2029873
107992821	LOC107992821	uncharacterized LOC107992821	48.4194082	2.638718292	0.620724704	4.251028316	2.13E-05	9.35E-05	21.72946427	2.971962144	7.083683965	32.56562788	8.918875837	113.5046599	106.3504972	43.75146758	98.89843498
107992838	LOC107992838	cytochrome b561 domain-containing protein 2-like	267.5590032	1.987179584	0.68834162	2.886908951	0.003890468	0.010210723	67.22553009	19.31775394	76.73990963	323.0158225	91.41847733	520.9572853	403.8444557	511.4395692	394.0722255
107992839	LOC107992839	protein muscleblind-like	2985.990667	1.764105123	0.118535052	14.8825609	4.28E-50	7.01E-48	1197.157672	1462.205375	1412.604644	1596.595918	1562.289751	5465.685932	4735.471464	4361.568716	5080.336529
107992849	LOC107992849	probable cytochrome P450 12a5, mitochondrial	20.88576503	1.339793484	0.545942548	2.454092447	0.014124067	0.031600527	4.753320309	10.4018675	12.98675394	19.3633463	14.86479306	37.83488664	30.18054651	27.15608332	30.43028769
107992852	LOC107992852	uncharacterized LOC107992852	196.6958197	3.370396022	0.409500902	8.230497178	1.86E-16	3.52E-15	9.506640618	41.60747002	34.23780583	35.20608419	70.60776704	309.9550329	540.3754994	362.081111	366.6849666
107992878	LOC107992878	beta-hexosaminidase subunit beta	9361.242046	1.167655107	0.355961863	3.280281482	0.001037036	0.003178603	4000.937609	3902.186295	5779.105502	10470.28944	5968.214414	12486.96778	12693.07556	10838.29459	18112.10723
107992885	LOC107992885	phospholipase A1-like	45.17025209	4.098035743	1.59734388	2.565531314	0.010301792	0.023946932	10.18568638	0	0	17.6030421	0	142.6084189	116.4106794	55.82083794	63.90360414
107992888	LOC107992888	sperm mitochondrial-associated cysteine-rich protein-like	102.0256534	1.585266055	0.412195323	3.845909855	0.000120106	0.000454776	76.05312495	43.09345109	20.6607449	86.25490627	44.59437918	168.8018019	224.1983455	122.202375	132.3717514
107992913	LOC107992913	tyrosine-protein phosphatase 69D	2000.444466	1.068321275	0.164228897	6.505074906	7.77E-11	7.48E-10	1294.940261	994.8643277	1243.186536	1835.997291	1356.412367	3105.37108	2789.544799	2614.527355	2769.156179
107992916	LOC107992916	uncharacterized LOC107992916	3116.062376	1.868193114	0.189220982	9.873075904	5.45E-23	1.83E-21	1350.622014	1124.144681	1121.583295	1986.5033	1571.951866	5868.772993	4150.54373	4738.73654	6131.702969
107992923	LOC107992923	brain tumor protein-like	1868.80426	3.195507813	0.159558123	20.02723371	3.19E-89	3.71E-86	417.6131414	364.0653626	394.3250741	487.604266	356.7550335	4738.091958	3291.116738	2985.660494	3784.006274
107992942	LOC107992942	heat shock protein 83	6850.61381	1.294693586	0.241850194	5.353287363	8.64E-08	5.53E-07	3458.380048	4836.125399	3047.755026	4363.794135	5106.056416	8320.764685	16000.00116	10483.75683	6038.890591
107992944	LOC107992944	eukaryotic translation initiation factor 6	3411.140214	1.201798287	0.150476329	7.986626857	1.39E-15	2.42E-14	1977.381249	2065.51369	2190.038959	2408.096159	2168.773308	6450.848172	4558.699692	3773.186911	5107.723788
107992968	LOC107992968	uncharacterized LOC107992968	2848.138004	1.141573237	0.165522151	6.896800418	5.32E-12	5.96E-11	1906.081444	1489.696025	1692.410161	2423.058744	1760.734738	3835.87543	4841.821962	3227.047902	4456.515632
107992981	LOC107992981	solute carrier family 41 member 1-like	3736.778338	1.21085938	0.164791088	7.347845026	2.01E-13	2.73E-12	2889.339702	2416.205223	2097.360761	2012.907864	2376.88041	7136.241696	5389.383305	4169.967461	5142.718619
107992985	LOC107992985	battenin	3901.951173	1.30998015	0.114183996	11.47253732	1.81E-30	1.04E-28	2155.970283	2189.59311	2084.964314	2808.565366	2533.703977	5587.921719	5629.390509	6140.292174	5987.159102
107993000	LOC107993000	histone demethylase UTY	4916.39947	1.12251984	0.145918822	7.692769338	1.44E-14	2.21E-13	3099.843887	3158.452768	2897.817049	3768.811313	3214.511499	8870.825729	6984.640764	5369.361141	6883.331074
107993015	LOC107993015	uncharacterized LOC107993015	4673.787924	3.983193902	0.226819916	17.56104125	4.90E-69	1.96E-66	398.5998602	436.1354446	722.5357645	906.5566679	618.3753913	8472.104232	8269.469744	9611.744825	12628.56939
107993042	LOC107993042	uncharacterized LOC107993042	71.16723141	2.810394133	1.18536718	2.370905977	0.017744544	0.038515496	27.16183034	0	7.083683965	59.85034312	2.972958612	107.6839081	110.6620039	60.34685183	264.7435029
107993045	LOC107993045	uncharacterized LOC107993045	246.1600003	1.628301079	0.371089796	4.387889659	1.14E-05	5.29E-05	100.4987723	92.13082646	121.6032414	180.4311815	143.445253	219.7333801	224.1983455	372.64181	760.7571921
107993048	LOC107993048	SNF-related serine/threonine-protein kinase	11905.84371	1.190096599	0.08958891	13.28397235	2.87E-40	2.88E-38	7711.243633	7887.58753	6965.622566	8004.103241	7358.072565	17532.10439	15683.824	16937.85264	19072.18281
107993064	LOC107993064	semaphorin-1A	4773.348306	1.301490734	0.182549591	7.129518767	1.01E-12	1.24E-11	2800.384708	2575.948188	1890.753312	3842.744089	3347.551397	7133.33132	6411.21038	6767.899433	8190.311931
107993084	LOC107993084	wiskott-Aldrich syndrome protein family member 2	5653.909629	1.039695187	0.122136769	8.512548659	1.70E-17	3.55E-16	3573.138781	3601.275128	3792.132149	4507.258929	3768.225041	8032.637471	7759.274791	6600.436919	9250.807456
107993091	LOC107993091	integrator complex subunit 6-like	174.1748269	1.324072508	0.234038964	5.657487489	1.54E-08	1.10E-07	116.7958705	108.4766183	86.77512858	93.29612311	116.6886255	269.2097703	228.5098521	348.5030693	199.3183843
107993107	LOC107993107	bifunctional heparan sulfate N-deacetylase/N-sulfotransferase	4750.149571	1.275514864	0.144777151	8.810194552	1.25E-18	2.88E-17	2247.64146	3006.882699	2419.078074	3554.934351	3331.200125	6981.991773	6794.934471	7166.188655	7248.494527
107993151	LOC107993151	uncharacterized LOC107993151	139.4667426	1.74884676	0.274766128	6.364855707	1.95E-10	1.80E-09	67.22553009	79.49998735	67.29499767	44.88775734	81.01312218	256.1130788	211.2638256	289.6648888	158.237496
107993152	LOC107993152	uncharacterized LOC107993152	238.8998755	2.406650703	0.304040603	7.915556939	2.46E-15	4.14E-14	88.2759486	122.5934384	46.04394578	95.93657942	57.97269294	353.6106713	421.0904823	365.0984536	599.4766674
107993154	LOC107993154	zinc finger protein 543	1857.588837	1.100761526	0.099517262	11.06101093	1.94E-28	9.72E-27	1207.343359	1258.625968	1292.772324	1069.384807	1326.682781	2670.269884	2796.730643	2570.775888	2525.713878
107993169	LOC107993169	uncharacterized LOC107993169	33305.61804	1.965517387	0.154937871	12.68584221	7.08E-37	6.34E-35	14924.74673	13107.09605	13673.87128	19038.57018	11934.19911	67453.78213	51319.86359	47354.17463	60944.25866
107993170	LOC107993170	CCR4-NOT transcription complex subunit 6-like	426.0858311	1.939111671	0.201682253	9.61468668	6.93E-22	2.08E-20	184.7004463	162.7149274	148.7573633	266.6860877	181.3504753	816.3604387	590.6764103	709.075509	774.4508216
107993173	LOC107993173	uncharacterized LOC107993173	534.6041698	3.437840484	0.610423674	5.631892454	1.78E-08	1.26E-07	22.40851003	43.83644162	83.82359359	226.1990909	121.8913031	1255.827199	1240.276745	657.7806849	1159.393961
107993175	LOC107993175	uncharacterized LOC107993175	1372.379547	1.941809791	0.225638274	8.605852887	7.58E-18	1.66E-16	564.2870253	419.7896528	721.9454575	888.0734737	438.5113953	2502.92327	1809.395622	2240.376874	2766.113151
107993176	LOC107993176	ras GTPase-activating protein-binding protein 2	3367.591988	1.241224855	0.197533143	6.283628331	3.31E-10	2.95E-09	1705.083899	1988.242674	2201.254792	2707.347874	1881.882802	5992.463969	5393.694812	3033.937976	5404.419093
107993192	LOC107993192	forkhead box protein O	7587.529726	2.389870089	0.206074965	11.59709085	4.26E-31	2.58E-29	2361.721148	1904.284744	2407.271934	4012.613446	2466.069169	16392.69223	14947.99354	9990.42132	13804.70001
107993230	LOC107993230	E3 ubiquitin-protein ligase MIB1	1071.025427	1.482414135	0.159206595	9.311260872	1.26E-20	3.43E-19	598.918359	474.7709525	544.2630513	811.5002406	551.4838226	1597.796367	1694.422111	1730.445976	1635.627963
107993231	LOC107993231	neprilysin-4-like	7475.518281	1.658272405	0.261361806	6.344738847	2.23E-10	2.03E-09	3138.549496	2746.093021	2640.443198	7403.839505	3158.768525	11887.43034	12008.98317	13403.03579	10892.52148
107993246	LOC107993246	pleckstrin homology-like domain family B member 1	12109.69637	1.459501509	0.133182812	10.95863262	6.04E-28	2.87E-26	6437.35379	5957.298118	6091.96821	8329.75952	7242.870419	19498.06331	19184.7674	15409.56861	20835.61798
107993250	LOC107993250	sialidase-like	1114.665364	2.680269411	0.632844766	4.235271512	2.28E-05	9.97E-05	227.4803291	278.621451	110.9777155	693.5598586	327.0254473	1180.157426	2839.84571	3578.568313	795.752023
107993263	LOC107993263	zinc transporter ZIP1-like	2892.491474	2.716273396	1.024502114	2.65131068	0.008018005	0.019297628	215.9365512	121.1074574	182.4048621	3412.34971	228.9178131	3827.144302	4989.850356	7314.038442	5740.673772
107993303	LOC107993303	uncharacterized LOC107993303	301.2114323	4.917831531	0.347878419	14.13663871	2.26E-45	2.95E-43	12.22282365	8.172895896	21.84135889	32.56562788	33.44578439	590.8063068	494.3860952	654.7633423	862.6986559
107993304	LOC107993304	uncharacterized LOC107993304	46.89788867	1.774228089	0.675760391	2.625528385	0.00865146	0.020575297	11.54377789	9.658876968	18.88982391	65.13125575	8.175636184	53.84195407	58.92392414	42.24279628	153.6729528
107993310	LOC107993310	matrix metalloproteinase-14	26866.88666	3.717802645	0.190956167	19.46940335	2.00E-84	1.93E-81	3757.160182	3255.784529	3481.630669	6458.556145	4028.35892	66152.8441	54132.40309	47761.51588	52773.72642
107993312	LOC107993312	uncharacterized LOC107993312	515.3129626	1.309721937	0.220421185	5.941905893	2.82E-09	2.25E-08	221.3689173	291.2522901	236.1227988	430.3943792	376.8225041	755.2425449	663.9720232	758.8616617	903.7795443
107993318	LOC107993318	uncharacterized LOC107993318	194.5568874	1.620767404	0.337213641	4.806351841	1.54E-06	8.22E-06	69.26266736	68.35512931	69.06591866	156.6670746	143.445253	318.6861606	196.8921368	377.1678239	351.4698228
107993363	LOC107993363	uncharacterized protein DDB_G0283697-like	106.9811298	2.212736144	0.548475767	4.034337115	5.48E-05	0.000221541	48.21224885	11.14485804	32.46688484	61.61064733	51.28353606	43.65563843	343.4833627	211.2139814	159.7590103
107993401	LOC107993401	cilia- and flagella-associated protein 251-like	518.433649	1.838297	0.406117064	4.526519965	6.00E-06	2.91E-05	177.230943	218.4392176	119.2420134	514.0088292	180.6072357	423.4596928	592.1135791	1395.520949	1045.280382
107993412	LOC107993412	F-box/LRR-repeat protein 20	3971.685666	1.166677667	0.13113531	8.89674695	5.75E-19	1.38E-17	2371.227789	2312.186548	2324.628955	3212.555182	2565.663282	5309.980821	5300.278835	5714.846868	6633.802715
107993413	LOC107993413	serine proteinase stubble	151.326204	1.392730638	0.313822984	4.43794976	9.08E-06	4.27E-05	110.0054129	53.49531859	129.2772324	77.45338522	68.37804808	291.0375895	206.9523189	259.4914629	165.8450679
107993417	LOC107993417	uncharacterized LOC107993417	65.98999075	1.597743768	0.628061346	2.543929472	0.010961321	0.025282985	44.81702006	22.28971608	7.083683965	18.4831942	81.01312218	187.7192453	102.0389906	45.26013887	85.20480552
107993423	LOC107993423	transcription factor EC-like	1178.230908	1.089507418	0.178991351	6.086927731	1.15E-09	9.56E-09	725.22087	800.2008073	666.4565997	817.6613053	914.9280129	1430.449753	1763.406218	1255.214518	2230.540087
107993432	LOC107993432	interferon-inducible double-stranded RNA-dependent protein kinase activator A homolog	1304.795061	1.145950934	0.291702554	3.928491265	8.55E-05	0.000333773	624.043052	555.7569209	680.6239677	1714.5363	665.1994895	1552.68554	1842.450506	1992.954782	2114.904994
107993447	LOC107993447	uncharacterized LOC107993447	1833.41609	1.026237385	0.226405314	4.532744249	5.82E-06	2.83E-05	1345.868693	1153.121312	936.2268974	1496.258578	1344.520532	1495.93321	2157.190491	3371.880346	3199.74475
107993478	LOC107993478	zinc finger protein chinmo	1040.037906	1.261862824	0.247060069	5.107514255	3.26E-07	1.92E-06	646.451562	499.2896402	411.443977	963.7665547	687.4966791	1006.99006	1562.202574	1842.087652	1740.612456
107993488	LOC107993488	uncharacterized LOC107993488	1065.908133	2.071078614	0.142554962	14.52828146	8.02E-48	1.26E-45	415.5760042	398.2429273	374.8449432	549.2149134	463.7815435	1899.020272	2055.1515	1759.110731	1678.230366
107993491	LOC107993491	lysophospholipid acyltransferase 2	10899.58474	1.333299274	0.202069026	6.598236756	4.16E-11	4.16E-10	6134.499382	4749.195506	5439.678978	10266.09415	5939.228068	14224.46219	14879.00943	17040.44228	19423.65263
107993509	LOC107993509	uncharacterized LOC107993509	6300.795264	1.376813201	0.12296443	11.19684128	4.23E-29	2.21E-27	3314.422347	3338.999469	3444.441328	4611.116877	3719.171224	10372.57969	8877.392181	9000.73295	10028.30131
107993516	LOC107993516	pancreatic triacylglycerol lipase	2805.594804	1.161160725	0.137788435	8.427127635	3.54E-17	7.13E-16	1703.725808	1479.294157	2177.052205	1732.139342	1959.922965	4425.226549	3687.77535	3587.620341	4497.59652
107993520	LOC107993520	DNA-binding protein D-ETS-6-like	92.57383925	3.457525038	0.673476794	5.133844357	2.84E-07	1.69E-06	12.90186941	17.83177286	10.03521895	44.88775734	0	193.539997	235.6956966	146.3411157	171.9311254
107993525	LOC107993525	uncharacterized LOC107993525	5636.145472	1.600413399	0.163735482	9.774383517	1.45E-22	4.67E-21	3583.324467	2795.130396	2568.425744	2329.762621	3529.645112	10838.23983	9508.309319	7354.772567	8217.699189
107993540	LOC107993540	segmentation polarity homeobox protein engrailed-like	91.34432441	2.152658382	0.326426334	6.594622311	4.26E-11	4.26E-10	42.10083702	20.06074447	36.00872682	36.0862363	46.08085849	112.049472	206.9523189	155.3931435	167.3665823
107993541	LOC107993541	uncharacterized LOC107993541	129.2676769	2.359932995	0.41662643	5.664386193	1.48E-08	1.06E-07	67.22553009	17.08878233	43.68271779	69.53201628	30.47282578	177.5329296	260.1275675	153.8844722	343.8622508
107993542	LOC107993542	phosphatidylinositol 4-phosphate 5-kinase type-1 alpha	12510.34752	1.084990625	0.100579135	10.78743247	3.95E-27	1.78E-25	7901.376445	8548.106117	7511.066231	9838.340227	7949.691329	16631.34305	17938.74198	17868.70283	18405.75951
107993547	LOC107993547	homeobox protein invected-like	144.0495235	1.175217351	0.29185309	4.026742879	5.66E-05	0.000228339	95.06640618	109.9625993	70.24653266	66.89155996	119.6615841	129.5117273	214.1381633	235.3527221	255.6144166
107993550	LOC107993550	neurogenic locus notch homolog protein 1-like	729.8814068	1.195104645	0.177620866	6.728402316	1.72E-11	1.80E-10	531.0137831	514.8924414	305.1887175	440.9562045	528.4433933	977.8863009	1126.740403	1072.665291	1071.146127
107993554	LOC107993554	zinc finger and BTB domain-containing protein 20	2583.339125	1.442384511	0.129730184	11.11834166	1.02E-28	5.19E-27	1457.911243	1280.915684	1246.138071	1755.023297	1586.816659	4311.721889	4062.876428	3525.764818	4022.884032
107993557	LOC107993557	AT-rich interactive domain-containing protein 5B-like	1045.706239	2.258775265	0.168721737	13.38757709	7.15E-41	7.70E-39	382.302762	354.4064857	279.8055166	478.802745	455.6059073	1823.350498	1646.995538	2065.371004	1924.715696
107993560	LOC107993560	phenoloxidase-activating factor 2	31658.1567	1.655485295	0.443631253	3.731669677	0.000190215	0.000691431	11813.35906	9857.255441	14843.26944	31609.78269	12815.68134	50465.91803	36877.7535	73150.94511	43489.44565
107993565	LOC107993565	nanos homolog 1	823.8870402	1.36177153	0.181961956	7.483825536	7.22E-14	1.03E-12	514.0376391	634.5139177	387.8316971	532.4920234	358.2415128	1274.744642	1227.342225	1116.416759	1369.362946
107993584	LOC107993584	glutamate receptor ionotropic, kainate 1	8670.601661	1.847777675	0.220231866	8.390146767	4.86E-17	9.61E-16	3280.470059	3696.377917	3503.472028	5155.050878	4480.248629	21290.85486	14309.89055	8584.339673	13734.71035
107993608	LOC107993608	unconventional myosin-IXb	1335.577636	1.635477382	0.271264907	6.029078371	1.65E-09	1.35E-08	475.3320309	493.3457159	648.1570828	967.2871631	865.1309562	1263.103139	2037.905474	2035.197578	3234.739581
107993634	LOC107993634	uncharacterized LOC107993634	56.93936668	1.274674897	0.358950017	3.551120867	0.000383594	0.001304288	27.8408761	36.40653626	29.51534986	37.84654051	43.10789988	50.93157817	77.6071196	90.52027774	118.678122
107993649	LOC107993649	WD repeat-containing protein 18	1306.744123	2.287982002	0.199911848	11.44495447	2.49E-30	1.41E-28	457.6768412	506.7195455	381.3383201	557.1362823	494.9976089	3418.236489	2162.939167	1706.307235	2075.34562
107993655	LOC107993655	protein kinase C-binding protein NELL1	4921.987369	1.516258314	0.163311059	9.284480314	1.62E-20	4.38E-19	2380.055383	2507.593059	2075.519402	3732.725076	2777.486583	8661.278665	7410.042753	6902.171178	7851.014223
107993660	LOC107993660	uncharacterized LOC107993660	328.3517238	3.262757443	0.256023337	12.74398453	3.37E-37	3.06E-35	93.70831467	37.89251734	79.10113761	66.01140786	63.17537051	820.7260025	561.9330326	692.4801247	540.1376064
107993662	LOC107993662	leucine-rich repeat-containing protein 24-like	2486.025109	1.609468306	0.165931986	9.699566363	3.03E-22	9.39E-21	1360.8077	1154.607293	1122.173602	1594.835614	1270.939807	4950.549398	4110.303001	2893.631545	3916.378025
107993685	LOC107993685	uncharacterized LOC107993685	12.95757194	3.175333479	1.019733963	3.113884203	0.001846419	0.005300481	2.716183034	0	0	8.801521048	2.972958612	17.46225537	31.61771539	24.13874073	28.9087733
107993697	LOC107993697	uncharacterized LOC107993697	1647.341341	1.164480963	0.168621452	6.905888605	4.99E-12	5.61E-11	950.6640618	828.4344476	1004.112202	1338.711351	1186.953726	2140.581471	2450.372943	2015.584851	2910.657017
107993699	LOC107993699	carboxylesterase 5A	6812.78195	1.11000487	0.153538008	7.229512001	4.85E-13	6.31E-12	4153.043859	4256.592781	4639.22269	5052.953233	4385.113953	12041.68027	9749.753692	6758.847405	10277.82967
107993703	LOC107993703	uncharacterized LOC107993703	262.7625878	1.426218365	0.364563745	3.91212342	9.15E-05	0.000354967	110.6844586	139.6822208	190.6691601	254.3639583	55.74297398	379.8040544	528.8781484	289.6648888	415.3734269
107993710	LOC107993710	uncharacterized LOC107993710	4458.441014	1.762232999	0.192749564	9.142604339	6.10E-20	1.58E-18	1629.70982	1802.49504	1802.207262	3260.083396	2312.218561	7121.689816	8456.301698	6558.194122	7183.069408
107993714	LOC107993714	uncharacterized LOC107993714	45.7935731	3.97109831	0.852398453	4.658734767	3.18E-06	1.61E-05	0	5.200933752	7.083683965	18.4831942	0	77.12496123	86.23013289	126.7283888	91.29086306
107993726	LOC107993726	transcription factor SOX-5	913.6112134	1.009997929	0.228322882	4.423551078	9.71E-06	4.54E-05	622.6849605	505.2335645	433.2853359	873.1108879	715.7397859	1270.379078	1106.620039	973.0929857	1722.354283
107993737	LOC107993737	uncharacterized LOC107993737	509.7415878	1.056951988	0.295342474	3.578733441	0.000345263	0.001187494	340.201925	245.1868769	241.4355618	571.218716	324.7957284	502.039842	1090.811181	715.1101942	556.8742646
107993750	LOC107993750	ankyrin repeat and SAM domain-containing protein 1A	14890.88921	1.297094196	0.171729081	7.553142355	4.25E-14	6.21E-13	7737.726418	7616.395984	7319.806764	13034.17252	9480.765014	22166.87801	22764.75508	19268.74979	24628.75334
107993754	LOC107993754	uncharacterized LOC107993754	1006.920377	3.398605017	0.203132406	16.73098391	7.79E-63	2.39E-60	169.7614396	133.7382965	168.2374942	275.4876088	214.7962597	2438.895	2003.413421	1938.642615	1719.311254
107993755	LOC107993755	uncharacterized LOC107993755	1378.297524	5.670815084	0.244801247	23.16497629	1.03E-118	3.98E-115	81.48549101	39.37849841	42.50210379	76.57323311	57.97269294	4288.438882	2848.468723	2253.954916	2715.903176
107993756	LOC107993756	uncharacterized LOC107993756	65.10187012	2.098140356	0.761089634	2.756758551	0.005837744	0.014593733	18.33423548	3.71495268	12.39644694	93.29612311	5.202677571	64.0282697	122.1593549	117.6763611	149.1084097
107993765	LOC107993765	uncharacterized LOC107993765	17.51499765	2.237030154	0.864651005	2.587205869	0.009675776	0.022686682	8.148549101	5.943924288	14.16736793	0	4.459437918	7.275939739	38.8035598	33.19076851	45.64543153
107993766	LOC107993766	uncharacterized LOC107993766	221.9797512	1.481058505	0.289144532	5.122208246	3.02E-07	1.78E-06	124.9444196	98.81774129	108.6164875	172.5098125	113.7156669	388.535182	510.1949529	215.7399953	264.7435029
107993767	LOC107993767	uncharacterized LOC107993767	11108.92393	1.052917209	0.157108071	6.701865822	2.06E-11	2.14E-10	7543.519331	6994.512906	7344.009351	7238.37091	8469.215847	16900.55282	14317.0764	11049.50857	20123.54925
107993786	LOC107993786	amino-terminal enhancer of split-like	1432.317085	1.39772346	0.145099029	9.632893271	5.81E-22	1.76E-20	875.9690284	750.4204413	694.7913356	1085.227545	743.2396531	2171.140418	2115.512593	2196.625407	2257.927346
107993787	LOC107993787	protein groucho	3437.796511	1.100112345	0.112415903	9.786091776	1.29E-22	4.17E-21	2299.927984	1999.387532	2012.356553	2634.29525	2451.947615	5066.964434	4728.28562	4625.586193	5121.417417
107993789	LOC107993789	uncharacterized LOC107993789	297.6466901	2.048981685	0.349192718	5.867767501	4.42E-09	3.38E-08	104.5730468	86.92989271	75.55929563	241.1616767	114.4589066	512.2261576	761.6995072	339.4510415	442.7606858
107993805	LOC107993805	uncharacterized LOC107993805	144.1979397	1.239331146	0.320053426	3.872263328	0.000107829	0.000411102	100.4987723	69.09811985	146.9864423	64.25110365	67.63480843	280.8512739	219.8868389	161.4278286	187.1462693
107993812	LOC107993812	uncharacterized LOC107993812	66.70255573	1.264459166	0.481065064	2.62845769	0.008577302	0.020437811	28.51992185	32.69158358	23.02197289	75.69308101	46.08085849	180.4433055	51.73807973	78.45090738	83.68329114
107993821	LOC107993821	uncharacterized LOC107993821	5925.960949	1.665082252	0.189490848	8.787138091	1.53E-18	3.49E-17	2428.946678	2257.205248	2635.720742	4596.154291	3162.484724	9943.299247	9584.47927	9999.473348	8725.884994
107993830	LOC107993830	uncharacterized LOC107993830	286.9182487	1.599349584	0.291603304	5.484675801	4.14E-08	2.78E-07	165.0081193	147.8551167	73.19806764	147.8655536	220.742177	328.8724762	488.6374197	559.7170507	450.3682577
107993834	LOC107993834	leucine-rich repeat-containing protein 24	507.9784528	1.803888616	0.265979997	6.782046145	1.18E-11	1.27E-10	193.5280412	310.570044	151.1185913	253.4838062	297.2958612	1049.19051	766.0110138	514.4569118	1036.151296
107993838	LOC107993838	MOXD1 homolog 2	961.9747371	2.126318851	0.141876356	14.98712622	8.91E-51	1.55E-48	360.5732977	420.5326434	309.3208665	430.3943792	408.0385695	1961.593354	1579.448601	1573.544161	1614.326762
107993848	LOC107993848	dual oxidase	1197.569329	1.38150558	0.192066314	7.192857252	6.34E-13	8.07E-12	571.7565286	569.8737411	692.4301076	1050.901613	610.9429948	1909.206587	1836.70183	1572.03549	1964.27507
107993863	LOC107993863	zinc finger protein 512B-like	911.2403707	1.071232894	0.274472578	3.902877668	9.51E-05	0.000367216	672.9343466	555.0139304	437.4174849	938.2421437	456.349147	967.6999852	1764.843386	1596.174231	812.4886812
107993886	LOC107993886	A disintegrin and metalloproteinase with thrombospondin motifs 8-like	101.678174	1.737856882	0.400949698	4.334351398	1.46E-05	6.61E-05	84.20167405	22.28971608	32.46688484	66.89155996	43.85113953	176.0777417	175.3346035	113.1503472	200.8398987
107993913	LOC107993913	uncharacterized LOC107993913	40723.84302	1.143511169	0.280299871	4.07959934	4.51E-05	0.000185165	30557.05913	20253.92201	10048.2057	35410.27948	36174.21715	52255.7992	55116.86377	53594.03911	73104.20162
107993924	LOC107993924	tubulin beta-1 chain	130343.6183	1.393109103	0.118902134	11.71643477	1.05E-31	6.75E-30	76520.98747	74395.64237	74110.68226	78942.60258	74306.87079	223637.6494	196729.7367	152737.882	221710.5115
107993928	LOC107993928	uncharacterized LOC107993928	537.65887	1.09079363	0.196508666	5.550867822	2.84E-08	1.95E-07	426.4407363	275.6494889	272.7218327	461.1997029	354.5253145	784.3463038	702.775583	870.5033376	690.7675305
107993929	LOC107993929	uncharacterized LOC107993929	2783.977819	1.082749052	0.113757468	9.518048102	1.76E-21	5.13E-20	2107.078988	1648.695999	1832.312919	1924.012501	1786.748126	4174.934222	3628.851426	3549.903559	4403.262628
107993939	LOC107993939	anaphase-promoting complex subunit 11	13828.64567	1.575827867	0.132960073	11.85188781	2.10E-32	1.43E-30	7020.654097	6989.311972	7115.560543	7828.07282	7815.908192	20848.47773	20522.77163	17977.32716	28339.72692
107993940	LOC107993940	signal-induced proliferation-associated 1-like protein 2	10520.6537	1.49613182	0.150587297	9.935312264	2.92E-23	1.01E-21	5556.631441	5189.788894	5475.097398	6584.417896	6269.226474	18079.25506	15324.53178	12031.65358	20175.28074
107993951	LOC107993951	ionotropic receptor 75a-like	98.89736687	1.567301056	0.342030682	4.582340535	4.60E-06	2.27E-05	40.74274551	54.23830913	48.99548076	67.77171207	52.77001537	186.2640573	228.5098521	82.97692126	127.8072083
107993964	LOC107993964	insulin-like growth factor 2 mRNA-binding protein 1	2178.902786	1.983838458	0.213054828	9.311398731	1.26E-20	3.43E-19	909.2422706	835.1213624	649.3376968	1195.246558	1121.548636	3598.679795	4890.685703	2487.798967	3922.464083
107993982	LOC107993982	serine/threonine-protein phosphatase 6 regulatory ankyrin repeat subunit A-like	601.8953996	1.313091181	0.199470726	6.58287664	4.61E-11	4.58E-10	302.1753625	261.5326687	401.999065	421.5928582	425.8763212	931.3202865	684.0923876	911.2374626	1077.232184
107994003	LOC107994003	ESX-1 secretion-associated protein EspK-like	720.8547288	3.762859652	0.352563665	10.67285153	1.36E-26	5.92E-25	69.94171312	80.24297789	46.63425277	227.079243	124.8642617	1503.20915	1401.239659	1182.798296	1851.683006
107994022	LOC107994022	alpha-crystallin A chain	2506.200793	1.510908358	0.26991268	5.597767241	2.17E-08	1.51E-07	1324.139229	1258.625968	1492.296089	1476.895232	1325.196301	3028.246119	7168.598381	3420.157827	2061.651991
107994057	LOC107994057	uncharacterized LOC107994057	856.4779702	1.0544585	0.193288941	5.455348323	4.89E-08	3.25E-07	571.7565286	526.78029	405.540907	680.357577	712.7668273	1027.362691	1254.648433	1033.439838	1495.64864
107994060	LOC107994060	uncharacterized LOC107994060	3402.588583	1.077931324	0.131574756	8.192539016	2.56E-16	4.76E-15	2129.487499	2205.938901	2001.731027	2783.921107	2269.8539	4701.712259	4847.570637	4091.516554	5591.565362
107994062	LOC107994062	uncharacterized LOC107994062	6329.660018	1.230464446	0.235996003	5.213920697	1.85E-07	1.13E-06	3313.743301	2810.733198	3251.41094	6158.424277	4266.938848	12940.98642	9653.463376	6648.7144	7922.525399
107994063	LOC107994063	uncharacterized LOC107994063	265.3892733	1.57801001	0.231234568	6.824282472	8.84E-12	9.67E-11	163.6500278	150.8270788	174.1405642	114.4197736	101.0805928	488.9431504	465.6427176	419.4106202	310.3889344
107994074	LOC107994074	tubulin alpha-1 chain-like	44304.80163	2.254563579	0.141474674	15.93616384	3.56E-57	8.44E-55	13351.3977	17648.99719	16085.27536	20194.20989	15491.34409	90780.44493	79770.05876	63662.91134	81758.57544
107994083	LOC107994083	cilia- and flagella-associated protein 43-like	41.19236072	3.603917893	0.718053785	5.019008284	5.19E-07	2.97E-06	8.148549101	0	4.722455977	17.6030421	4.459437918	46.56601433	140.8425504	84.48559256	63.90360414
107994100	LOC107994100	uncharacterized LOC107994100	70.74159437	1.332398278	0.430699684	3.093566881	0.00197766	0.005618988	29.19896761	35.66354573	24.20258688	46.64806155	75.81044461	72.75939739	129.3451993	72.41622219	150.629924
107994101	LOC107994101	uncharacterized LOC107994101	107.6340568	3.370661999	0.571904317	5.89375163	3.78E-09	2.94E-08	8.148549101	11.14485804	15.34798193	62.49079944	8.175636184	267.7545824	280.2479319	126.7283888	188.6677836
107994102	LOC107994102	putative inorganic phosphate cotransporter	2887.92898	1.157658364	0.103591797	11.17519333	5.39E-29	2.80E-27	1783.853207	1809.924946	1816.964937	2024.349841	1898.977314	3710.729267	3840.115251	4625.586193	4480.859862
107994133	LOC107994133	uncharacterized LOC107994133	80.10262087	2.685087147	0.457274657	5.871935183	4.31E-09	3.31E-08	23.76660155	16.34579179	50.76640175	11.44197736	14.12155341	176.0777417	169.585928	159.9191573	98.89843498
107994149	LOC107994149	uncharacterized LOC107994149	63.16202393	1.647132228	0.388506629	4.239650253	2.24E-05	9.82E-05	24.4456473	32.69158358	23.02197289	42.24730103	40.13494127	94.5872166	77.6071196	69.3988796	164.3235535
107994167	LOC107994167	ankyrin repeat and BTB/POZ domain-containing protein BTBD11	2652.070635	1.045550771	0.142886318	7.317361012	2.53E-13	3.37E-12	1748.542828	1925.088479	1835.854761	1598.356222	1894.517876	4605.669855	3900.476344	2836.302036	3523.827314
107994171	LOC107994171	transient receptor potential cation channel protein painless	3472.87082	1.193903313	0.139249222	8.573859872	1.00E-17	2.14E-16	1982.813615	2042.480983	2343.518779	2821.767648	1854.382934	5483.148187	4861.942326	5328.627016	4537.155894
107994172	LOC107994172	mucin-1	8767.20966	1.844034635	0.192162463	9.596227119	8.29E-22	2.47E-20	3201.700751	3379.863948	5391.273805	4715.854977	3688.698398	13556.53092	11020.21098	19519.18922	14431.56393
107994179	LOC107994179	neurogenic protein mastermind	3848.996052	1.13474758	0.181690672	6.245491694	4.22E-10	3.72E-09	2242.209094	2139.812744	2057.219885	3775.852529	2353.096742	5571.914652	5283.032808	4860.938915	6356.887097
107994189	LOC107994189	uncharacterized LOC107994189	1082.872445	3.446767741	0.245032091	14.06659724	6.09E-45	7.70E-43	186.7375836	163.4579179	149.9379773	335.3379519	168.7154012	2786.68492	1974.670043	1605.226259	2375.083954
107994192	LOC107994192	uncharacterized LOC107994192	181.1540695	1.033569955	0.307626013	3.359826256	0.000779915	0.002468564	99.81972649	120.3644668	69.06591866	199.7945278	130.0669393	192.0848091	291.7452829	239.878736	287.5662186
107994193	LOC107994193	uncharacterized LOC107994193	285.1623068	2.961786101	0.269797719	10.97780262	4.89E-28	2.39E-26	57.71888947	55.7242902	66.70469067	111.7793173	63.91861016	502.039842	511.6321218	414.8846063	782.0583935
107994194	LOC107994194	protein embryonic gonad-like	4236.622392	1.756887522	0.193095111	9.098560343	9.15E-20	2.34E-18	2156.649329	1774.2614	1434.446003	2658.939509	2272.083619	8501.207991	5704.12329	5577.55778	8050.332607
107994197	LOC107994197	uncharacterized LOC107994197	22.05533179	3.680189637	0.933035057	3.944320859	8.00E-05	0.000314164	12.22282365	0	2.951534986	0	2.229718959	48.02120227	60.36109302	37.71678239	34.99483084
107994231	LOC107994231	UBA-like domain-containing protein 2	666.656352	2.216690931	0.237316145	9.340666346	9.57E-21	2.62E-19	157.538616	239.9859431	249.1095528	409.2707287	217.0259787	1091.390961	1086.499674	1365.347523	1183.738191
107994235	LOC107994235	disintegrin and metalloproteinase domain-containing protein 10	6683.746306	1.077752356	0.122072113	8.828817115	1.06E-18	2.46E-17	4453.182084	4212.013349	3962.730872	4872.522052	4874.165645	9241.898656	8696.308901	8359.547649	11481.34754
107994263	LOC107994263	prostaglandin E2 receptor EP3 subtype	839.510077	1.470822902	0.497676818	2.955377562	0.003122866	0.008412501	378.9075332	257.817716	367.7612592	1059.703134	284.6607871	739.2354774	1119.554559	1893.382476	1454.567751
107994270	LOC107994270	homeotic protein empty spiracles-like	436.6661795	2.118408777	0.303268783	6.985251687	2.84E-12	3.29E-11	79.44835374	167.1728706	191.2594671	286.049434	155.3370875	787.2566797	646.7259966	609.5032035	1007.242522
107994280	LOC107994280	uncharacterized LOC107994280	62.50501072	1.699716371	0.380990579	4.461308145	8.15E-06	3.87E-05	33.27324216	14.85981072	41.9117968	32.56562788	33.44578439	66.9386456	110.6620039	101.0809768	127.8072083
107994288	LOC107994288	calcium release-activated calcium channel protein 1-like	4110.656866	1.158610427	0.163343153	7.093106803	1.31E-12	1.60E-11	1973.98602	2457.069703	2299.245754	3537.331309	3013.836793	5991.008781	6483.068824	5609.239877	5631.124736
107994318	LOC107994318	uncharacterized LOC107994318	1316.36073	1.860041562	0.234595189	7.928728497	2.21E-15	3.75E-14	456.9977954	548.3270156	491.1354216	1006.894008	532.9028312	2699.373643	2042.21698	1685.185837	2384.21304
107994327	LOC107994327	dual specificity protein phosphatase 10	55509.6106	3.358410484	0.217787694	15.42057045	1.19E-53	2.27E-51	8217.811769	10190.85819	7710.589996	18040.47769	10116.97816	105116.9566	103996.4146	101928.8501	134267.5584
107994337	LOC107994337	zinc finger protein 2	5249.647178	1.187587898	0.138244485	8.590490251	8.66E-18	1.87E-16	3287.939562	3338.256478	3074.318841	3825.141047	3216.741218	8812.618211	7257.702851	5778.211063	8655.895332
107994383	LOC107994383	uncharacterized LOC107994383	117.8869573	2.142854251	0.30816388	6.953619138	3.56E-12	4.08E-11	68.5836216	36.40653626	30.69596385	51.04882208	47.5673378	158.6154863	231.3841899	178.0232129	258.6574453
107994410	LOC107994410	uncharacterized LOC107994410	1000.148264	6.547241898	0.600729771	10.89881377	1.17E-27	5.45E-26	25.80373882	11.14485804	11.21583295	61.61064733	9.66211549	1775.329296	2088.206385	1739.498004	3278.863498
107994418	LOC107994418	uncharacterized LOC107994418	17296.6752	1.162076512	0.168883944	6.880917659	5.95E-12	6.64E-11	10937.39003	10083.12456	8564.173914	16054.85454	10153.3969	23499.83017	22113.71758	27131.94458	27131.6445
107994419	LOC107994419	uncharacterized LOC107994419	18379.18787	2.357963977	0.758868629	3.107209714	0.001888624	0.005398468	2739.949635	2468.214561	2026.523921	20986.34679	4205.993197	19435.49023	32156.65372	45027.80349	36365.7153
107994424	LOC107994424	uncharacterized LOC107994424	2022.837215	1.187296886	0.511076204	2.323130831	0.020172125	0.043124823	797.1997204	790.5419303	810.491507	3084.933127	969.1845076	2176.96117	3283.930894	2047.266948	4245.025132
107994426	LOC107994426	odorant receptor 13a-like	280.8845275	1.24312823	0.323754091	3.839729792	0.00012317	0.000465166	145.9948381	138.9392302	109.2067945	308.0532367	172.4315995	280.8512739	548.9985127	316.8209721	506.66429
107994432	LOC107994432	unc-112-related protein	26691.8581	1.75551011	0.148124872	11.85155528	2.11E-32	1.43E-30	10353.41068	12962.95588	11447.8236	17748.26719	12395.75093	44984.22503	42192.40402	41578.98091	46562.9047
107994433	LOC107994433	testis-specific serine/threonine-protein kinase 1	596.8749382	1.214083189	0.160980712	7.541792891	4.64E-14	6.77E-13	361.2523435	336.5747128	358.3163473	367.9035798	457.0923866	908.0372794	901.1048887	677.3934118	1004.199494
107994453	LOC107994453	uncharacterized LOC107994453	40.02757242	3.39708347	0.840423555	4.042108826	5.30E-05	0.000214696	14.93900669	0	11.80613994	0	11.1485948	62.57308175	71.85844407	87.50293515	100.4199494
107994483	LOC107994483	protein distal antenna	2657.70608	1.196384506	0.141785394	8.437995433	3.23E-17	6.53E-16	1709.83722	1573.653955	1503.511922	1708.375235	1947.287891	3016.604616	4473.906728	3604.215725	4381.961427
107994484	LOC107994484	protein peanut	1303.462212	1.409983838	0.200199466	7.042895108	1.88E-12	2.26E-11	645.7725163	610.7382206	727.8485274	1095.78937	674.1183653	2286.100266	2270.726833	1464.919828	1955.145984
107994493	LOC107994493	uncharacterized LOC107994493	40.32207718	1.249027701	0.520845427	2.398077501	0.016481378	0.036124248	12.22282365	37.1495268	30.69596385	26.40456314	18.58099133	72.75939739	34.49205315	30.17342591	100.4199494
107994496	LOC107994496	protein PTHB1	3464.789176	1.05362888	0.164989258	6.38604531	1.70E-10	1.58E-09	2128.808453	2133.125829	2237.263519	2471.46711	2749.986716	4250.603995	4933.80077	3727.926772	6550.119424
107994542	LOC107994542	sorting nexin-8	9900.553579	1.193780036	0.123980148	9.628799862	6.04E-22	1.83E-20	5346.127256	7439.564237	5931.995014	5720.108529	7048.14163	15403.16443	13454.77507	13235.57328	15525.53278
107994552	LOC107994552	caskin-2	842.1165668	1.134558653	0.205788799	5.513218699	3.52E-08	2.40E-07	438.66356	377.4391923	527.1441484	801.8185674	605.7403172	1264.558327	1260.397109	1105.85606	1197.43182
107994557	LOC107994557	uncharacterized protein DDB_G0287625-like	1566.308939	1.356531968	0.189095941	7.17377622	7.30E-13	9.22E-12	790.4092628	794.9998735	838.2359359	1287.662529	914.1847733	2721.201462	2333.962263	1706.307235	2709.817118
107994564	LOC107994564	uncharacterized LOC107994564	182.4845292	2.528697097	0.293473295	8.616447031	6.91E-18	1.51E-16	26.48278458	69.09811985	60.8016207	70.41216838	66.14832912	359.4314231	403.8444557	315.3123008	270.8295604
107994565	LOC107994565	octopamine receptor beta-3R-like	6986.297785	1.019965333	0.145083403	7.030199948	2.06E-12	2.46E-11	5359.029126	4466.116112	3697.68303	4957.896806	5497.743714	10331.83443	8081.20062	11318.05206	9167.124165
107994567	LOC107994567	uncharacterized LOC107994567	11554.7235	1.517874096	0.130353872	11.64425783	2.45E-31	1.51E-29	5420.143244	5712.854231	6664.565997	6917.995543	6884.628906	22353.14206	16553.31118	16219.7251	17266.14523
107994574	LOC107994574	uncharacterized LOC107994574	19.77512114	3.898278238	1.169278122	3.333918737	0.000856317	0.002686991	0	2.228971608	11.21583295	0	0	16.00706742	51.73807973	69.3988796	27.38725892
107994577	LOC107994577	uncharacterized LOC107994577	29.7123887	2.252563082	0.5567608	4.045836352	5.21E-05	0.000211529	12.90186941	7.42990536	20.0704379	3.520608419	11.1485948	80.03533712	45.98940421	48.27748146	38.03785961
107994579	LOC107994579	uncharacterized LOC107994579	25.56596163	3.769562502	0.960859577	3.923114879	8.74E-05	0.000340512	2.716183034	0	0	14.08243368	2.972958612	69.84902149	63.23543078	42.24279628	34.99483084
107994580	LOC107994580	uncharacterized LOC107994580	37.35022499	2.15072634	0.65751143	3.271009813	0.001071642	0.003271742	12.90186941	34.17756466	1.770920991	8.801521048	16.35127237	68.39383354	89.10447065	39.22545369	65.42511852
107994594	LOC107994594	uncharacterized LOC107994594	5054.700652	1.253332775	0.456828693	2.743550909	0.006077862	0.015103118	1180.860574	3335.284516	3041.261649	5618.010885	2473.501565	3335.290776	7361.179011	8736.715473	10410.20142
107994596	LOC107994596	uncharacterized LOC107994596	223.1459104	1.635388568	0.274191823	5.964395843	2.46E-09	1.98E-08	110.6844586	83.21494003	93.85881254	172.5098125	116.6886255	307.044657	254.378892	401.3065647	468.6264304
107994610	LOC107994610	uncharacterized LOC107994610	6305.576593	1.735390713	0.122837166	14.12757044	2.57E-45	3.32E-43	2735.875361	2775.812642	2807.500078	3889.392151	3283.632787	10302.73067	10673.85328	10055.29419	10226.09818
107994636	LOC107994636	uncharacterized LOC107994636	109.3318597	1.949977179	0.363673547	5.361888964	8.24E-08	5.28E-07	70.62075888	52.00933752	43.09241079	24.64425893	49.79705675	170.2569899	270.1877497	108.6243333	194.7538412
107994646	LOC107994646	uncharacterized LOC107994646	65.51787215	1.451053481	0.378584886	3.832835207	0.000126675	0.000477473	31.23610489	26.00466876	37.77964782	59.85034312	30.47282578	88.76646481	71.85844407	149.3584583	94.33389182
107994649	LOC107994649	uncharacterized LOC107994649	1478.098063	1.35431375	0.187281967	7.231415685	4.78E-13	6.24E-12	982.5792125	611.4812111	861.8482158	1136.276367	776.6854374	2818.699055	1968.921368	2113.648485	2032.743217
107994656	LOC107994656	uncharacterized LOC107994656	53.1468286	1.152655482	0.442186321	2.606718992	0.009141435	0.021555477	33.95228792	46.06541323	25.38320088	53.68927839	13.37831376	68.39383354	61.7982619	98.06363422	77.5972336
107994675	LOC107994675	protein scalloped	2032.319678	3.421408106	0.203081675	16.8474487	1.10E-63	3.44E-61	253.9631137	383.3831166	302.2371825	580.020237	393.9170161	4292.804446	3797.000185	3948.192781	4339.359024
107994703	LOC107994703	serine/arginine-rich splicing factor 7	1097.474658	1.001911081	0.098619364	10.15937483	3.01E-24	1.11E-22	787.6930798	741.5045549	717.2230015	723.4850301	825.7392545	1484.291707	1441.480388	1581.087518	1574.767388
107994726	LOC107994726	max-binding protein MNT	2020.800603	1.122823189	0.180201251	6.230940037	4.64E-10	4.05E-09	1137.401645	1270.513817	1216.032414	1688.131737	1321.480103	3630.69393	2734.932381	2006.532823	3181.486578
107994729	LOC107994729	glucose dehydrogenase [FAD, quinone]-like	3101.413851	2.651623599	0.737731728	3.594292475	0.000325274	0.001125399	488.9129461	555.7569209	369.5321802	2863.134797	354.5253145	2913.286271	4521.333301	9690.195732	6156.047199
107994730	LOC107994730	glucose dehydrogenase [FAD, quinone]	1204.119288	1.437467549	0.182012445	7.897633313	2.84E-15	4.73E-14	625.4011435	926.5091984	592.6682251	675.0766644	602.7673586	1613.803434	1626.875174	1733.463319	2440.509072
107994731	LOC107994731	glucose dehydrogenase [FAD, quinone]	165.0266271	2.539410651	0.261260039	9.719858664	2.48E-22	7.76E-21	44.81702006	46.80840377	47.22455977	59.85034312	64.66184982	426.3700687	301.8054651	271.5608332	222.1411001
107994733	LOC107994733	glucose dehydrogenase [FAD, quinone]	71.48218233	1.307451245	0.361677066	3.614968624	0.000300384	0.001047382	35.9894252	37.1495268	54.89855073	52.80912629	34.93226369	84.40090097	66.10976855	162.9364999	114.1135788
107994734	LOC107994734	flotillin-2	3676.98702	1.067057063	0.165206655	6.458923009	1.05E-10	9.95E-10	1983.49266	2312.186548	2278.585009	3264.484157	2528.5013	5507.886382	3917.722371	5571.523095	5728.501657
107994735	LOC107994735	uncharacterized LOC107994735	946.0380737	3.812607273	0.274905543	13.86879009	9.79E-44	1.16E-41	118.153962	181.2896908	86.18482158	215.6372657	95.87791524	2614.972742	1383.993633	2056.318976	1761.913657
107994779	LOC107994779	uncharacterized LOC107994779	295.8899107	2.219444585	0.232259451	9.555884936	1.23E-21	3.60E-20	84.88071981	95.84577914	91.49758455	161.0678352	131.5534186	497.6742781	480.0144064	639.6766294	480.7985454
107994780	LOC107994780	uncharacterized LOC107994780	75.80088441	3.03807961	0.360007103	8.438943516	3.20E-17	6.49E-16	27.16183034	10.4018675	15.93828892	20.24349841	16.35127237	139.698043	129.3451993	119.1850324	203.8829275
107994786	LOC107994786	uncharacterized LOC107994786	48.82884262	1.265611265	0.43881555	2.884153182	0.003924678	0.010293541	31.91515065	19.31775394	30.10565685	43.12745313	26.01338786	88.76646481	57.48675526	34.6994398	108.0275213
107994794	LOC107994794	uncharacterized LOC107994794	508.5842799	2.834235769	0.358134436	7.913887866	2.49E-15	4.19E-14	76.05312495	101.0467129	67.88530467	246.4425893	192.4990701	1132.136223	620.8569568	944.4282311	1195.910306
107994795	LOC107994795	uncharacterized LOC107994795	516.7616124	2.849336207	0.238503212	11.94674143	6.75E-33	4.82E-31	133.0929687	135.9672681	132.2287674	176.030421	110.7427083	992.4381803	870.9243421	1460.393814	639.0360414
107994796	LOC107994796	uncharacterized LOC107994796	514.9470373	4.920206	0.32625938	15.08065761	2.17E-51	4.00E-49	22.40851003	36.40653626	17.70920991	75.69308101	33.44578439	1091.390961	1171.292638	921.7981617	1264.378453
107994798	LOC107994798	dihydrolipoyl dehydrogenase, mitochondrial-like	44.07285111	1.418327816	0.514406674	2.757211146	0.005829669	0.01457668	6.111411826	33.43457412	21.84135889	43.12745313	22.29718959	80.03533712	76.16995072	55.82083794	57.8175466
107994801	LOC107994801	uncharacterized LOC107994801	244.3845446	1.03391753	0.215851776	4.789942205	1.67E-06	8.87E-06	200.9975445	194.6635204	159.3828892	141.7044889	136.7560962	359.4314231	370.7895714	387.728523	248.0068446
107994808	LOC107994808	integrator complex subunit 12-like	131.1393655	2.455998296	0.466507104	5.264653583	1.40E-07	8.76E-07	50.24938613	66.86914824	18.88982391	48.40836576	34.93226369	474.391271	225.6355144	96.55496293	164.3235535
107994813	LOC107994813	uncharacterized LOC107994813	27.44812459	1.843519395	0.642954491	2.867262644	0.004140392	0.010781519	11.54377789	2.228971608	17.70920991	22.00380262	10.40535514	80.03533712	25.86903987	42.24279628	34.99483084
107994815	LOC107994815	uncharacterized LOC107994815	16.54700686	2.433631236	0.822653682	2.958269427	0.003093716	0.008337837	0	2.228971608	9.444911954	9.681673152	6.689156878	34.92451075	34.49205315	31.68209721	19.779687
107994819	LOC107994819	protein numb	11381.90426	1.672645802	0.120329585	13.90053657	6.29E-44	7.70E-42	6032.642518	5171.957121	5502.841827	6388.143976	5757.877592	20521.06044	19963.71293	14670.31968	18428.58222
107994841	LOC107994841	uncharacterized LOC107994841	44.553757	1.350087278	0.577033706	2.339702626	0.0192991	0.04146419	29.87801337	17.08878233	10.62552595	14.96258578	59.45917224	110.594284	67.54693743	54.31216665	36.51634522
107994842	LOC107994842	uncharacterized LOC107994842	642.1706279	2.705603656	0.252155182	10.72991495	7.37E-27	3.23E-25	163.6500278	149.3410977	182.9951691	264.0456314	170.2018805	1597.796367	1198.598847	669.8500553	1383.056575
107994853	LOC107994853	uncharacterized LOC107994853	174.3632039	1.114982094	0.281081252	3.966760808	7.29E-05	0.000288448	98.46163498	93.61680753	109.2067945	95.93657942	176.8910374	219.7333801	192.5806301	345.4857267	237.3562439
107994871	LOC107994871	3-phosphoinositide-dependent protein kinase 1	48902.47026	2.198432919	0.357184259	6.154898667	7.51E-10	6.40E-09	15133.89282	16041.90866	12564.68443	33835.68736	16632.21696	65774.49524	90711.22546	80121.0065	109307.1149
107994873	LOC107994873	serine protease gd-like	1877.071836	3.259573875	0.577117535	5.648024323	1.62E-08	1.16E-07	192.1699496	212.4952933	230.2197289	1075.545872	240.8096476	3723.825958	3627.414257	4429.458924	3161.706891
107994876	LOC107994876	uncharacterized LOC107994876	108.5631738	1.752868608	0.486914531	3.599951319	0.000318277	0.001103157	40.06369975	33.43457412	17.11890292	48.40836576	125.6075014	202.2711247	122.1593549	176.5145416	211.4904994
107994893	LOC107994893	uncharacterized LOC107994893	82.40105621	1.870438172	0.356441836	5.247527043	1.54E-07	9.55E-07	20.37137275	28.9766309	34.82811283	61.61064733	43.85113953	158.6154863	150.9027325	116.1676898	126.2856939
107994894	LOC107994894	uncharacterized LOC107994894	47.33608393	1.461611257	0.42769327	3.417428704	0.000632156	0.002051686	42.77988278	15.60280126	18.29951691	22.88395472	33.44578439	87.31127686	90.54163953	55.82083794	59.33906099
107994899	LOC107994899	protein henna	13260.08558	1.250851872	0.192345401	6.503154555	7.87E-11	7.55E-10	7097.386267	6997.484868	6524.663239	13119.54727	7360.302284	18862.14618	20425.04414	17827.9687	21126.22723
107994907	LOC107994907	putative transcription factor SOX-15	1521.132748	2.051303489	0.141366478	14.51053689	1.04E-47	1.61E-45	652.5629739	553.5279493	569.6462522	778.9346127	619.118631	2987.500857	2757.927083	2202.660092	2568.316281
107994910	LOC107994910	sodium-dependent dopamine transporter	2600.138179	1.845268784	0.168113581	10.97632194	4.97E-28	2.42E-26	1329.571595	1058.761514	1135.750662	1352.793785	1163.170057	4484.889255	3183.329072	5788.771762	3904.20591
107994985	LOC107994985	helix-loop-helix protein 11	3701.082022	2.962431257	0.19079612	15.52668505	2.29E-54	4.75E-52	856.2767014	728.8737158	642.8443199	1180.283972	1197.359081	8256.736415	6799.245978	6239.864479	7408.253537
107994991	LOC107994991	rhomboid-related protein 2	1587.14939	1.702506948	0.147329249	11.55579733	6.90E-31	4.10E-29	736.7646479	831.4064098	808.1302791	955.8451858	632.4969448	2972.948977	2162.939167	2679.400221	2504.412677
107994992	LOC107994992	mutS protein homolog 4-like	161.5939333	1.462278338	0.354181578	4.128612073	3.65E-05	0.000152322	58.39793523	87.67288325	119.2420134	62.49079944	125.6075014	139.698043	183.9576168	333.4163564	343.8622508
107994997	LOC107994997	uncharacterized LOC107994997	929.3000523	2.268406777	0.323443664	7.013297931	2.33E-12	2.75E-11	430.5150109	370.0092869	209.558984	288.6898904	424.3898419	2940.934842	1539.207872	733.2142497	1427.180492
107995003	LOC107995003	uncharacterized LOC107995003	3221.412519	1.162523525	0.105706505	10.99765361	3.92E-28	1.93E-26	1978.060294	2112.322094	2061.942341	2251.429084	1985.936353	4275.34219	5126.3814	5100.817651	4100.481266
107995004	LOC107995004	arrestin domain-containing protein 17	4055.139815	1.812243995	0.139006024	13.03716155	7.52E-39	7.33E-37	1798.113168	1558.794144	1849.431822	2467.06635	1908.639429	7334.147257	6356.597963	6078.43665	7145.031549
107995021	LOC107995021	uncharacterized LOC107995021	1885.458674	5.544676033	0.659057435	8.413039194	4.00E-17	8.00E-16	42.10083702	46.06541323	39.55056881	271.0868483	44.59437918	4218.58986	3519.626591	4020.609003	4766.904566
107995035	LOC107995035	small conductance calcium-activated potassium channel protein-like	317.4405697	1.670409432	0.250675223	6.663639945	2.67E-11	2.74E-10	135.1301059	117.3925047	138.1318373	206.8357446	208.8503425	686.8487113	396.6586113	423.9366341	543.1806352
107995054	LOC107995054	uncharacterized LOC107995054	2962.834531	1.144627576	0.233374748	4.904676227	9.36E-07	5.17E-06	1331.608732	1870.85017	1324.648902	2679.183007	2425.934228	4003.222044	3585.736359	3540.851531	5903.475811
107995074	LOC107995074	ral guanine nucleotide dissociation stimulator	14430.76491	2.479151653	0.185761887	13.34585736	1.25E-40	1.31E-38	3954.083451	3608.705033	4266.148668	7026.254252	4931.395098	29953.58872	24199.04963	22608.94804	29328.71127
107995083	LOC107995083	MAGUK p55 subfamily member 6	11149.63612	1.495923952	0.124190714	12.04537689	2.05E-33	1.54E-31	5805.841235	5705.424326	6152.769831	6543.930899	6608.143755	19610.11278	15594.71953	14249.40039	20076.3823
107995090	LOC107995090	transducin beta-like protein 2	4242.452868	1.783763118	0.123909703	14.39566942	5.51E-47	8.22E-45	2108.43708	2113.808075	1668.207574	2429.219809	1852.153215	7564.066952	7006.198297	6381.679581	7058.305229
107995113	LOC107995113	nuclear pore complex protein Nup93-like	3118.674231	1.885867187	0.454162098	4.152409891	3.29E-05	0.000138503	977.8258922	977.7755454	783.9276922	3311.132218	1044.251713	5071.329998	5613.581651	5568.505752	4719.73762
107995119	LOC107995119	zinc finger protein ush	1955.137626	1.231604486	0.155790788	7.905502654	2.67E-15	4.47E-14	1177.465345	1026.06993	1213.080879	1606.277591	1091.075811	3323.649273	2785.233292	2394.261346	2979.125164
107995129	LOC107995129	ubiquitin carboxyl-terminal hydrolase calypso	24889.82443	2.340032626	0.091035183	25.70470608	1.04E-145	1.20E-141	8638.141093	8511.69958	8757.794609	10017.89126	8429.824145	42602.08236	42543.07323	44973.49132	49534.42229
107995135	LOC107995135	cytochrome b5	2738.966374	1.096873441	0.185501601	5.913013345	3.36E-09	2.64E-08	2052.076282	1696.990384	1456.877669	2163.413874	1723.572755	3019.514992	2973.502416	4765.892623	4798.856368
107995142	LOC107995142	breast cancer anti-estrogen resistance protein 3	11859.26939	1.024820673	0.141016874	7.267362033	3.67E-13	4.83E-12	7769.641568	7478.199745	6603.17407	10354.98951	8413.472873	15438.08894	16501.5731	14887.56835	19286.71634
107995144	LOC107995144	ataxin-2 homolog	35678.69194	3.072817209	0.158460656	19.39167287	9.07E-84	7.54E-81	8161.450971	6989.311972	7142.714665	10685.04655	8556.918126	74245.14428	69021.4727	53287.77884	83018.38935
107995163	LOC107995163	neurogenic locus protein delta	1521.032025	1.190570421	0.161432792	7.375022185	1.64E-13	2.25E-12	871.8947539	865.5839744	830.5619449	1130.995455	1146.075545	2181.326734	1786.40092	2145.330582	2731.11832
107995171	LOC107995171	protein big brother-like	7660.897673	1.722470108	0.129358468	13.31548015	1.88E-40	1.92E-38	3579.250193	3466.793841	3390.133084	4246.733906	4260.249691	12360.36643	12487.56041	10334.39838	14822.59313
107995172	LOC107995172	Krueppel-like factor 10	9370.316489	1.079835049	0.212808481	5.074210602	3.89E-07	2.27E-06	7003.677953	7499.74647	5893.625059	3958.044015	6982.73654	11410.1287	15862.03294	8920.773371	16802.08335
107995191	LOC107995191	putative inorganic phosphate cotransporter	10118.78372	1.145670878	0.10408141	11.00744963	3.52E-28	1.76E-26	6662.117936	6737.43818	6428.443199	6037.843439	7010.236408	13224.74807	12933.08276	15411.07729	16624.06616
107995200	LOC107995200	insulin-like growth factor-binding protein complex acid labile subunit	1521.41845	1.894895269	0.214157643	8.848132834	8.90E-19	2.09E-17	622.0059147	685.0372742	576.7299362	1027.137506	535.1325502	3252.345063	1861.133701	2364.08792	2769.156179
107995220	LOC107995220	uncharacterized LOC107995220	42.23695767	1.971995304	0.752918645	2.619134639	0.008815315	0.020909409	21.72946427	0	14.16736793	15.84273789	40.13494127	101.8631563	83.35579512	49.78615276	53.25300345
107995243	LOC107995243	octopamine receptor beta-2R	4584.970292	1.223976369	0.15820985	7.736410673	1.02E-14	1.59E-13	2780.013335	3122.046232	2711.280038	2340.324447	3430.050999	5550.086833	5550.34622	7751.553117	8029.031406
107995245	LOC107995245	homeodomain-interacting protein kinase 2	1389.625531	1.725134153	0.217669234	7.925484576	2.27E-15	3.83E-14	647.1306078	686.5232553	493.4966496	908.3169721	697.1587946	2839.071686	2184.4967	1410.607661	2639.827457
107995278	LOC107995278	uncharacterized LOC107995278	164.2704825	1.836931763	0.313965071	5.85075198	4.89E-09	3.71E-08	90.99213163	115.1635331	61.9822347	50.16866997	64.66184982	320.1413485	185.3947857	227.8093657	362.1204235
107995286	LOC107995286	uncharacterized LOC107995286	94169.03853	3.386868778	0.167548719	20.21423266	7.34E-91	9.48E-88	15475.45284	15193.41347	16967.78433	26911.53076	15920.93661	182770.151	179894.7404	188543.1778	205844.1595
107995287	LOC107995287	cyclic AMP response element-binding protein A	4564.124805	1.713510939	0.167823258	10.21021138	1.78E-24	6.72E-23	1756.012331	2752.779936	1632.198847	2680.943311	2515.866226	8016.630404	7279.260384	7006.269497	7437.16231
107995292	LOC107995292	uncharacterized LOC107995292	1875.497777	1.223390935	0.102773419	11.90376801	1.13E-32	7.88E-31	1036.223827	1306.920353	1250.860527	1180.283972	1111.143281	2825.974994	2696.128822	2613.018684	2858.925528
107995293	LOC107995293	uncharacterized LOC107995293	6519.365627	1.326707272	0.237149599	5.594389702	2.21E-08	1.54E-07	3234.294948	2608.639772	3404.300452	7008.65121	3260.592358	10058.25909	9706.638625	8794.044983	10598.8692
107995296	LOC107995296	uncharacterized LOC107995296	1218.407323	1.240739444	0.190814857	6.502320953	7.91E-11	7.58E-10	922.8231857	730.3596969	656.4213808	832.6238911	651.8211757	2443.260564	1582.322938	1305.000671	1841.032405
107995305	LOC107995305	uncharacterized LOC107995305	250.614009	1.274878997	0.245705039	5.188656295	2.12E-07	1.28E-06	126.9815568	145.6261451	97.40065452	222.6784825	176.8910374	353.6106713	377.9754158	393.7632082	360.5989091
107995321	LOC107995321	RNA-binding protein spenito	8304.700918	1.084612816	0.095891519	11.31083157	1.16E-29	6.25E-28	5495.517323	5476.583241	5260.225651	5962.150358	5523.757102	13328.06641	11689.93168	10317.80299	11688.2735
107995322	LOC107995322	leukocyte elastase inhibitor	4275.985822	1.167571676	0.172477066	6.769431477	1.29E-11	1.38E-10	2648.957504	2424.378119	2522.381799	3966.845536	2197.759654	7131.876132	6438.516589	5487.037502	5666.119567
107995346	LOC107995346	DENN domain-containing protein 5A	8559.341202	1.010386829	0.123881751	8.156058689	3.46E-16	6.36E-15	5819.42215	5176.415064	5532.947484	7491.854716	5478.419483	11284.98253	12141.20271	11209.42773	12899.39895
107995388	LOC107995388	uncharacterized LOC107995388	308.2066292	1.045728994	0.262619397	3.981918338	6.84E-05	0.000272042	192.1699496	143.3971734	285.1182796	159.307531	265.3365561	464.2049553	303.242634	417.9019489	543.1806352
107995412	LOC107995412	kinase D-interacting substrate of 220 kDa	16518.41141	1.36526533	0.141315341	9.661126087	4.41E-22	1.35E-20	9857.02823	9476.844286	7409.533428	11971.82893	9854.61456	23809.7852	23812.4512	22921.243	29552.37389
107995432	LOC107995432	carcinine transporter	5683.609665	2.632710426	0.246839338	10.66568421	1.47E-26	6.30E-25	1139.438783	1521.644618	1172.940003	2894.820273	1853.639695	8231.99822	9725.321821	12075.40505	12537.27853
107995447	LOC107995447	uncharacterized LOC107995447	1043.627042	1.831705471	0.540351113	3.389843064	0.000699326	0.002244637	190.8118581	206.551369	563.1528753	1097.549675	383.511661	1722.94253	1918.620457	1226.549763	2082.953192
107995457	LOC107995457	uncharacterized LOC107995457	20.97162199	1.822249652	0.673053972	2.707434661	0.006780542	0.016625476	6.111411826	5.200933752	8.26429796	26.40456314	3.716198265	40.74526254	30.18054651	40.73412498	27.38725892
107995488	LOC107995488	mucin-5AC	7440.66518	1.225713844	0.128860266	9.511961155	1.87E-21	5.39E-20	4621.585432	4582.765626	3841.12763	5127.766162	5153.623754	12460.7744	10875.05693	8913.230015	11390.05668
107995518	LOC107995518	uncharacterized LOC107995518	769.9047496	1.100927946	0.332018852	3.315859749	0.000913617	0.002842254	331.3743301	344.0046182	382.5189341	1108.1115	386.4846196	1004.079684	1221.593549	1303.491999	847.483512
107995535	LOC107995535	phosphatidylinositol 4-kinase beta	12639.14045	1.08185131	0.14723613	7.347729873	2.02E-13	2.73E-12	7411.784454	7913.592199	7542.352502	11116.32108	8251.446628	18013.7716	17754.78436	14807.60877	20940.60247
107995538	LOC107995538	LIM/homeobox protein Lhx9-like	1562.255214	1.36602739	0.178030452	7.672998492	1.68E-14	2.56E-13	899.7356299	925.0232173	792.1919901	1101.070283	874.7930716	3035.522059	2190.245375	1639.925698	2601.789597
107995545	LOC107995545	ets DNA-binding protein pokkuri	7720.464337	1.04196585	0.170776486	6.101342592	1.05E-09	8.78E-09	4447.070672	4618.429172	4442.65046	7805.188865	4936.597776	9943.299247	11481.54219	11437.23709	10372.16356
107995563	LOC107995563	aldose 1-epimerase-like	28.30567593	2.888270654	0.966886907	2.987185608	0.002815587	0.007682597	20.37137275	11.14485804	0	0	5.202677571	55.29714201	45.98940421	48.27748146	68.46814729
107995573	LOC107995573	Krueppel-like factor luna	61.8973195	2.390553068	0.39178118	6.101755749	1.05E-09	8.77E-09	14.25996093	25.26167822	12.39644694	36.0862363	20.06747063	101.8631563	137.9682126	93.53762033	115.6350932
107995600	LOC107995600	uncharacterized LOC107995600	12372.61374	2.843018524	0.179704784	15.82049437	2.25E-56	5.13E-54	2731.12204	3170.340617	2737.253546	4487.01543	3397.348454	28674.47851	23700.35202	17064.58103	25391.03204
107995611	LOC107995611	uncharacterized LOC107995611	493.8387754	1.002425179	0.163850985	6.117907553	9.48E-10	7.95E-09	382.9818078	329.1448074	287.4795076	371.4241882	337.4308025	852.7401374	671.1578676	589.8904766	622.2993832
107995656	LOC107995656	mothers against decapentaplegic homolog 6	7789.432773	1.376723429	0.131793794	10.4460414	1.53E-25	6.26E-24	4094.645923	3989.859178	4607.93642	5208.740156	4880.111562	13736.97423	10794.57547	9857.658246	12934.39378
107995657	LOC107995657	uncharacterized LOC107995657	111.39585	2.116499928	0.335410008	6.310187171	2.79E-10	2.52E-09	48.21224885	36.40653626	46.04394578	53.68927839	40.13494127	317.2309726	156.6514081	191.6012546	112.5920644
107995662	LOC107995662	uncharacterized LOC107995662	5960.500356	1.204055054	0.185228062	6.500392241	8.01E-11	7.68E-10	2858.782643	3356.088251	3189.428705	5489.508677	3976.332144	9607.150831	7812.450039	7463.3969	9891.365012
107995666	LOC107995666	facilitated trehalose transporter Tret1-like	321.7169611	3.631122668	0.452118364	8.031354086	9.64E-16	1.70E-14	101.177818	19.31775394	47.81486677	69.53201628	27.49986716	1006.99006	511.6321218	265.526148	845.9619977
107995670	LOC107995670	uncharacterized LOC107995670	98.95562525	3.13918015	0.456363575	6.878682522	6.04E-12	6.74E-11	11.54377789	24.51868769	7.673990963	44.88775734	23.04042924	267.7545824	159.5257458	156.9018148	194.7538412
107995681	LOC107995681	uncharacterized LOC107995681	102.9736324	1.322649966	0.374726783	3.529638193	0.000416128	0.001405052	31.91515065	83.21494003	72.01745365	70.41216838	51.28353606	107.6839081	110.6620039	247.4220925	152.1514384
107995704	LOC107995704	uncharacterized LOC107995704	37.9870447	1.260749733	0.514072062	2.452476658	0.014187658	0.031718724	21.05041851	28.9766309	8.854604957	33.44577998	25.2701482	49.47639022	68.98410631	79.95957867	25.86574453
107995708	LOC107995708	protein pangolin	217.6938911	1.264875835	0.225762544	5.602682421	2.11E-08	1.47E-07	157.538616	135.2242775	91.49758455	142.584641	144.1884927	371.0729267	333.4231805	242.8960786	340.8192221
107995709	LOC107995709	transient receptor potential channel pyrexia-like	1869.692665	1.828164475	0.406517168	4.497139651	6.89E-06	3.31E-05	522.1861882	594.3924288	837.6456289	1818.394248	609.4565155	3061.715442	3391.71856	2323.353795	3668.37118
107995728	LOC107995728	uncharacterized LOC107995728	1977.142806	1.934144572	0.194437294	9.947395016	2.59E-23	8.99E-22	702.1333142	696.9251228	803.4078231	1129.23515	1055.400307	3442.974684	3782.628496	2362.579249	3819.001105
107995735	LOC107995735	uncharacterized LOC107995735	457.9204615	2.4540938	0.202380395	12.12614395	7.68E-34	5.88E-32	155.5014787	124.0794195	133.4093813	152.2663141	200.6747063	953.1481058	1001.70671	632.1332729	768.3647641
107995758	LOC107995758	ceramide glucosyltransferase	1801.484431	3.955713705	0.251962056	15.69964054	1.52E-55	3.34E-53	177.230943	141.9111924	195.981923	389.9073824	305.4714974	4075.981442	3367.286689	3313.042165	4246.546647
107995786	LOC107995786	single Ig IL-1-related receptor-like	7655.395387	2.927708884	0.245533849	11.9238504	8.89E-33	6.27E-31	1497.295897	1602.630586	1293.952938	3547.012982	1783.031928	14209.91031	16152.34106	12752.79846	16059.58433
107995801	LOC107995801	MAGUK p55 subfamily member 5-A	39270.10739	1.042609031	0.128136428	8.136710581	4.06E-16	7.42E-15	26467.84557	27254.37884	25644.70688	27735.35313	26370.88613	53213.31287	52001.08164	44335.32337	70408.07813
107995850	LOC107995850	inositol-trisphosphate 3-kinase B	6044.97921	1.161335499	0.101707802	11.4183521	3.39E-30	1.89E-28	3884.820784	4033.69562	3432.635188	3901.71428	4252.817295	7644.102289	9187.820659	8670.333936	9396.872837
107995875	LOC107995875	uncharacterized LOC107995875	55.70170188	1.662486986	0.523636532	3.174887321	0.001498947	0.004388561	43.45892854	29.71962144	37.77964782	14.96258578	15.60803271	66.9386456	86.23013289	36.2081111	170.409611
107995877	LOC107995877	uncharacterized LOC107995877	88.61994418	2.813848892	0.427008199	6.589683516	4.41E-11	4.39E-10	35.31037944	12.63083911	11.80613994	17.6030421	43.10789988	193.539997	192.5806301	132.763074	158.237496
107995881	LOC107995881	uncharacterized LOC107995881	35.76208552	2.363867184	0.525318001	4.499878513	6.80E-06	3.27E-05	14.93900669	11.88784858	14.75767493	12.32212947	8.918875837	46.56601433	133.656706	36.2081111	42.60240276
107995888	LOC107995888	uncharacterized LOC107995888	32732.65187	1.916085409	0.167432351	11.44393778	2.52E-30	1.42E-28	12383.07845	13004.56335	15365.69114	19588.66524	12956.15363	61633.03034	47111.8331	45592.04656	66958.80502
107995898	LOC107995898	mesencephalic astrocyte-derived neurotrophic factor homolog	1898.79598	1.393390464	0.199012017	7.001539333	2.53E-12	2.96E-11	880.7223487	1131.574586	1137.521583	1339.591503	1021.211283	4294.259634	2617.084533	2418.400087	2248.79826
107995899	LOC107995899	uncharacterized LOC107995899	7094.632048	2.695603075	0.377556065	7.139610054	9.36E-13	1.16E-11	1501.370172	1942.177261	1408.472495	3964.20508	1512.492694	9946.209623	17931.55613	10357.02845	15288.17653
107995907	LOC107995907	uncharacterized LOC107995907	14609.26718	1.255736319	0.151862428	8.268907179	1.35E-16	2.58E-15	7470.861434	8753.914495	8679.874086	11287.07059	8987.997124	24306.00429	17937.30481	18366.56435	25693.81341
107995957	LOC107995957	uncharacterized LOC107995957	94.16747623	1.897286476	0.309176414	6.136582191	8.43E-10	7.13E-09	42.77988278	52.75232805	26.56381487	30.80532367	60.2024119	161.5258622	163.8372525	158.410486	150.629924
107995958	LOC107995958	uncharacterized LOC107995958	762.8831296	1.789629219	0.19036458	9.401061988	5.40E-21	1.51E-19	345.6342911	268.962574	344.1489793	445.356965	419.930404	1510.48509	1128.177572	980.6363422	1422.615949
107996016	LOC107996016	uncharacterized LOC107996016	594.9055368	1.504527085	0.230292821	6.533104583	6.44E-11	6.28E-10	357.8571147	205.8083785	318.1754714	308.9333888	446.6870315	1011.355624	1188.538665	733.2142497	783.5799079
107996022	LOC107996022	protein lethal(2)essential for life	14836.62141	1.824984966	0.21137795	8.633752807	5.94E-18	1.31E-16	5967.454125	5207.620667	6931.975067	10452.6864	6265.510275	31389.85922	28468.87837	18429.92855	20415.68001
107996023	LOC107996023	protein lethal(2)essential for life	10062.2323	1.802648124	0.175022288	10.29953468	7.08E-25	2.79E-23	4402.253652	4732.106724	5135.670875	5597.767386	4021.669763	19375.82752	19046.79919	10596.90718	17651.08837
107996026	LOC107996026	protein lethal(2)essential for life	21837.19281	1.204407312	0.151736079	7.937514397	2.06E-15	3.50E-14	12670.31481	14347.14725	13582.964	14386.08615	14130.47228	33563.91001	42163.66064	27908.9103	23781.26983
107996027	LOC107996027	protein lethal(2)essential for life	20858.13826	2.576045119	0.434830711	5.924248337	3.14E-09	2.49E-08	4251.505494	4650.377765	5933.175628	12616.10027	5081.529508	50959.22674	45456.21455	34074.84988	24700.26451
107996036	LOC107996036	uncharacterized LOC107996036	124.6879145	1.141231494	0.305424324	3.736544223	0.000186567	0.000678806	98.46163498	55.7242902	77.92052362	86.25490627	87.70227906	212.4574404	242.881541	107.115662	153.6729528
107996037	LOC107996037	netrin receptor UNC5C	4997.087957	1.604181348	0.184482316	8.695583332	3.45E-18	7.69E-17	2359.004965	2307.728605	2535.368553	3001.318677	2900.864366	10797.49457	7720.471231	5153.621146	8197.919502
107996038	LOC107996038	WD repeat-containing protein 26	6545.015611	1.055121708	0.091840675	11.48861006	1.51E-30	8.80E-29	4122.4868	4288.541374	4572.518	5001.904411	4141.331347	9781.773385	8963.622313	8760.854214	9272.108658
107996040	LOC107996040	ras-related and estrogen-regulated growth inhibitor-like protein	79.5236883	3.163151151	0.452345308	6.992779834	2.69E-12	3.13E-11	16.2970982	6.686914824	18.88982391	34.32593209	11.89183445	209.5470645	148.0283948	92.02894904	178.017183
107996044	LOC107996044	uncharacterized LOC107996044	38.39741071	3.075769146	0.568580604	5.409556924	6.32E-08	4.13E-07	6.790457585	5.200933752	13.57706093	6.161064733	12.6350741	66.9386456	74.73278183	25.64741203	133.8932658
107996048	LOC107996048	uncharacterized LOC107996048	43044.50433	1.173889652	0.159672502	7.351858582	1.95E-13	2.65E-12	29226.12944	21199.74896	25387.33303	26822.63539	35477.05836	53360.28685	57113.09135	60899.02552	77915.2301
107996056	LOC107996056	guanine nucleotide-binding protein G(s) subunit alpha	6377.143208	1.204529337	0.134001889	8.988898204	2.50E-19	6.17E-18	3936.428262	4063.415241	3352.943744	4984.301369	3847.751684	7709.585747	9466.631422	10073.39824	9959.833159
107996059	LOC107996059	uncharacterized LOC107996059	252.3983843	1.112803023	0.250634929	4.439935911	9.00E-06	4.23E-05	137.1672432	137.4532492	207.788063	173.3899646	176.1477978	404.5422495	428.2763267	209.7053101	397.1152543
107996070	LOC107996070	uncharacterized LOC107996070	295.9755653	2.813367969	0.493274366	5.70345464	1.17E-08	8.54E-08	33.27324216	121.8504479	64.34346269	151.386162	31.95930508	1069.563142	538.9383305	209.7053101	442.7606858
107996095	LOC107996095	CCAAT/enhancer-binding protein-like	13130.94872	2.689422248	0.25501445	10.54615628	5.29E-26	2.19E-24	2925.329127	2983.107002	2672.319776	7049.138207	3555.6585	23447.4434	22494.56733	20872.46738	32178.50771
107996106	LOC107996106	filamin-A	25761.84054	2.41615954	0.180836883	13.36098862	1.02E-40	1.08E-38	8079.96548	7621.596918	6897.737261	12666.26894	8732.322684	50118.12811	38885.47842	41734.37405	57120.69301
107996122	LOC107996122	EF-hand calcium-binding domain-containing protein 11-like	290.346388	2.330575509	0.281979495	8.26505312	1.40E-16	2.66E-15	84.88071981	75.78503467	105.0746455	163.7082915	91.41847733	416.183753	467.0798865	429.9713193	779.0153647
107996129	LOC107996129	nidogen-2	20354.61952	1.154756467	0.209205192	5.519731391	3.40E-08	2.31E-07	9749.059954	9919.666646	12575.90027	21948.35304	11677.03819	28630.82287	29963.53401	29158.09013	29569.11054
107996140	LOC107996140	protein mothers against dpp	2611.99748	1.299665956	0.145599771	8.926291194	4.41E-19	1.07E-17	1478.961662	1591.485728	1514.727755	1838.637747	1493.911703	4173.479034	3676.277999	2973.591124	4766.904566
107996191	LOC107996191	uncharacterized LOC107996191	37778.87194	1.614018673	0.588339623	2.743345187	0.006081672	0.015107821	14469.78607	7489.344603	16848.54231	47280.89092	12499.06125	58029.98498	54896.97693	61445.16453	67050.09589
107996202	LOC107996202	uncharacterized LOC107996202	40.03670216	1.948340462	0.470002353	4.145384486	3.39E-05	0.000142458	29.87801337	11.88784858	17.11890292	14.96258578	14.12155341	94.5872166	50.30091085	39.22545369	88.24783429
107996203	LOC107996203	LIM domain-containing protein jub	5641.485966	1.229893917	0.144272291	8.524810306	1.53E-17	3.21E-16	2696.490707	3571.555506	3851.162849	4275.778925	3257.619399	8584.153704	8249.349379	7034.934252	9252.328971
107996208	LOC107996208	uncharacterized LOC107996208	161.2565967	2.081303686	0.311578913	6.679860549	2.39E-11	2.47E-10	78.76930798	51.26634698	48.99548076	112.6594694	40.13494127	296.8583413	280.2479319	273.0695045	269.308046
107996210	LOC107996210	uncharacterized LOC107996210	29.58220176	2.930205405	0.637390092	4.597193215	4.28E-06	2.13E-05	7.469503343	9.658876968	11.80613994	0	8.175636184	55.29714201	60.36109302	75.43356479	38.03785961
107996213	LOC107996213	receptor-type guanylate cyclase gcy-4-like	49866.35219	3.38900859	0.481255194	7.042019774	1.89E-12	2.27E-11	6708.972094	7963.372565	5033.547764	20629.88518	7507.463736	99513.0278	100575.9527	106083.7308	94781.21705
107996219	LOC107996219	EGF domain-specific O-linked N-acetylglucosamine transferase	3564.450257	1.961395114	0.22081136	8.882673034	6.53E-19	1.55E-17	1059.311383	1326.238107	1452.155213	2607.010534	1351.952929	5615.57029	5908.201272	5696.742813	7062.869772
107996271	LOC107996271	astakine-like	1793.428984	1.13358504	0.28296823	4.006050574	6.17E-05	0.000247651	901.0937215	672.4064351	1146.966495	2058.675773	1079.927216	2271.548386	1855.385026	3714.34873	2440.509072
107996289	LOC107996289	facilitated trehalose transporter Tret1	64831.04772	1.987869963	0.193144751	10.29212522	7.65E-25	2.99E-23	31534.20598	23465.8701	37934.30825	28750.1685	18129.84486	110134.4446	97767.72467	97986.69198	137776.1705
107996290	LOC107996290	headcase protein-like	4517.094076	2.302226141	0.170672448	13.48914936	1.81E-41	2.01E-39	2136.277956	1324.752126	1992.286115	1273.580096	1490.938744	8789.335204	7339.621477	7390.980678	8916.074292
107996298	LOC107996298	uncharacterized LOC107996298	363.3735826	3.491533197	0.328414922	10.6314694	2.13E-26	8.97E-25	44.81702006	90.64484539	50.17609476	109.138861	33.44578439	785.8014918	977.2748394	549.1563516	629.9069551
107996299	LOC107996299	uncharacterized LOC107996299	153.6295887	1.730399138	0.261281321	6.622743365	3.53E-11	3.55E-10	47.53320309	76.52802521	96.22004053	84.49460206	73.58072565	321.5965364	234.2585277	224.7920231	223.6626145
107996301	LOC107996301	sodium-coupled monocarboxylate transporter 1	6176.661339	1.696921998	0.182211964	9.312901097	1.24E-20	3.39E-19	2281.593748	3516.574207	2119.20212	3716.002186	3837.346329	9807.966768	9873.350215	9720.369158	10717.54732
107996302	LOC107996302	putative aminopeptidase W07G4.4	965.7455764	1.834143921	0.203325484	9.020728189	1.87E-19	4.68E-18	392.4884484	543.1260818	474.0165187	507.8477645	338.9172818	1673.46614	1532.022028	1113.399416	2116.426509
107996309	LOC107996309	uncharacterized LOC107996309	74.52533465	1.44910103	0.380413997	3.809273687	0.000139376	0.000520455	49.57034037	28.9766309	42.50210379	60.73049523	28.98634647	74.21458533	100.6018217	105.6069907	179.5386973
107996327	LOC107996327	transcriptional regulator ovo	384.0108018	1.186219706	0.1963177	6.042347198	1.52E-09	1.25E-08	217.2946427	267.476593	184.1757831	261.4051751	295.8093819	474.391271	582.053397	488.8094998	684.6814729
107996347	LOC107996347	E3 ubiquitin-protein ligase KCMF1	3519.998378	1.105460852	0.156183697	7.077952904	1.46E-12	1.77E-11	2059.545785	2495.70521	2041.871903	2991.637004	2054.314401	5954.629082	5157.999115	4040.22173	4884.061174
107996406	LOC107996406	uncharacterized LOC107996406	247.9178344	2.620079094	0.324012746	8.086345751	6.15E-16	1.11E-14	41.42179127	78.75699681	129.8675394	81.85414574	44.59437918	458.3842035	471.3913931	368.1157962	556.8742646
107996411	LOC107996411	chitinase-like protein Idgf4	126938.7558	1.238023818	0.145910916	8.484792317	2.16E-17	4.47E-16	75941.76144	67092.78839	67322.7421	108877.4558	76489.02241	198948.9306	174873.2723	182730.2673	190172.5614
107996454	LOC107996454	ecdysone receptor	18327.01206	1.390831162	0.141361599	9.838818855	7.66E-23	2.53E-21	10026.78967	9968.704021	8299.716379	13424.0799	11527.64702	29895.3812	27339.26363	24434.44031	30027.08637
107996548	LOC107996548	uncharacterized LOC107996548	219.9945128	2.020403791	0.257727971	7.839288004	4.53E-15	7.33E-14	71.9788504	86.18690217	81.4623656	146.1052494	81.75636184	440.9219482	308.9913095	325.8729999	436.6746283
107996554	LOC107996554	F-actin-capping protein subunit alpha	5591.756467	1.237042889	0.134142564	9.221852108	2.92E-20	7.75E-19	3426.464897	3598.303166	3779.735703	3411.469558	3223.430375	9992.775637	8717.866435	6277.581261	7898.181169
107996574	LOC107996574	putative ferric-chelate reductase 1 homolog	10288.5298	2.459855221	0.201439354	12.21139348	2.70E-34	2.11E-32	2813.965623	3324.139658	3416.106592	4997.503651	2593.16315	25570.56262	15422.25927	16465.63852	17993.42911
107996590	LOC107996590	dnaJ protein homolog 1	16176.03867	1.120723412	0.189667038	5.908899205	3.44E-09	2.70E-08	9472.009285	11828.40933	8424.271156	10880.44032	12535.47999	16155.4966	31338.90463	25826.94391	19122.39278
107996599	LOC107996599	uncharacterized LOC107996599	333.5854836	1.52345714	0.27840074	5.47217345	4.45E-08	2.97E-07	123.586328	156.7710031	153.4798193	261.4051751	215.5394994	785.8014918	484.325913	387.728523	433.6315995
107996611	LOC107996611	protein phosphatase Slingshot-like	418.6872587	1.10208129	0.241232046	4.568552599	4.91E-06	2.41E-05	227.4803291	222.1541703	195.981923	400.4692077	341.8902404	531.1436009	722.8959474	506.9135554	619.2563544
107996710	LOC107996710	uncharacterized LOC107996710	52.05489348	4.443656152	0.758986543	5.854723241	4.78E-09	3.63E-08	4.753320309	9.658876968	10.62552595	0	0	120.7805997	104.9133283	156.9018148	60.86057537
107996735	LOC107996735	uncharacterized LOC107996735	113.6660175	3.55785627	0.324469427	10.96515101	5.62E-28	2.69E-26	25.12469306	23.03270662	14.75767493	9.681673152	25.2701482	245.9267632	235.6956966	270.0521619	173.4526398
107996737	LOC107996737	uncharacterized LOC107996737	76.27094003	4.585994088	1.239416582	3.700123232	0.000215495	0.000774849	17.65518972	0	10.03521895	6.161064733	0	192.0848091	77.6071196	61.85552312	321.0395351
107996738	LOC107996738	ephrin-B2	2528.961829	1.125721244	0.1472088	7.647105652	2.06E-14	3.11E-13	1380.500027	1851.532416	1540.701262	1982.10254	1536.276363	3441.519496	4330.18984	3023.377277	3674.457238
107996740	LOC107996740	uncharacterized LOC107996740	18.75389448	1.620165496	0.594031314	2.727407559	0.006383414	0.015784837	14.25996093	7.42990536	11.80613994	6.161064733	8.918875837	45.11082638	12.93451993	25.64741203	36.51634522
107996788	LOC107996788	rho guanine nucleotide exchange factor 12	33046.17141	1.254866551	0.11844111	10.59485637	3.15E-26	1.32E-24	18571.90149	18360.03913	18535.63971	24646.01924	22122.52827	48256.94272	46164.73881	46290.56137	54467.17193
107996802	LOC107996802	myocyte-specific enhancer factor 2	8010.296586	1.093164529	0.134095478	8.152135655	3.58E-16	6.56E-15	5070.434678	5207.620667	4828.120929	6470.878274	5059.232318	12104.25335	12346.71786	8830.253094	12175.1581
107996811	LOC107996811	uncharacterized LOC107996811	3366.593214	1.055040946	0.157435381	6.701422139	2.06E-11	2.14E-10	1869.412973	2149.471621	2617.421225	2208.301631	2535.933696	3640.880245	4256.894227	5280.349535	5740.673772
107996815	LOC107996815	rho GTPase-activating protein 21	15157.31237	2.906316191	0.202334785	14.3638979	8.72E-47	1.26E-44	3495.048519	3401.410674	3139.252611	4784.506842	4675.720657	35059.84322	25222.31387	19022.83637	37614.87861
107996819	LOC107996819	uncharacterized LOC107996819	44.8649632	1.783518963	0.486201169	3.668273707	0.000244194	0.000865994	31.91515065	8.172895896	11.80613994	24.64425893	31.21606543	87.31127686	90.54163953	58.83818053	59.33906099
107996832	LOC107996832	uncharacterized LOC107996832	135.9295224	3.14867396	0.437987705	7.188955128	6.53E-13	8.29E-12	48.21224885	24.51868769	20.0704379	47.52821366	11.1485948	161.5258622	214.1381633	431.4799906	264.7435029
107996835	LOC107996835	opioid-binding protein/cell adhesion molecule homolog	14859.23886	1.270573796	0.09199258	13.81169862	2.17E-43	2.52E-41	8176.389978	8554.793031	9502.76204	10119.9889	9289.009184	20787.35983	23424.4156	21509.12666	22369.30448
107996847	LOC107996847	plastin-2	24410.82526	1.914692373	0.184861509	10.35744207	3.87E-25	1.54E-23	8369.918019	9620.24146	9738.884838	16530.13668	10444.74684	39103.81053	38826.5545	37467.85163	49595.28287
107996848	LOC107996848	uncharacterized LOC107996848	450.4845884	1.428485059	0.214222867	6.668219311	2.59E-11	2.66E-10	289.2734931	219.1822081	185.3563971	328.2967351	264.5933165	624.2756296	705.6499208	547.6476803	890.0859148
107996850	LOC107996850	uncharacterized LOC107996850	149.6697102	1.901228156	0.351536311	5.408340754	6.36E-08	4.15E-07	55.68175219	55.7242902	51.94701575	133.7831199	41.62142057	270.6649583	263.0019053	191.6012546	283.0016755
107996865	LOC107996865	GTP cyclohydrolase 1	9785.396014	2.813995727	0.240309938	11.70985999	1.13E-31	7.25E-30	1569.953794	2194.051053	2508.214431	4682.409197	2338.975188	18907.257	18842.7212	16747.76005	20277.2222
107996870	LOC107996870	uncharacterized LOC107996870	3200.787671	2.215911609	0.136042395	16.28839018	1.19E-59	3.15E-57	1093.942717	1096.654031	1021.821412	1424.966258	1472.357753	6107.423817	5310.339017	5470.442118	5809.141919
107996893	LOC107996893	MAP kinase-activated protein kinase 2	5976.619102	1.438166117	0.13936825	10.31918039	5.77E-25	2.28E-23	3137.87045	3561.153639	3041.851956	4466.771932	2774.513625	8962.50257	9348.783574	9581.571399	8914.552777
107996907	LOC107996907	DNA-binding protein D-ETS-4	2530.599445	2.534313523	0.268556786	9.436788244	3.84E-21	1.08E-19	535.7671034	657.5466243	752.6414213	1546.427248	551.4838226	4206.948357	4935.237939	5272.806178	4316.536308
107996957	LOC107996957	ribosomal oxygenase 1	370.1369327	1.45632887	0.199163482	7.31222842	2.63E-13	3.49E-12	192.1699496	225.8691229	230.2197289	191.8731588	202.1611856	781.4359279	491.5117574	580.8384488	435.1531139
107996968	LOC107996968	39S ribosomal protein L53, mitochondrial	1524.956831	1.054837072	0.187417708	5.62826791	1.82E-08	1.28E-07	859.6719302	1110.770851	992.8963692	1402.082303	791.5502305	2619.338306	2102.578074	1686.694509	2159.028911
107996989	LOC107996989	transcription factor HIVEP3-like	5119.726314	2.793012032	0.201247329	13.87850485	8.55E-44	1.03E-41	1146.908286	1215.532517	1096.200094	2229.425281	1354.925888	9975.313382	9935.148477	8023.113951	11100.96895
107996990	LOC107996990	zinc finger protein 40	815.1224642	2.331806779	0.167478219	13.923045	4.59E-44	5.74E-42	260.7535712	260.7896781	246.7483248	403.9898161	289.120225	1568.692608	1544.956548	1309.526685	1451.524723
107997049	LOC107997049	endoplasmic reticulum chaperone BiP	31537.87603	1.578137956	0.214041368	7.373051143	1.67E-13	2.28E-12	14608.3114	17293.10473	18000.23126	15936.91416	17923.22423	67580.38348	65263.27607	37745.44715	29489.9918
107997062	LOC107997062	uncharacterized LOC107997062	573.1369746	1.460354888	0.226938136	6.435035187	1.23E-10	1.16E-09	201.6765903	355.8924667	356.5454263	368.7837319	328.5119267	647.5586367	741.5791428	1051.543893	1106.140957
107997067	LOC107997067	ecdysone-induced protein 74EF	5142.728903	1.739933095	0.112640264	15.44681298	7.93E-54	1.56E-51	2326.410768	2513.536983	2371.263207	2864.014949	2530.731019	8835.901219	8423.246814	7056.05565	9363.399521
107997069	LOC107997069	uncharacterized LOC107997069	28.59356846	1.689195372	0.688268402	2.454268375	0.014117158	0.031591147	11.54377789	35.66354573	2.361227988	15.84273789	6.689156878	52.38676612	38.8035598	33.19076851	60.86057537
107997074	LOC107997074	uncharacterized LOC107997074	150.730106	3.904921196	0.43948867	8.885146453	6.38E-19	1.52E-17	20.37137275	11.88784858	5.903069971	23.76410683	43.10789988	293.9479654	346.3577004	227.8093657	383.4216248
107997080	LOC107997080	uncharacterized LOC107997080	39.79713412	1.839878933	0.521765975	3.526253187	0.000421484	0.001422309	26.48278458	23.03270662	9.444911954	16.72288999	17.09451202	107.6839081	28.74337763	42.24279628	86.7263199
107997092	LOC107997092	uncharacterized LOC107997092	8081.401175	2.230683665	0.151449522	14.72889207	4.21E-49	6.79E-47	2535.556862	2941.499532	2746.698458	4187.763714	2887.486052	14691.57752	14781.28195	12346.96588	15613.78061
107997095	LOC107997095	uncharacterized LOC107997095	482.5669654	1.119203555	0.192129887	5.825244448	5.70E-09	4.29E-08	398.5998602	318.7429399	293.3825776	261.4051751	313.6471336	603.9029983	688.4038942	559.7170507	905.3010586
107997149	LOC107997149	uncharacterized LOC107997149	121.260307	1.082697268	0.372078703	2.909860897	0.003615897	0.00958089	98.46163498	73.55606306	34.23780583	105.6182526	93.64819629	165.891426	173.8974347	102.5896481	243.4423015
107997175	LOC107997175	protein yellow-like	442.974532	3.430026935	0.248970456	13.77684323	3.51E-43	4.05E-41	83.52262829	89.90185485	64.34346269	70.41216838	106.2832704	871.6575807	587.8020725	1314.052699	798.7950517
107997216	LOC107997216	uncharacterized LOC107997216	295.7599651	2.023432487	0.367216152	5.510194683	3.58E-08	2.43E-07	202.355636	100.3037224	91.49758455	173.3899646	58.71593259	516.5917214	602.1737613	256.4741203	660.3372428
107997235	LOC107997235	uncharacterized LOC107997235	1787.552483	1.55569445	0.173208678	8.98161957	2.67E-19	6.56E-18	710.2818633	1093.682069	739.6546674	1043.860396	1213.710353	2574.22748	2977.813922	3020.359934	2714.381662
107997257	LOC107997257	serine/threonine-protein kinase NLK	1263.60552	1.72715384	0.2255128	7.658784059	1.88E-14	2.85E-13	544.5946983	546.0980439	410.85367	916.2383411	700.8749928	2245.355003	2303.781717	1457.376472	2247.276746
107997282	LOC107997282	uncharacterized LOC107997282	496.9947573	4.885236341	0.297279408	16.43314741	1.11E-60	3.07E-58	67.22553009	24.51868769	30.69596385	27.28471525	31.21606543	1392.614866	1099.434194	713.6015229	1086.36127
107997290	LOC107997290	sterile alpha and TIR motif-containing protein 1	45490.58364	3.112847804	0.226139712	13.76515331	4.13E-43	4.71E-41	6876.696396	9808.218066	8601.363255	17559.91464	8845.295111	77640.09776	88920.51303	83278.65552	107884.4989
107997291	LOC107997291	uncharacterized LOC107997291	1351.602056	5.237779481	0.250874146	20.8781158	8.47E-97	1.64E-93	68.5836216	53.49531859	103.3037245	119.7006862	45.33761884	2373.411543	2835.534203	3071.654758	3493.397026
107997294	LOC107997294	uncharacterized LOC107997294	67.21975353	1.52463541	0.434304307	3.510523351	0.000447226	0.001499172	22.40851003	39.37849841	31.87657784	46.64806155	43.10789988	48.02120227	68.98410631	149.3584583	155.1944672
107997302	LOC107997302	uncharacterized LOC107997302	1165.466474	1.798576391	0.193753336	9.282815095	1.65E-20	4.43E-19	483.48058	420.5326434	457.4879228	758.6911143	654.0508947	1864.095761	1958.861185	1612.769615	2279.228548
107997306	LOC107997306	ras-responsive element-binding protein 1	6780.553648	1.230318602	0.19306844	6.372448054	1.86E-10	1.71E-09	3685.860377	4854.700162	4163.435251	3947.48219	4560.518511	10106.2803	14118.74709	6250.425178	9337.533776
107997311	LOC107997311	uncharacterized LOC107997311	534.4877363	1.087998276	0.181312118	6.000692542	1.96E-09	1.59E-08	385.018945	322.4578926	381.9286271	356.4616024	335.2010835	989.5278044	734.3932984	543.1216665	762.2787065
107997322	LOC107997322	ATP-binding cassette sub-family C member Sur	3170.597623	1.978630503	0.419268391	4.719245584	2.37E-06	1.23E-05	617.9316402	2758.72386	963.9713263	1395.921238	1134.92695	5570.459464	6794.934471	4762.875281	4535.63438
107997400	LOC107997400	uncharacterized LOC107997400	19.35636735	2.186281629	0.81379601	2.686522916	0.00722	0.01758807	11.54377789	4.457943216	4.722455977	13.20228157	3.716198265	2.910375895	22.9947021	48.27748146	62.38208976
107997443	LOC107997443	carbonic anhydrase 7-like	399.9573121	1.289638445	0.183955288	7.010608187	2.37E-12	2.79E-11	229.5174664	216.9532365	208.968677	302.772324	260.8771182	676.6623957	685.5295564	484.2834859	534.0515489
107997519	LOC107997519	ufm1-specific protease 1	149.0670295	1.405361365	0.247410711	5.680276982	1.34E-08	9.67E-08	89.63404012	100.3037224	82.0526726	74.81292891	83.24284114	320.1413485	182.5204479	224.7920231	184.1032405
107997525	LOC107997525	inositol hexakisphosphate kinase 2	6224.057053	1.149261742	0.160028631	7.181600778	6.89E-13	8.73E-12	3319.854713	3561.89663	3760.845879	5804.603131	3745.184612	8943.585127	9031.169251	8342.952265	9506.421873
107997543	LOC107997543	protein capicua homolog	3041.041325	1.445408838	0.153400657	9.422442268	4.41E-21	1.24E-19	1586.929938	1691.78945	1330.551972	2013.788016	1988.909312	5384.195407	4571.634212	3798.834323	5002.739295
107997545	LOC107997545	transcription factor AP-1	36303.03078	4.239144939	0.484051551	8.757631148	1.99E-18	4.52E-17	2466.97324	2795.873387	2884.830295	8623.730323	3513.29384	95445.77749	77311.06281	56013.94787	77671.7878
107997548	LOC107997548	cAMP-dependent protein kinase catalytic subunit 1	1896.954927	1.596273324	0.197580205	8.079115633	6.52E-16	1.17E-14	956.0964279	936.1680753	645.7958548	1153.879409	1302.899112	2300.652145	3046.798029	3498.608735	3231.696552
107997562	LOC107997562	uncharacterized LOC107997562	651.2175459	2.426615205	0.68598482	3.537418227	0.000404059	0.001367875	93.02926891	155.285022	87.95574257	678.5972728	91.41847733	919.678783	1316.446695	1199.39368	1319.152971
107997606	LOC107997606	uncharacterized LOC107997606	50.61336378	4.008225707	0.62829061	6.379572834	1.78E-10	1.64E-09	2.716183034	6.686914824	1.770920991	14.08243368	8.175636184	85.85608892	150.9027325	34.6994398	150.629924
107997622	LOC107997622	transcription factor kayak	46299.96501	2.443707755	0.198275557	12.32480588	6.66E-35	5.38E-33	12870.63331	13653.19409	12509.78588	24954.95263	13868.10869	95387.56997	83748.14223	70239.20951	89468.08882
107997636	LOC107997636	zinc finger protein 888	4966.351905	1.029687616	0.12265774	8.394803406	4.67E-17	9.26E-16	3330.719445	3353.859279	2801.597008	3628.867128	3860.386758	6411.558098	7244.768331	6193.095669	7872.315424
107997639	LOC107997639	uncharacterized LOC107997639	73.17974805	1.696467131	0.404037145	4.198790015	2.68E-05	0.000114968	48.21224885	17.83177286	24.20258688	51.04882208	42.36466022	117.8702238	113.5363416	165.9538425	77.5972336
107997640	LOC107997640	UPF0676 protein C1494.01	13301.44308	1.678501178	0.136253659	12.31894387	7.16E-35	5.71E-33	5539.655297	6030.11119	6717.10332	7937.211681	7397.464267	24780.39556	22790.62412	18202.11918	20318.30309
107997691	LOC107997691	uncharacterized LOC107997691	74.74643048	1.380758723	0.432048764	3.195840005	0.001394244	0.004110998	55.68175219	69.09811985	28.33473586	15.84273789	49.0538171	104.7735322	117.8478483	82.97692126	149.1084097
107997697	LOC107997697	nuclear hormone receptor E75-like	29708.32758	1.690088306	0.147613617	11.44940648	2.37E-30	1.35E-28	14786.90044	15370.98821	12569.40689	18450.62857	13480.13759	46954.54951	50194.56035	37719.79974	57847.97689
107997707	LOC107997707	protein naked cuticle homolog 2-like	599.2836643	1.024809307	0.189963875	5.394758912	6.86E-08	4.45E-07	358.5361605	383.3831166	412.624591	492.8851787	405.8088506	979.3414888	912.6022397	549.1563516	899.2150011
107997715	LOC107997715	uncharacterized LOC107997715	11790.11379	1.083186305	0.146402728	7.398675673	1.38E-13	1.90E-12	7063.433979	6469.961587	7890.63363	9853.302813	8097.59602	18699.16513	16212.70215	13377.38838	18446.84039
107997742	LOC107997742	uncharacterized LOC107997742	428.8975026	3.367179333	0.25250632	13.33502992	1.45E-40	1.49E-38	124.9444196	86.18690217	50.76640175	93.29612311	62.43213086	704.3109667	903.9792264	807.1391432	1027.022209
107997749	LOC107997749	nephrin	1814.56102	1.000229561	0.189319965	5.283275654	1.27E-07	7.96E-07	1333.64587	1171.696075	964.5616333	1442.5693	1369.047441	1802.977867	3443.45664	2540.602462	2262.491889
107997755	LOC107997755	uncharacterized LOC107997755	15.10215389	1.760485516	0.578007607	3.045782605	0.002320756	0.006475181	4.753320309	8.172895896	8.26429796	8.801521048	6.689156878	18.91744332	28.74337763	18.10405555	33.47331645
107997768	LOC107997768	integrin beta-PS	12869.43725	1.484687103	0.178442546	8.320252869	8.78E-17	1.70E-15	5522.000108	6063.545764	6814.503975	10894.52275	6468.414701	19080.42437	19945.02974	20943.37493	20093.11896
107997781	LOC107997781	probable ribonuclease ZC3H12C	1729.852804	1.371351798	0.172031609	7.971510645	1.57E-15	2.71E-14	903.8099045	831.4064098	1006.47343	1321.108309	1010.062689	3007.873488	2691.817315	1929.590587	2866.5331
107997849	LOC107997849	uncharacterized LOC107997849	10287.29776	2.189587651	0.097144614	22.53946533	1.70E-112	3.96E-109	3629.499579	4438.625462	3704.766714	3745.047206	4396.262548	18700.62032	18848.46988	17366.31528	17756.07286
107997860	LOC107997860	uncharacterized LOC107997860	121.1083627	3.046647715	0.451109274	6.753680073	1.44E-11	1.53E-10	25.80373882	14.85981072	27.15412187	47.52821366	28.24310682	298.3135293	76.16995072	200.6532823	371.2495098
107997866	LOC107997866	ras-interacting protein RIP3-like	6220.399425	1.44389402	0.176735819	8.169787148	3.09E-16	5.70E-15	3017.679351	3207.490144	3166.406733	4716.735129	3517.753278	9204.063769	9463.757084	7173.732011	12515.97733
107997868	LOC107997868	protein LAS1	2051.634921	1.780551136	0.161768068	11.00681463	3.54E-28	1.76E-26	947.268833	1118.200757	1023.002026	1052.661917	784.8610736	3589.948667	2872.900594	2762.377142	4313.493279
107997877	LOC107997877	hemicentin-2	9508.569762	1.805378388	0.1753349	10.29674293	7.29E-25	2.86E-23	4347.929991	4838.35437	2994.627396	5697.224574	4666.801782	16447.98937	12667.20652	15263.2275	18653.76635
107997889	LOC107997889	WD repeat-containing protein 20	2617.126866	1.148629127	0.107410351	10.69384022	1.09E-26	4.74E-25	1483.714982	1928.803431	1685.916784	1740.940863	1653.708228	3985.759789	3968.023282	3720.383415	3386.891019
107997919	LOC107997919	X-box-binding protein 1	13567.38442	1.137109692	0.167558042	6.786362976	1.15E-11	1.24E-10	6973.120894	8703.391139	9028.745521	9779.370036	9765.425802	22441.90853	24519.53829	14584.32542	16310.6342
107997937	LOC107997937	vinculin	6558.612697	1.007066109	0.09172839	10.97878321	4.83E-28	2.37E-26	4465.404908	4355.410522	4388.342217	5014.226541	4412.61382	8248.005288	10045.81048	9020.345677	9077.354817
107997953	LOC107997953	serine protease snake	5636.607524	1.502136423	0.21461976	6.999059295	2.58E-12	3.01E-11	3479.430466	2040.995002	3586.705314	4016.134054	2408.839716	8492.476863	6043.295146	10076.41558	10585.17557
107997964	LOC107997964	cuticle protein-like	124.9678098	1.886100434	0.409437033	4.606570198	4.09E-06	2.04E-05	44.81702006	25.26167822	36.59903382	99.45718784	78.78340322	288.1272136	139.4053815	187.0752407	225.1841289
107997974	LOC107997974	proline-rich nuclear receptor coactivator 2	2050.110501	1.297759552	0.161117779	8.054725931	7.97E-16	1.42E-14	1275.247934	1011.210119	971.0550103	1377.438044	1585.33018	3227.606868	2834.097034	2766.903156	3402.106163
107998023	LOC107998023	Y+L amino acid transporter 2	5897.344163	1.870411466	0.194614162	9.610870263	7.19E-22	2.15E-20	2119.301812	2637.616403	2092.638305	4161.359151	2513.636507	10122.28736	11021.64815	8183.033108	10224.57666
107998076	LOC107998076	uncharacterized LOC107998076	504.6901308	2.07773048	0.244137755	8.510484082	1.73E-17	3.61E-16	308.9658201	158.9999747	174.1405642	191.8731588	203.6476649	1068.107954	1092.24835	629.1159303	715.1117606
107998096	LOC107998096	rho GTPase-activating protein 20	13100.2151	1.242306513	0.098542775	12.60677416	1.94E-36	1.71E-34	7766.246339	8058.475353	7910.704068	8274.309937	8750.160435	19001.84422	16819.18742	19157.10811	22163.90004
107998102	LOC107998102	polycomb group protein Pc-like	1870.819455	1.060613589	0.09639919	11.0023081	3.72E-28	1.84E-26	1235.86328	1162.780189	1195.371669	1357.194546	1359.385325	2814.333491	2540.914582	2513.446379	2658.085629
107998112	LOC107998112	phosphatase and actin regulator 4B	11626.57677	1.355827943	0.138160973	9.813393126	9.86E-23	3.22E-21	7005.036044	6472.93355	5242.516441	8751.352378	6866.047915	16753.57884	18420.19355	16583.31488	18544.21732
107998115	LOC107998115	uncharacterized LOC107998115	40.21708348	2.058066458	0.607819561	3.385982604	0.000709239	0.00227457	8.148549101	27.49064983	8.854604957	7.921368943	31.21606543	77.12496123	54.61241749	117.6763611	28.9087733
107998121	LOC107998121	zinc finger protein 395	16248.728	1.855361139	0.191014223	9.713209346	2.65E-22	8.26E-21	5562.742853	6828.083026	5790.321335	11166.48975	8202.392811	30163.13578	27885.38781	23301.42816	27338.57046
107998123	LOC107998123	uncharacterized LOC107998123	523.7983458	3.016114369	0.305449845	9.874335906	5.38E-23	1.81E-21	84.88071981	143.3971734	59.62100671	198.9143757	145.674972	1303.848401	1089.374012	941.4108885	747.0635627
107998154	LOC107998154	titin-like	3908.67476	1.363105888	0.227591232	5.989272417	2.11E-09	1.70E-08	2389.562024	1614.518435	1583.203366	3654.391539	2263.907983	5618.480666	7293.632073	4799.083392	5961.293358
107998181	LOC107998181	annulin-like	9163.107393	1.385926261	0.219945502	6.301225745	2.95E-10	2.66E-09	4250.826448	3772.905942	4554.80879	8917.701126	5187.812778	11842.31952	13390.10247	14359.53339	16191.95608
107998190	LOC107998190	protein gustavus	2928.987493	1.104181844	0.150192582	7.351773483	1.96E-13	2.65E-12	1768.235155	1815.86887	1514.727755	2580.605971	2014.922699	4030.870615	4262.642902	3918.019355	4454.994117
107998209	LOC107998209	polycomb protein Pcl	2583.232038	1.029307354	0.116399107	8.842914554	9.33E-19	2.18E-17	1904.723352	1702.934308	1538.930341	1844.798812	1840.261381	3511.368518	4246.834045	3267.782026	3391.455563
107998219	LOC107998219	uncharacterized LOC107998219	266.5256382	4.080023131	0.479000853	8.517778416	1.63E-17	3.40E-16	34.63133368	26.00466876	31.28627085	41.36714892	31.95930508	784.3463038	885.296031	75.43356479	488.4061174
107998226	LOC107998226	uncharacterized LOC107998226	112.8291855	1.600896243	0.394350827	4.059573692	4.92E-05	0.00020016	60.4350725	75.78503467	47.81486677	83.61444995	28.98634647	167.346614	126.4708616	119.1850324	305.8243912
107998260	LOC107998260	uncharacterized LOC107998260	109.7562704	3.737523638	0.443938476	8.419012629	3.80E-17	7.61E-16	18.33423548	9.658876968	5.312762974	35.20608419	17.09451202	243.0163873	162.4000836	267.0348193	229.748672
107998295	LOC107998295	uncharacterized LOC107998295	416.2525293	1.95560419	0.338858533	5.771152259	7.87E-09	5.86E-08	165.0081193	104.7616656	119.8323204	357.3417545	167.2289219	662.1105162	619.4197879	518.9829257	1031.586753
107998307	LOC107998307	uncharacterized LOC107998307	41.54775036	2.368928653	0.98674056	2.400761404	0.016361	0.035898712	4.074274551	2.971962144	0	58.09003891	8.175636184	75.66977328	38.8035598	117.6763611	68.46814729
107998311	LOC107998311	hemocyte protein-glutamine gamma-glutamyltransferase	5642.485665	1.16738306	0.215414343	5.419244804	5.99E-08	3.92E-07	2573.583425	2465.985589	4648.667602	5078.477645	3390.659297	7607.722591	6662.714934	9231.559658	9123.000248
107998318	LOC107998318	dystrobrevin beta-like	4401.477683	1.157810901	0.150801323	7.67772375	1.62E-14	2.47E-13	2735.196315	2875.373374	2617.421225	3300.570393	2696.473461	7549.515073	5650.948042	4770.418637	7417.382623
107998319	LOC107998319	semaphorin-2A	3414.380196	1.13182648	0.152833904	7.405598155	1.31E-13	1.81E-12	1966.516516	2436.265967	1636.330996	2699.426505	2425.190988	4925.811203	4785.772375	4376.655429	5477.451783
107998340	LOC107998340	RING finger protein nhl-1-like	585.5799088	1.267799437	0.311289655	4.072732313	4.65E-05	0.000189908	278.408761	355.1494762	159.3828892	630.188907	379.0522231	708.6765305	827.8092757	805.6304719	1125.920644
107998348	LOC107998348	nesprin-1	883.3912399	1.281887468	0.177620222	7.217013077	5.31E-13	6.88E-12	415.5760042	531.2382332	617.461119	619.6270818	515.8083192	1574.513359	1197.161678	1003.266412	1475.868953
107998350	LOC107998350	transcription elongation factor 1 homolog	912.0303263	1.214222366	0.30711279	3.953669161	7.70E-05	0.000303259	387.7351281	436.8784352	476.9680537	1190.845798	382.7684213	1607.982682	1258.95994	1279.353259	1186.78122
107998372	LOC107998372	tubulin alpha-1 chain	129669.801	1.118983132	0.141595302	7.902685437	2.73E-15	4.56E-14	93589.48166	95560.47078	91362.40425	75503.84831	70286.68751	229861.4882	160929.8598	163257.8469	186676.1213
107998373	LOC107998373	uncharacterized LOC107998373	112.1923466	1.278075484	0.384997092	3.319701652	0.000901137	0.002810948	86.91785708	78.01400628	51.94701575	88.89536258	37.90522231	260.4786426	99.16465282	110.1330046	196.2753556
107998374	LOC107998374	uncharacterized LOC107998374	198.6580246	1.1481176	0.453632581	2.530941665	0.011375677	0.026104137	191.4909039	56.46728073	132.2287674	156.6670746	107.7697497	110.594284	175.3346035	268.5434906	588.8260667
107998377	LOC107998377	uncharacterized LOC107998377	67.76129955	2.3043737	0.527943511	4.364811107	1.27E-05	5.84E-05	4.074274551	49.78036591	18.88982391	19.3633463	31.21606543	138.242855	114.9735105	117.6763611	115.6350932
107998378	LOC107998378	uncharacterized LOC107998378	30.35161173	1.906178407	0.627479628	3.037833136	0.002382859	0.00662462	22.40851003	12.63083911	14.75767493	13.20228157	5.202677571	10.18631563	67.54693743	67.89020831	59.33906099
107998407	LOC107998407	neurogenic locus notch homolog protein 1-like	1036.101397	1.246162279	0.236134472	5.277341625	1.31E-07	8.21E-07	576.5098489	853.6961258	340.6071373	593.2225186	854.725601	1386.794114	1474.535272	1496.601925	1748.220028
107998414	LOC107998414	probable JmjC domain-containing histone demethylation protein 2C	1592.979556	1.815967199	0.229186621	7.92353059	2.31E-15	3.89E-14	734.7275106	690.9811985	376.0255572	988.4108137	967.6980283	2568.406728	2562.472116	2733.712388	2714.381662
107998416	LOC107998416	esterase FE4-like	19.66441029	2.258955844	0.678757322	3.32807584	0.000874481	0.002735775	6.790457585	3.71495268	15.34798193	5.280912629	5.202677571	20.37263127	41.67789756	61.85552312	16.73665823
107998422	LOC107998422	retinol dehydrogenase 14	2536.134055	1.002765225	0.179787209	5.577511507	2.44E-08	1.68E-07	1643.290735	1575.882927	1773.282219	1991.784213	1784.518407	2229.347936	3661.90631	4559.204656	3605.989091
107998431	LOC107998431	lysine-specific demethylase 3A	51587.03091	1.135152028	0.129063526	8.795296896	1.43E-18	3.26E-17	32000.71041	29996.01392	28675.343	40304.80533	37418.40033	72349.03438	72654.63563	65735.8257	85148.50949
107998437	LOC107998437	uncharacterized LOC107998437	5520.955135	1.333184464	0.201215488	6.625655283	3.46E-11	3.49E-10	2958.60237	3255.041538	3625.665576	3583.099219	3054.714974	11455.23952	9528.429684	4897.147026	7330.656303
107998470	LOC107998470	uncharacterized LOC107998470	1780.406465	2.541877691	0.258900017	9.81798966	9.42E-23	3.09E-21	418.971233	476.9999241	354.7745053	983.129901	599.7944	3336.745964	3598.670879	3797.325651	2457.245731
107998473	LOC107998473	esterase E4	23304.97025	2.973688222	0.364052209	8.168301538	3.13E-16	5.77E-15	8298.618214	2604.924819	8953.776532	5369.807991	3566.063855	39445.7797	42544.5104	48206.57391	50754.67683
107998499	LOC107998499	uncharacterized LOC107998499	1704.98227	2.440271207	0.149709894	16.2999996	9.87E-60	2.67E-57	512.6795476	615.9391543	436.8271779	656.5934702	652.5644154	2988.956045	3164.645877	2762.377142	3554.257602
107998502	LOC107998502	uncharacterized LOC107998502	1102.960424	3.542908168	0.197340453	17.95327876	4.52E-72	2.10E-69	230.1965121	153.0560504	142.2639863	271.9670004	165.7424426	2293.376206	2073.834696	2536.076448	2060.130476
107998519	LOC107998519	uncharacterized LOC107998519	337.1780295	3.061355537	0.255251047	11.99350823	3.84E-33	2.81E-31	55.00270643	58.69625234	79.69144461	86.25490627	115.9453859	465.6601433	799.0658981	672.8673979	701.4181312
107998540	LOC107998540	F-actin-monooxygenase Mical	29638.0482	1.118033732	0.147094455	7.600787752	2.94E-14	4.39E-13	18649.99176	18050.21208	15336.17579	26238.2144	19206.79911	40617.206	46044.01662	38445.47063	44154.34743
107998543	LOC107998543	sodium-independent sulfate anion transporter-like	1990.979711	1.671669131	0.284495883	5.875899194	4.21E-09	3.24E-08	610.4621368	807.6307126	705.4168616	1732.139342	1195.129362	2062.001322	3099.973277	3622.319781	4083.744607
107998548	LOC107998548	serine/threonine-protein kinase N	7004.898757	1.054772234	0.104041201	10.13802436	3.75E-24	1.37E-22	4593.744556	4484.690875	4624.465015	4523.981819	5456.865533	10467.16691	9590.227946	8638.651839	10664.29432
107998549	LOC107998549	uncharacterized LOC107998549	4971.08404	2.650435056	0.137078933	19.33510135	2.72E-83	1.98E-80	1370.314341	1466.663318	1332.913199	1830.716378	1429.993092	11357.74193	9340.16056	8118.160242	8493.093293
107998560	LOC107998560	uncharacterized LOC107998560	3228.96999	1.09039594	0.165518431	6.587761462	4.47E-11	4.44E-10	1845.646371	2034.308088	2152.259311	2758.396696	1959.922965	4355.377528	5143.627427	3383.949716	5427.241809
107998586	LOC107998586	uncharacterized LOC107998586	1405.217647	1.203569233	0.107782596	11.16663801	5.94E-29	3.07E-27	882.759486	977.7755454	839.4165499	918.8787974	830.9419321	2098.381021	1795.023933	2213.220791	2090.560764
107998605	LOC107998605	ran-binding protein 10-like	331.2539906	2.625304409	0.29100693	9.021449797	1.86E-19	4.66E-18	90.31308587	67.61213877	110.9777155	140.8243368	92.90495663	844.0090097	510.1949529	351.5204119	772.9293072
107998608	LOC107998608	uncharacterized LOC107998608	410.7352196	1.089386009	0.245696808	4.433863086	9.26E-06	4.34E-05	176.5518972	296.4532239	220.1845099	364.3829714	311.4174146	603.9029983	671.1578676	395.2718795	657.294214
107998619	LOC107998619	terminal nucleotidyltransferase 5C	4316.107094	2.505975953	0.208963778	11.992394	3.89E-33	2.83E-31	1116.351227	1173.925047	982.2708432	2129.968094	1606.14089	8569.601824	8917.632909	6651.731743	7697.34127
107998649	LOC107998649	uncharacterized LOC107998649	2925.046914	2.802776263	0.487361724	5.750915854	8.88E-09	6.54E-08	430.5150109	516.3784225	354.1841983	1728.618734	970.6709869	4755.554213	6198.509386	5099.308979	6271.682292
107998652	LOC107998652	segmentation protein paired-like	813.51076	1.159026766	0.244305461	4.744170512	2.09E-06	1.09E-05	463.1092073	469.5700187	512.9767805	616.1064733	566.3486156	1821.895311	1217.282043	665.3240414	988.9843498
107998653	LOC107998653	segmentation protein paired-like	84.69629694	1.748787202	0.355129309	4.924367424	8.46E-07	4.71E-06	21.72946427	46.06541323	38.96026181	58.09003891	42.36466022	190.6296212	152.3399014	108.6243333	103.4629781
107998666	LOC107998666	uncharacterized LOC107998666	460.4715766	5.99457056	0.832825365	7.197872225	6.12E-13	7.82E-12	12.22282365	0	33.05719184	24.64425893	9.66211549	846.9193856	1142.549261	1090.769347	984.4198066
107998670	LOC107998670	synaptic vesicle membrane protein VAT-1 homolog-like	14666.14657	1.350562668	0.168634218	8.008829296	1.16E-15	2.03E-14	9640.412633	8531.760325	8413.055323	9745.044104	7088.276571	29461.73519	18036.46946	17073.63305	24004.93244
107998689	LOC107998689	probable cation-transporting ATPase 13A3	22414.48222	1.057731373	0.134509297	7.863630216	3.73E-15	6.10E-14	12628.21397	15613.20312	12704.58719	17248.3408	17494.37495	31925.36838	31600.46936	27190.78276	35324.99946
107998713	LOC107998713	ETS-related transcription factor Elf-5	18866.9338	3.072269078	0.465715319	6.596882149	4.20E-11	4.20E-10	3050.952593	2626.471545	3157.552128	10445.64518	2690.527544	36461.18922	39799.51783	31810.33427	39760.21389
107998717	LOC107998717	uncharacterized LOC107998717	271.1677091	1.151034936	0.164543863	6.995307625	2.65E-12	3.08E-11	160.9338448	193.1775394	167.0568802	191.8731588	166.4856823	362.341799	422.5276511	340.9597128	435.1531139
107998743	LOC107998743	uncharacterized LOC107998743	487.5740135	3.600845103	0.638052653	5.643492093	1.67E-08	1.19E-07	67.90457585	50.52335645	25.38320088	190.1128546	76.55368426	573.3440514	922.6624219	1955.237999	526.443977
107998755	LOC107998755	uncharacterized oxidoreductase YjmC	464.2831134	6.040189757	0.311694466	19.37855952	1.17E-83	9.08E-81	16.97614396	9.658876968	15.93828892	8.801521048	26.01338786	842.5538217	665.4091921	1366.856194	1226.340594
107998757	LOC107998757	transcription factor stalky	4036.557412	1.345500196	0.181092795	7.429893592	1.09E-13	1.51E-12	2229.307225	2853.083658	1494.657317	2671.261638	2731.405725	7190.08365	6051.91816	5690.708127	5416.591208
107998764	LOC107998764	suppressor of hairless protein	5187.105299	1.549170223	0.226598197	6.836639681	8.11E-12	8.91E-11	2100.967577	2295.097766	2243.756896	4863.720531	2470.528607	7040.199291	7839.756248	8840.813793	8989.106982
107998766	LOC107998766	uncharacterized LOC107998766	231.746896	1.035662389	0.305181352	3.393596572	0.000689812	0.002217771	104.5730468	101.7897034	131.0481534	263.1654793	190.2693512	282.3064619	291.7452829	401.3065647	319.5180207
107998769	LOC107998769	uncharacterized LOC107998769	618.2259019	1.694063296	0.251825525	6.727130995	1.73E-11	1.82E-10	315.0772319	409.3877853	180.0436341	389.9073824	257.16092	1104.487652	981.586346	1234.09312	692.2890448
107998776	LOC107998776	probable inactive tRNA-specific adenosine deaminase-like protein 3	2304.432537	2.073314097	0.144377727	14.36034587	9.18E-47	1.30E-44	1003.629631	865.5839744	818.755805	1101.950435	961.0088714	4877.790001	4101.679988	3231.573915	3777.920216
107998799	LOC107998799	disks large-associated protein 4	13810.67025	1.557582436	0.161637924	9.636243731	5.62E-22	1.71E-20	7204.675497	6587.354092	5764.347827	10421.00092	7074.155018	20101.96631	21497.17213	20741.21297	24904.14744
107998811	LOC107998811	uncharacterized LOC107998811	526.1508699	1.272309857	0.270533102	4.702972933	2.56E-06	1.32E-05	380.2656247	279.3644415	262.6866137	373.1844924	319.5930508	1030.273067	379.4125847	1025.896481	684.6814729
107998819	LOC107998819	uncharacterized LOC107998819	123.0067153	2.218526613	0.311694055	7.117641739	1.10E-12	1.35E-11	45.49606582	46.80840377	34.82811283	41.36714892	66.14832912	308.4998449	245.7558787	159.9191573	158.237496
107998828	LOC107998828	uncharacterized LOC107998828	1403.711294	1.000895167	0.237838681	4.208294307	2.57E-05	0.000110851	842.0167405	834.3783719	747.3286584	1145.077888	1288.777558	1341.683288	1404.113997	2335.423166	2694.601975
107998838	LOC107998838	pyruvate dehydrogenase (acetyl-transferring) kinase, mitochondrial	4052.504509	1.257634126	0.147333356	8.535976902	1.39E-17	2.92E-16	2563.397738	2429.579053	2207.748169	3097.255257	2224.516282	5196.476161	5209.737195	7409.084733	6134.745997
107998846	LOC107998846	cyclin-dependent kinase 4	12424.02405	3.323383619	0.956488929	3.474565693	0.000511681	0.001692797	600.9554962	822.4905233	656.4213808	9567.253379	766.2800823	23451.80897	26712.658	21017.29982	28221.0488
107998906	LOC107998906	SET domain-containing protein SmydA-8-like	286.780589	1.712196306	0.287149343	5.962738022	2.48E-09	1.99E-08	160.9338448	116.6495141	121.6032414	223.5586346	90.67523767	301.2239052	480.0144064	535.57831	550.7882071
107998918	LOC107998918	uncharacterized LOC107998918	85.22104115	1.265310981	0.327982405	3.857862377	0.000114383	0.000434379	46.17511157	46.06541323	50.17609476	71.29232049	49.0538171	148.4291707	123.5965238	69.3988796	162.8020391
107998939	LOC107998939	actin-binding Rho-activating protein	3265.259913	1.582586633	0.249635914	6.339579148	2.30E-10	2.10E-09	1853.115875	1035.728807	1521.221132	2774.239434	1470.128034	5084.426689	5856.463192	3448.822582	6343.193468
107998940	LOC107998940	uncharacterized LOC107998940	675.8006387	4.257026287	0.640764828	6.643664105	3.06E-11	3.12E-10	42.10083702	28.23364037	131.6384604	18.4831942	152.3641289	1132.136223	1240.276745	1753.076046	1583.896474
107998985	LOC107998985	lamin Dm0	11439.42671	1.417960168	0.145101744	9.772178697	1.48E-22	4.76E-21	5618.424605	6524.199896	6462.090697	8790.07907	5419.70355	18910.16738	18244.85895	16931.81795	16053.49827
107998988	LOC107998988	tyrosine-protein phosphatase non-receptor type 5	5452.604568	1.15963592	0.139997749	8.283246873	1.20E-16	2.30E-15	3266.889144	2963.046258	3297.454886	4666.566459	3414.442966	8233.453408	7283.571891	7386.454664	8561.56144
107998989	LOC107998989	protein adenylyltransferase Fic	2774.306272	1.140495789	0.177282395	6.433215145	1.25E-10	1.17E-09	1696.93535	1814.382889	1742.586255	1977.701779	1803.842638	4927.266391	4916.554743	2635.648754	3453.837652
107998992	LOC107998992	uncharacterized LOC107998992	8457.35276	2.705461227	0.170466063	15.87096677	1.01E-56	2.34E-54	2450.676142	2006.817438	2066.664797	3520.608419	2198.502894	18165.11115	14827.27135	13956.71816	16923.8045
107999039	LOC107999039	putative uncharacterized protein DDB_G0271606	38.50347701	1.785133432	0.463928496	3.847863299	0.000119153	0.000451313	27.16183034	14.85981072	8.854604957	23.76410683	17.83775167	39.29007459	64.67259966	63.36419442	86.7263199
107999043	LOC107999043	cadherin-23	570.1961952	2.127491761	0.279760405	7.604692155	2.86E-14	4.27E-13	125.6234653	228.0980945	151.7088983	391.6676866	246.0123252	974.975925	918.3509152	1048.526551	1046.801896
107999051	LOC107999051	uncharacterized LOC107999051	8729.364894	1.713957466	0.108759998	15.75907964	5.95E-56	1.33E-53	4241.319807	4542.644137	3997.558984	4575.910793	4319.708864	15886.28683	12422.88781	12764.86783	15813.099
107999073	LOC107999073	reticulon-4 receptor	5466.787278	2.780340826	0.549952925	5.055597847	4.29E-07	2.48E-06	660.711523	727.3877347	1450.384292	3756.489183	979.5898627	7274.484551	11380.94037	12060.31834	10910.77965
107999085	LOC107999085	counting factor 45-1	1014.992703	1.503022311	0.125878149	11.94029561	7.30E-33	5.18E-31	544.5946983	552.7849588	520.0604645	611.7057128	567.8350949	1856.819821	1652.744214	1442.289759	1386.099604
107999089	LOC107999089	anaphase-promoting complex subunit cdh1	9665.698007	1.557191428	0.267738349	5.816094089	6.02E-09	4.52E-08	4061.372681	3262.471444	3564.863956	9833.059314	5214.569406	14567.88654	13221.95371	15343.18708	17921.91793
107999103	LOC107999103	large neutral amino acids transporter small subunit 2	1925.825765	1.56639444	0.265321611	5.903757452	3.55E-09	2.78E-08	848.1281523	1304.691381	954.5264143	998.0924868	1039.049035	4502.35151	3147.39985	1308.018013	3230.175038
107999105	LOC107999105	CD109 antigen-like	1061.836891	1.083593802	0.148740255	7.285141465	3.21E-13	4.25E-12	622.6849605	656.8036338	639.3024779	901.2757553	726.8883807	1338.772912	1514.776001	1739.498004	1416.529892
107999118	LOC107999118	uncharacterized aarF domain-containing protein kinase 2-like	44.64003538	1.121333695	0.468450231	2.393709347	0.01667896	0.036502288	32.59419641	31.20560251	27.15412187	43.12745313	12.6350741	36.37969869	47.42657309	81.46824997	89.76934867
107999160	LOC107999160	uncharacterized LOC107999160	32.88790938	1.368532862	0.478808545	2.85820476	0.004260454	0.011047168	33.95228792	14.85981072	21.84135889	11.44197736	14.12155341	62.57308175	38.8035598	58.83818053	39.55937399
107999168	LOC107999168	uncharacterized LOC107999168	181.0293451	1.998618411	0.326466601	6.121968992	9.24E-10	7.76E-09	71.29980464	63.15419556	74.37868164	73.9327768	105.5400307	544.2402924	260.1275675	188.583912	248.0068446
107999174	LOC107999174	zinc finger protein 813	4454.79224	2.249863641	0.708916946	3.173663225	0.001505282	0.004403784	417.6131414	1459.976403	436.8271779	4372.595656	1657.424426	8597.250395	7822.510222	7544.86515	7784.06759
107999214	LOC107999214	eukaryotic peptide chain release factor subunit 1	1316.072663	1.138891529	0.187855625	6.06258943	1.34E-09	1.11E-08	715.0351837	783.8550155	891.9538726	1020.976442	877.7660303	2331.211092	2019.222278	1212.971722	1991.662329
107999256	LOC107999256	histone H2B-like	229.3612042	1.596762091	0.235840195	6.770525652	1.28E-11	1.37E-10	162.970982	113.677552	108.0261805	85.37475416	133.0398979	394.3559338	343.4833627	286.6475462	436.6746283
107999269	LOC107999269	uncharacterized LOC107999269	65.73301174	2.138530332	0.822254969	2.600811685	0.009300349	0.021899122	4.074274551	2.971962144	6.493376968	78.33353732	39.39170161	74.21458533	51.73807973	220.2660092	114.1135788
107999272	LOC107999272	uncharacterized LOC107999272	27.51877714	3.407182977	0.762289605	4.469669998	7.83E-06	3.73E-05	0	9.658876968	5.903069971	6.161064733	4.459437918	29.10375895	34.49205315	40.73412498	117.1566076
107999274	LOC107999274	uncharacterized LOC107999274	36.3605745	1.45123095	0.510421821	2.843199271	0.004466314	0.011523362	8.82759486	17.83177286	15.34798193	34.32593209	26.75662751	52.38676612	76.16995072	30.17342591	65.42511852
107999299	LOC107999299	uncharacterized LOC107999299	106.9510907	1.682836875	0.399291304	4.21455929	2.50E-05	0.000108219	18.33423548	92.873817	43.68271779	62.49079944	52.77001537	208.0918765	176.7717724	155.3931435	152.1514384
107999300	LOC107999300	uncharacterized LOC107999300	4489.372786	6.381922275	1.836412009	3.475212666	0.000510449	0.0016892	2.037137275	8.915886432	0	584.4209976	1.486479306	8314.943933	10084.61404	15522.71896	5885.217638
107999366	LOC107999366	heat shock protein 83	120043.9782	1.38108678	0.238605004	5.788171912	7.12E-09	5.30E-08	52949.27206	64352.63929	56988.2375	79165.28106	96900.61301	129732.9159	282037.2071	191687.2488	126582.3892
107999367	LOC107999367	transcription initiation factor TFIID subunit 4-like	4599.08922	1.235129097	0.124257011	9.940115945	2.79E-23	9.61E-22	2645.562275	2900.635052	2555.438991	3169.427729	3086.674279	6814.645159	7685.979178	5455.355405	7078.084916
107999383	LOC107999383	uncharacterized LOC107999383	5481.760531	1.661756512	0.413769206	4.016143516	5.92E-05	0.000237981	1696.93535	1895.368857	2175.871591	5810.764196	2393.231683	8028.271908	9472.380097	6203.656368	11659.36473
107999385	LOC107999385	zinc finger protein 135	1084.781708	2.146117276	0.207894126	10.3231261	5.54E-25	2.20E-23	368.7218468	456.9391796	273.3121397	600.2637355	452.6329487	1573.058171	1843.887675	2214.729462	1979.490214
107999387	LOC107999387	uncharacterized LOC107999387	104.9183918	2.600832682	0.435681914	5.969567695	2.38E-09	1.92E-08	13.58091517	49.78036591	20.6607449	36.0862363	41.62142057	103.3183443	176.7717724	316.8209721	185.6247549
107999393	LOC107999393	uncharacterized LOC107999393	2089.344358	1.36369342	0.146673706	9.297463477	1.44E-20	3.88E-19	1153.019698	1143.462435	1002.931588	1543.786792	1306.61531	3282.90401	3651.846128	2840.82805	2878.705215
107999404	LOC107999404	uncharacterized LOC107999404	7064.387619	1.820016137	0.378954362	4.802731721	1.57E-06	8.36E-06	2921.933899	1951.093147	3096.1602	6009.678571	2645.189925	12398.20131	7389.922388	13683.64865	13483.66047
107999410	LOC107999410	uncharacterized LOC107999410	99.07176903	2.171247599	0.331170026	6.55629263	5.52E-11	5.41E-10	38.02656247	31.94859305	49.58578776	23.76410683	49.79705675	240.1060114	146.5912259	188.583912	123.2426651
107999422	LOC107999422	tyrosine 3-monooxygenase	50735.36562	3.425028848	0.399380206	8.575860289	9.83E-18	2.11E-16	4636.524439	5617.751443	8605.495404	15150.93833	13590.8803	73657.24835	84026.95299	130518.1711	120814.3282
107999431	LOC107999431	uncharacterized LOC107999431	6394.660803	1.511442296	0.097890714	15.44009879	8.80E-54	1.71E-51	3778.2106	3120.560251	3288.009974	3628.867128	3727.34686	10881.89547	9807.240447	9159.143436	10160.67306
107999432	LOC107999432	uncharacterized LOC107999432	466.591912	1.027224628	0.216406369	4.74673935	2.07E-06	1.08E-05	339.5228792	242.2149147	263.8672277	471.7615282	280.2013492	737.7802895	671.1578676	541.6129952	651.2081565
107999464	LOC107999464	histone H4	1703.078475	1.343293753	0.124690606	10.77301483	4.62E-27	2.07E-25	1072.892298	869.2989271	1026.543868	1082.587089	1007.83297	2920.562211	2415.88089	2756.342457	2175.76557
107999469	LOC107999469	retinoid-inducible serine carboxypeptidase-like	114.5398201	1.131869538	0.308873271	3.664511129	0.000247811	0.000876953	93.70831467	61.66821449	80.87205861	53.68927839	83.9860808	155.7051104	109.224835	242.8960786	149.1084097
107999498	LOC107999498	zinc finger CCCH domain-containing protein 13-like	5002.005958	1.913987611	0.229783817	8.329514399	8.12E-17	1.58E-15	1896.574803	1601.887596	1621.573321	3829.541808	2265.394463	7891.48424	7654.361462	8510.414779	9746.821146
107999501	LOC107999501	uncharacterized LOC107999501	625.660616	1.33259363	0.155089704	8.592405536	8.52E-18	1.84E-16	328.6581471	368.5233058	360.0872682	371.4241882	439.254635	956.0584817	846.4924712	807.1391432	1153.307903
107999502	LOC107999502	uncharacterized LOC107999502	2158.686181	2.670334495	0.538018926	4.963272413	6.93E-07	3.89E-06	478.7272597	352.1775141	218.4135889	1532.344814	607.9700362	3575.396788	3575.676177	4352.516688	4734.952764
107999516	LOC107999516	uncharacterized LOC107999516	327.968857	1.184506115	0.263791696	4.490308581	7.11E-06	3.41E-05	158.2176617	164.2009085	282.1667446	250.8433499	191.7558305	539.8747286	367.9152336	339.4510415	657.294214
107999543	LOC107999543	UDP-glucose 4-epimerase	2042.474496	1.070525059	0.2268222	4.719666155	2.36E-06	1.23E-05	1071.534207	1038.700769	1250.860527	2320.080948	1178.77809	2408.336053	2778.047448	2997.729865	3338.202559
107999549	LOC107999549	transcriptional coactivator YAP1	7141.27884	1.391917851	0.179830382	7.740170674	9.93E-15	1.55E-13	3534.433173	3428.158333	3553.648123	5994.715986	4227.547147	12307.97966	10879.36843	8582.831001	11762.8277
107999564	LOC107999564	lateral signaling target protein 2 homolog	341.2521445	2.063756998	0.349236312	5.909342543	3.43E-09	2.70E-08	105.2520926	76.52802521	96.81034753	301.0120198	128.58046	545.6954804	586.3649036	522.0002683	709.0257031
107999582	LOC107999582	transcription factor Sox-21-B-like	85.33909408	2.962588522	0.471461873	6.2838348	3.30E-10	2.94E-09	16.2970982	12.63083911	15.93828892	50.16866997	11.89183445	149.8843586	104.9133283	168.9711851	237.3562439
107999589	LOC107999589	uncharacterized LOC107999589	1926.239551	2.7535475	0.960881472	2.865647407	0.004161575	0.010824561	609.1040453	288.280328	48.40517376	1674.049303	91.41847733	2149.312599	4698.105073	5778.211063	1999.269901
107999601	LOC107999601	unconventional myosin-Ie	3857.144137	1.084082215	0.151792872	7.141851915	9.21E-13	1.15E-11	2867.610238	2518.737917	2504.672589	2448.583155	2536.676936	6704.050875	6401.150198	4369.112072	4363.703254
107999607	LOC107999607	serine/threonine-protein kinase PLK1	2031.152567	1.394189768	0.181976851	7.661357802	1.84E-14	2.79E-13	1253.51847	1155.350283	1021.821412	1291.183138	1170.602454	3505.547766	3771.131145	1912.995203	3198.223236
107999621	LOC107999621	proline-rich proteoglycan 2	322.8658174	1.048937891	0.347375717	3.01960626	0.002531035	0.006994306	207.7880021	161.9719368	177.6824061	361.7425151	185.8099133	644.6482608	402.4072868	185.5665694	578.175466
107999655	LOC107999655	uncharacterized LOC107999655	382.5096542	1.554865009	0.288051607	5.397869582	6.74E-08	4.38E-07	249.8888391	147.1121261	230.8100359	173.3899646	225.9448545	915.3132191	553.3100193	306.260273	640.5575558
107999661	LOC107999661	uncharacterized LOC107999661	30.54809111	3.536471332	0.884646472	3.997609716	6.40E-05	0.000255765	10.18568638	0	3.541841983	13.20228157	0	58.20751791	76.16995072	57.32950924	56.29603222
107999677	LOC107999677	uncharacterized LOC107999677	71.94940806	1.266200688	0.374120872	3.38446952	0.000713159	0.002285331	40.06369975	57.21027127	44.86333178	31.68547577	47.5673378	164.4362381	116.4106794	89.01160645	56.29603222
107999693	LOC107999693	TGF-beta receptor type-1	4251.590225	1.271562607	0.13804833	9.210995948	3.23E-20	8.56E-19	2498.209345	2616.812668	2210.699704	2350.886272	3377.280983	6513.421254	6784.874289	6411.853007	5500.274499
107999704	LOC107999704	LON peptidase N-terminal domain and RING finger protein 3	17157.86868	3.418908285	0.198742341	17.20271722	2.53E-66	8.93E-64	2331.164089	2953.387381	2526.513948	5015.106693	3335.659563	40090.42796	33572.26507	31231.00449	33365.28893
107999706	LOC107999706	uncharacterized LOC107999706	126.7043037	4.412891171	0.361891394	12.19396549	3.35E-34	2.60E-32	5.432366068	17.83177286	7.673990963	16.72288999	16.35127237	312.8654088	288.8709452	193.1099259	281.4801611
107999735	LOC107999735	uncharacterized LOC107999735	30.41945064	1.346780595	0.59564322	2.261052505	0.023756006	0.049690678	12.90186941	6.686914824	11.21583295	35.20608419	24.52690855	21.82781922	40.24072868	64.87286572	56.29603222
107999757	LOC107999757	aromatic-L-amino-acid decarboxylase	18133.33027	2.55019586	0.65643042	3.884944668	0.000102353	0.000392799	3211.886437	3079.695772	2668.777934	17289.70795	2454.177334	37618.06364	32367.91755	25848.06531	38661.6805
107999802	LOC107999802	L-lactate dehydrogenase-like	535.94877	2.249456681	0.237432802	9.47407714	2.69E-21	7.64E-20	154.8224329	190.9485677	209.558984	280.7685214	168.7154012	854.1953253	928.4110974	675.8847405	1360.23386
107999804	LOC107999804	serine proteinase stubble-like	1884.823247	1.232208276	0.287792087	4.281591926	1.86E-05	8.21E-05	765.2845698	1023.840959	891.3635656	1869.443071	1342.290813	2938.024466	2043.654149	1739.498004	4350.009625
107999808	LOC107999808	zinc finger protein 512B-like	41.03749615	1.967259483	0.660118637	2.980160495	0.002880974	0.007831617	4.753320309	14.11682018	4.13214898	44.00760524	23.04042924	50.93157817	93.41597729	55.82083794	79.11874798
107999809	LOC107999809	keratin, type II cytoskeletal 1-like	4027.333882	4.773644789	1.478309564	3.22912393	0.001241701	0.003712353	14.25996093	11.14485804	6.493376968	1522.663141	29.72958612	5189.200222	8618.701782	8765.380228	12088.43178
107999823	LOC107999823	Krueppel-like factor 7	8824.098771	1.676875048	0.142221611	11.79057835	4.37E-32	2.87E-30	3827.78094	4222.415216	3959.779337	5779.958872	4533.761884	16587.68742	13375.73078	12552.14518	14577.62932
107999872	LOC107999872	uncharacterized LOC107999872	327.7760871	1.249374668	0.332447634	3.758109669	0.000171202	0.00062801	119.5120535	144.140164	170.5987222	415.4317935	167.9721616	465.6601433	517.3807973	552.1736942	397.1152543
107999878	LOC107999878	uncharacterized LOC107999878	5458.761523	2.326982358	0.242665864	9.589244716	8.87E-22	2.64E-20	1547.545284	1510.49976	1561.952314	3501.245073	1678.978376	8309.123181	11740.23259	11061.57794	8217.699189
107999900	LOC107999900	zinc finger protein 346-like	982.2688565	1.160409629	0.164035204	7.074149923	1.50E-12	1.82E-11	577.8679404	595.1354193	645.2055479	580.9003891	771.4827599	1583.244487	1461.600752	1028.913824	1596.068589
107999911	LOC107999911	uncharacterized LOC107999911	543.8762261	1.368932629	0.389574937	3.513913495	0.000441557	0.001482305	410.1436381	239.9859431	233.7615709	448.8775734	263.8500768	445.287512	536.0639928	1828.50961	488.4061174
107999919	LOC107999919	uncharacterized LOC107999919	1227.657192	1.435754438	0.190041572	7.554949266	4.19E-14	6.14E-13	763.9264783	533.4672048	597.9809881	859.9086064	737.2937358	1941.220722	1549.268054	1566.000805	2499.848133
107999964	LOC107999964	uncharacterized LOC107999964	49.28767025	3.361630504	0.499170504	6.734433384	1.65E-11	1.73E-10	2.716183034	8.172895896	6.493376968	14.08243368	17.09451202	101.8631563	68.98410631	117.6763611	106.5060069
107999973	LOC107999973	uncharacterized LOC107999973	59.23174262	3.70664982	0.530118678	6.992113222	2.71E-12	3.14E-11	16.2970982	3.71495268	2.951534986	15.84273789	8.175636184	135.3324791	70.42127519	132.763074	147.5868953
107999979	LOC107999979	BUB3-interacting and GLEBS motif-containing protein ZNF207	3100.963228	1.130544926	0.183590754	6.157962215	7.37E-10	6.30E-09	1979.418386	1912.45764	1791.581736	2264.631366	2195.529935	5653.405177	3903.350682	2892.122874	5316.171259
107999980	LOC107999980	zinc finger SWIM domain-containing protein 8	10480.15611	1.571735227	0.153122661	10.26455013	1.02E-24	3.93E-23	4897.27801	5900.830837	4557.170018	5934.865642	6632.670664	19064.4173	16837.87061	12442.01218	18054.28968
108000013	LOC108000013	uncharacterized LOC108000013	15485.51336	3.588168006	0.551473173	6.506514154	7.69E-11	7.41E-10	1495.25876	1511.24275	1506.463457	7075.54277	1534.046644	31531.01245	32327.67682	31433.16645	30955.21015
108000020	LOC108000020	annexin B9	32152.63481	1.094004799	0.177669162	6.157539028	7.39E-10	6.31E-09	17683.0306	17308.70753	20252.84276	32493.4554	19133.21839	41349.16553	44799.42837	47434.13421	48919.73048
108000059	LOC108000059	heterogeneous nuclear ribonucleoprotein R	2319.021184	1.201597881	0.110622595	10.86213789	1.75E-27	8.03E-26	1414.452315	1516.443684	1344.129032	1413.52428	1661.140625	3851.882498	3115.782135	3138.036295	3415.799793
108000065	LOC108000065	uncharacterized LOC108000065	34.1008727	2.264718453	0.790236486	2.865874319	0.004158593	0.010819225	17.65518972	0	15.93828892	24.64425893	5.202677571	75.66977328	91.97880841	30.17342591	45.64543153
108000122	LOC108000122	glutamate receptor ionotropic, kainate 2	10566.39939	1.214469699	0.178557894	6.801545815	1.04E-11	1.12E-10	5890.042909	6822.139101	5730.700328	7835.994189	7014.695846	21498.94674	15899.39934	11191.32367	13214.35243
108000159	LOC108000159	uncharacterized LOC108000159	18.90445762	2.797048123	0.765600925	3.653402226	0.000258788	0.000911361	10.18568638	4.457943216	2.951534986	0	8.175636184	30.5589469	22.9947021	55.82083794	34.99483084
108000178	LOC108000178	uncharacterized LOC108000178	3385.028791	5.315918964	0.229917718	23.12096267	2.85E-118	8.29E-115	103.2149553	211.0093122	126.3256974	259.6448709	228.9178131	6629.83629	7897.243003	7943.154372	7065.912801
108000193	LOC108000193	probable nuclear hormone receptor HR38	2502.649363	2.146137922	0.184088838	11.65816434	2.08E-31	1.31E-29	733.3694191	1228.906347	776.8440082	1084.347393	1137.899909	4433.957677	5021.468072	3346.232934	4760.818508
108000197	LOC108000197	cytochrome b561 domain-containing protein 2-like	248.017156	1.953293675	0.687112903	2.842755048	0.004472543	0.011535392	63.15125554	19.31775394	72.01745365	308.9333888	81.75636184	467.1153312	352.1063759	478.2488007	389.5076824
108000201	LOC108000201	forkhead box protein P1	1900.655227	1.466030855	0.180205721	8.135318048	4.11E-16	7.49E-15	1146.22924	979.2615264	791.0113761	1296.46405	1117.089199	2834.706122	3095.661771	2166.451981	3679.021781
108000226	LOC108000226	uncharacterized LOC108000226	2521.951414	1.480435142	0.177368697	8.346653978	7.02E-17	1.37E-15	962.8868855	1457.747432	1489.344554	1781.42786	1331.885458	4340.825648	4360.370386	3041.481332	3931.593169
108000231	LOC108000231	uncharacterized LOC108000231	713.8361818	1.333804302	0.231474167	5.762216664	8.30E-09	6.15E-08	473.2948936	372.2382585	237.3034128	471.7615282	576.0107311	1044.824946	1020.389906	930.8501894	1297.85177
108000234	LOC108000234	flocculation protein FLO11	14700.97044	1.216784161	0.1210762	10.0497386	9.21E-24	3.32E-22	7713.959816	9327.503189	8758.975223	11498.3071	8974.618811	23175.32326	21479.9261	20077.3976	21302.72289
108000254	LOC108000254	uncharacterized LOC108000254	2763.482275	1.218873916	0.170742145	7.138682218	9.42E-13	1.17E-11	1307.842131	1500.097892	1880.127786	2440.661787	1562.289751	4214.224297	3736.639092	4159.406762	4070.050978
108000266	LOC108000266	LIM and senescent cell antigen-like-containing domain protein 1	4138.36491	1.142034523	0.098168339	11.6334302	2.79E-31	1.70E-29	2443.206639	2499.420163	2720.72495	3102.536169	2703.162618	5640.308485	5834.905659	6126.714132	6174.305371
108000290	LOC108000290	uncharacterized LOC108000290	110.6775719	2.078078756	0.467967401	4.440648542	8.97E-06	4.22E-05	42.10083702	15.60280126	38.36995481	98.57703573	33.44578439	187.7192453	122.1593549	161.4278286	296.6953049
108000300	LOC108000300	uncharacterized LOC108000300	128.4329372	1.148290107	0.295790285	3.882108933	0.000103554	0.000396885	69.94171312	80.24297789	58.44039271	100.3373399	108.5129893	251.747515	185.3947857	176.5145416	124.7641795
108000325	LOC108000325	receptor-type tyrosine-protein phosphatase kappa	2741.02574	1.011641396	0.163265636	6.196291014	5.78E-10	5.00E-09	2248.999552	1627.149274	1321.10706	2099.16277	2145.732878	4014.863548	3674.84083	3420.157827	4117.217924
108000357	LOC108000357	uncharacterized LOC108000357	11550.27326	1.234261818	0.109470409	11.27484435	1.75E-29	9.36E-28	7196.526948	7256.788565	6128.567244	7702.211069	7786.178605	19556.27083	16340.61018	15367.32582	16617.98011
108000363	LOC108000363	serine/threonine-protein kinase grp	1349.966412	1.017325874	0.156455688	6.502325907	7.91E-11	7.58E-10	795.1625831	933.1961132	811.081814	1084.347393	1016.008606	2376.321919	1685.799098	1605.226259	1842.553919
108000387	LOC108000387	protein spitz-like	366.9127758	1.571531609	0.266716632	5.892139527	3.81E-09	2.97E-08	198.2813615	173.1167949	150.5282843	227.9593951	228.1745735	454.0186397	536.0639928	392.2545369	941.8174039
108000389	LOC108000389	uncharacterized LOC108000389	1680.344806	1.069326179	0.09815772	10.89395901	1.23E-27	5.73E-26	1077.645619	1236.336252	1046.614306	1178.523668	1107.427083	2373.411543	2181.622362	2391.244004	2530.278421
108000415	LOC108000415	defensin-2	4285.402558	2.160509739	0.275672403	7.837236203	4.61E-15	7.44E-14	1202.590038	1611.546473	2583.773726	1384.479261	1644.046113	3662.708064	6868.230084	8347.478279	11263.77099
108000429	LOC108000429	uncharacterized LOC108000429	121.386933	2.122962187	0.363497509	5.840376158	5.21E-09	3.94E-08	52.2865234	32.69158358	21.84135889	82.73429785	54.99973433	202.2711247	244.3187098	218.7573379	182.5817261
108000440	LOC108000440	uncharacterized LOC108000440	2947.771273	1.23295754	0.129489695	9.521665343	1.70E-21	4.97E-20	1813.731221	1686.588517	1545.423718	1988.263605	2177.692183	3760.205657	4288.511942	4414.372211	4855.1524
108000471	LOC108000471	uncharacterized LOC108000471	2010.400795	1.569238031	0.408838796	3.83828063	0.000123899	0.000467767	1111.597907	655.3176527	938.5881254	1976.821627	680.8075222	2206.064929	2237.671948	3507.660763	4779.076681
108000485	LOC108000485	transcriptional regulator ovo	3513.38374	1.850923361	0.163506173	11.32020476	1.04E-29	5.67E-28	1343.831556	1513.471722	1577.890603	2098.282618	1605.397651	7614.99853	5426.749696	4919.777095	5520.054186
108000498	LOC108000498	A disintegrin and metalloproteinase with thrombospondin motifs 3-like	5492.311853	2.313746653	0.484520891	4.775328979	1.79E-06	9.49E-06	1032.149553	1530.560504	1052.517376	4682.409197	1634.383997	12191.56463	9583.042101	8572.270302	9151.909021
108000517	LOC108000517	S-phase kinase-associated protein 2	1391.697338	1.231347057	0.314737649	3.912296668	9.14E-05	0.00035483	645.7725163	609.99523	573.7784012	1840.398051	683.0372412	1805.888243	1958.861185	2714.099661	1693.44551
108000519	LOC108000519	uncharacterized LOC108000519	17.55445948	2.295152965	0.744692405	3.082014736	0.002056047	0.005814718	0	6.686914824	8.26429796	10.56182526	6.689156878	33.4693228	30.18054651	28.66475462	33.47331645
108000528	LOC108000528	uncharacterized LOC108000528	74.68237209	1.297135004	0.405797112	3.196511178	0.001391004	0.004103516	72.65789615	18.5747634	39.55056881	57.20988681	38.64846196	84.40090097	104.9133283	111.6416759	144.5438665
108000587	LOC108000587	activating transcription factor 3	42778.51867	2.279080221	0.170898421	13.33587641	1.43E-40	1.49E-38	12167.82095	14911.82006	15461.91118	22817.06316	13490.54294	82788.55272	64962.90778	79574.86749	78831.18176
108000589	LOC108000589	insulin-like peptide receptor	2917.561439	1.627145019	0.245190609	6.636245269	3.22E-11	3.26E-10	1438.218916	1061.733476	900.2181706	2394.013725	1771.883333	3697.632575	4609.000603	4885.077655	5500.274499
108000590	LOC108000590	uncharacterized LOC108000590	428.6426676	1.616920956	0.287365899	5.626697398	1.84E-08	1.29E-07	264.8278458	196.892492	121.6032414	301.0120198	233.3772511	417.638941	593.550748	841.838583	887.042886
108000613	LOC108000613	inactive ubiquitin carboxyl-terminal hydrolase MINDY-4B	408.0538803	1.153214001	0.222015905	5.194285519	2.06E-07	1.25E-06	299.4591795	264.5046308	243.2064828	223.5586346	290.6067043	877.4783325	543.2498372	445.0580322	485.3630886
108000663	LOC108000663	BAG domain-containing protein Samui	14065.95088	1.544690729	0.212199591	7.279423693	3.35E-13	4.43E-12	6408.154823	7620.853928	6455.59732	10260.81324	7227.262386	23853.44084	32204.08029	17348.21123	15215.14384
108000672	LOC108000672	intraflagellar transport protein 46 homolog	214.994583	1.473058756	0.308755235	4.770959611	1.83E-06	9.69E-06	86.23881132	69.84111038	175.3211781	129.3823594	139.7290548	245.9267632	467.0798865	280.612861	340.8192221
108000705	LOC108000705	heterogeneous nuclear ribonucleoprotein C	815.1070566	1.643985152	0.288162182	5.705069071	1.16E-08	8.46E-08	295.3849049	321.7149021	308.1402525	773.6537001	398.376454	1350.414415	1389.742308	868.9946663	1629.541906
108000731	LOC108000731	protein roadkill	19293.15506	1.074265028	0.107324053	10.00954581	1.38E-23	4.94E-22	12257.45499	15138.43217	12202.23594	11683.13904	13399.8677	25411.94713	26918.17315	25983.84573	30643.2997
108000759	LOC108000759	DE-cadherin	21051.01175	1.570339047	0.163861647	9.58332276	9.40E-22	2.79E-20	10591.75574	9119.465839	8675.741937	15429.94655	12308.04865	32504.53319	32807.69123	30970.00436	37051.91829
108000770	LOC108000770	max dimerization protein 1	7686.087779	1.777848531	0.134818124	13.18701428	1.04E-39	1.03E-37	3971.738641	3272.13032	3087.895902	4635.761136	3514.03708	13457.57814	11401.06074	12060.31834	13774.26972
108000773	LOC108000773	uncharacterized LOC108000773	3930.554305	1.565385299	0.139270701	11.23987518	2.60E-29	1.39E-27	1966.516516	1803.981021	1865.370111	2661.579965	2208.908249	6967.439894	6027.486289	5384.447854	6489.258849
108000796	LOC108000796	protein dachsous-like	1139.109656	1.140851878	0.262530958	4.345589896	1.39E-05	6.32E-05	620.6478232	614.4531733	390.1929251	1065.864199	1018.981564	1364.966295	1488.906961	1629.364999	2058.608962
108000798	LOC108000798	protein dachsous	2544.01624	1.006111807	0.231040628	4.354696477	1.33E-05	6.08E-05	1570.632839	1153.864302	1239.644694	2616.692207	2203.705571	2955.486722	3966.586113	3172.735735	4016.797974
108000800	LOC108000800	uncharacterized LOC108000800	16611.62788	1.047369768	0.099217261	10.55632611	4.75E-26	1.97E-24	10102.16375	11563.16171	11264.23812	10777.46252	12637.30382	22869.73379	22915.65781	21323.56009	26051.36929
108000807	LOC108000807	melittin	45.01112744	2.193815064	0.455725557	4.81389518	1.48E-06	7.95E-06	16.2970982	23.77569715	11.80613994	10.56182526	24.52690855	112.049472	86.23013289	40.73412498	79.11874798
108000835	LOC108000835	uncharacterized LOC108000835	12238.67031	1.243445907	0.099191072	12.53586522	4.75E-36	4.06E-34	8271.456384	7487.858622	7538.220353	7290.299884	7471.044993	17066.44425	19610.16939	15632.85197	19779.687
108000897	LOC108000897	laccase-1-like	5327.556375	1.92429399	0.541129868	3.556066858	0.000376448	0.001282991	1186.971986	1199.929716	1775.05314	6090.652565	1626.951601	8410.986338	7599.749045	11844.57834	8213.134646
108000910	LOC108000910	uncharacterized LOC108000910	61.04273603	2.310095379	0.71309568	3.239530745	0.001197266	0.003592106	4.753320309	20.80373501	24.20258688	58.97019102	2.229718959	72.75939739	80.48145736	101.0809768	184.1032405
108000933	LOC108000933	uncharacterized LOC108000933	101.0549309	1.026512018	0.324538392	3.162991011	0.001561572	0.004546733	61.79316402	46.80840377	64.93376968	72.17247259	100.3373532	106.2287202	204.0779812	111.6416759	141.5008377
108000940	LOC108000940	uncharacterized LOC108000940	830.6175251	1.713415206	0.169008361	10.13804995	3.75E-24	1.37E-22	334.0905132	420.5326434	399.0475301	411.911185	497.9705675	1418.808249	1475.972441	997.2317265	1519.99287
108000984	LOC108000984	MATH and LRR domain-containing protein PFE0570w-like	2125.920429	1.140942373	0.141592974	8.057902483	7.76E-16	1.39E-14	1350.622014	1286.116618	1421.459249	1697.81341	1166.886255	3585.583103	3184.766241	2786.515883	2653.521086
108001012	LOC108001012	uncharacterized LOC108001012	10096.94749	1.066894754	0.120330341	8.866381905	7.56E-19	1.78E-17	6201.724912	5838.419632	7301.507247	7695.169852	6922.534129	14185.17211	12070.78144	14629.58555	16027.63252
108001038	LOC108001038	uncharacterized LOC108001038	1430.454762	1.346025686	0.181911457	7.399345302	1.37E-13	1.89E-12	758.4941122	829.9204287	580.2717782	1114.272565	962.4953507	2149.312599	1835.264662	2276.584985	2367.476382
108001051	LOC108001051	uncharacterized LOC108001051	1950.036869	1.99184536	0.221342225	8.998939807	2.28E-19	5.66E-18	655.2791569	616.6821449	798.6853671	1292.06329	835.40137	4089.078133	3410.401756	2385.209319	3467.531282
108001052	LOC108001052	uncharacterized LOC108001052	247.8741432	1.054208052	0.283520179	3.718282268	0.000200582	0.000725037	198.2813615	245.1868769	144.0349073	154.0266183	96.6211549	295.4031534	280.2479319	356.0464258	461.0188584
108001073	LOC108001073	uncharacterized LOC108001073	347.922083	1.198821745	0.322724446	3.714691469	0.000203452	0.000734726	184.7004463	370.0092869	237.3034128	86.25490627	225.2016149	538.4195407	485.7630819	422.4279628	581.2184948
108001084	LOC108001084	uncharacterized LOC108001084	502.3219291	2.295069734	0.24031285	9.550341298	1.29E-21	3.79E-20	185.3794921	202.0934258	184.1757831	214.7571136	131.5534186	1167.060734	541.8126683	1098.312703	795.752023
108001102	LOC108001102	formin-like protein	9647.200577	2.157309964	0.152379559	14.15747613	1.68E-45	2.22E-43	3266.210098	3870.980692	3234.292037	5149.769965	3485.793973	19611.56797	16915.47773	15101.79967	16188.91305
108001118	LOC108001118	G-protein coupled receptor Mth2-like	1971.075053	1.557792166	0.402038433	3.874734443	0.000106741	0.000407086	524.9023713	1759.401589	652.2892318	1521.782989	829.4554528	3523.010021	3541.184124	3221.013216	2166.636483
108001120	LOC108001120	uncharacterized LOC108001120	2174.769859	1.804676501	0.126491567	14.26716851	3.51E-46	4.80E-44	1129.253096	852.9531353	963.9713263	1116.032869	1096.278488	3637.969869	3562.741657	4083.973197	3129.755088
108001168	LOC108001168	G-protein coupled receptor moody	368.3325427	1.050499638	0.205024739	5.12377015	2.99E-07	1.77E-06	260.7535712	277.1354699	282.1667446	248.2028935	179.1207564	641.7378849	458.4568732	567.2604072	400.1582831
108001172	LOC108001172	toll-like receptor Tollo	5375.609088	2.887495716	0.251456658	11.48307523	1.60E-30	9.29E-29	954.7383364	1267.541854	898.4472496	2441.541939	1431.479572	8846.087534	11123.68714	8922.282043	12494.67612
108001179	LOC108001179	uncharacterized LOC108001179	1158.444626	1.960543025	0.201307979	9.739022952	2.06E-22	6.55E-21	664.7857975	386.3550787	470.4746767	356.4616024	655.537374	1741.859973	2124.135607	1911.486532	2114.904994
108001185	LOC108001185	disintegrin and metalloproteinase domain-containing protein 10	4220.223406	1.159098671	0.123355725	9.396391379	5.65E-21	1.58E-19	2538.273045	2667.336024	2484.011844	3222.236856	2720.25713	5691.240064	6227.252763	5287.892891	7143.510034
108001206	LOC108001206	interferon regulatory factor 2-binding protein-like B	20090.85259	1.466036641	0.110187171	13.30496674	2.17E-40	2.19E-38	10775.0981	11482.91873	10663.3056	12430.38818	10977.64968	33706.51843	33132.49139	25125.41176	32523.89148
108001215	LOC108001215	cAMP-dependent protein kinase catalytic subunit PRKX	7193.898037	1.924462513	0.179099578	10.74520965	6.24E-27	2.78E-25	2915.822487	2278.751974	2850.592489	4647.203113	3348.294637	12261.41365	11299.02175	11505.1273	13638.85494
108001220	LOC108001220	toll-like receptor 6	4713.907089	1.19971856	0.109332506	10.97311865	5.15E-28	2.49E-26	3026.506945	2812.219179	2757.323984	2953.790464	3401.807892	6612.374034	6816.492005	6129.731474	7914.917827
108001224	LOC108001224	G-protein coupled receptor moody	5863.243115	2.79545952	0.147383476	18.96725189	3.18E-80	2.06E-77	1495.25876	1531.303495	1399.61789	2165.174178	1462.695637	12878.41334	10504.26735	9911.970413	11420.48697
108001246	LOC108001246	putative uncharacterized protein DDB_G0277255	2423.555306	1.029785566	0.152578476	6.749219097	1.49E-11	1.57E-10	1618.166042	1462.948365	1375.415303	2186.297828	1641.816394	3706.363703	3099.973277	2981.13448	3739.882357
108001252	LOC108001252	cytohesin-1	7015.816823	1.530927586	0.163419097	9.368106977	7.38E-21	2.05E-19	3243.122542	3447.476087	3500.520493	5554.639933	3322.281249	10887.71622	10239.82828	12058.80967	10887.95693
108001265	LOC108001265	uncharacterized LOC108001265	25.22755897	2.404390199	0.727739191	3.30391743	0.000953439	0.00295036	8.82759486	2.971962144	14.16736793	5.280912629	11.89183445	40.74526254	21.55753322	13.57804166	108.0275213
108001316	LOC108001316	uncharacterized LOC108001316	35.21143919	1.479252445	0.571719806	2.587373099	0.009671081	0.022680245	10.86473214	26.7476593	23.61227988	22.00380262	14.86479306	21.82781922	61.7982619	27.15608332	108.0275213
108001349	LOC108001349	phosphofurin acidic cluster sorting protein 2	6739.042462	1.221568818	0.137730746	8.869252909	7.36E-19	1.74E-17	4326.200527	4219.443254	4213.021038	4228.250711	4178.493329	12658.67996	8758.107163	7722.888363	10346.29781
108001352	LOC108001352	protein doublesex	11612.74995	1.157537053	0.160294744	7.221303852	5.15E-13	6.68E-12	5620.461743	7646.115606	6260.796011	9744.163952	8263.338463	18744.27595	14679.24295	15982.86371	17573.49114
108001363	LOC108001363	uncharacterized LOC108001363	14189.15958	1.92347518	0.143890688	13.367614	9.35E-41	9.98E-39	5515.888696	6302.045726	5522.912265	8113.242102	6199.361946	26822.02425	23708.97504	19439.22965	26078.75655
108001364	LOC108001364	uncharacterized LOC108001364	45.8193316	2.799940726	0.571828643	4.896468132	9.76E-07	5.38E-06	4.753320309	8.915886432	21.84135889	11.44197736	15.60803271	135.3324791	74.73278183	27.15608332	112.5920644
108001365	LOC108001365	uncharacterized LOC108001365	67.39071644	2.216681173	0.398814595	5.558174657	2.73E-08	1.87E-07	30.55705913	31.94859305	20.6607449	24.64425893	20.81071029	129.5117273	132.2195371	165.9538425	50.20997468
108001403	LOC108001403	hemicentin-1-like	1693.723448	1.021512143	0.142464572	7.170288921	7.48E-13	9.42E-12	1212.775725	1168.724113	1031.266324	1206.688536	1189.926685	1832.081626	2148.567478	2637.157425	2816.323125
108001413	LOC108001413	protein patched	1691.373301	1.663965766	0.129353986	12.86366055	7.21E-38	6.82E-36	699.4171312	887.8736905	865.9803648	1006.013856	848.0364441	2620.793494	2631.456222	2536.076448	3126.71206
108001446	LOC108001446	uncharacterized LOC108001446	2390.784225	3.197255384	0.27593692	11.58690685	4.80E-31	2.86E-29	447.4911548	702.1260565	340.0168303	812.3803927	280.2013492	5598.108035	4976.915836	4931.846466	3427.971908
108001463	LOC108001463	uncharacterized LOC108001463	264.8325321	4.275691686	0.394864385	10.82825357	2.53E-27	1.15E-25	14.93900669	14.11682018	47.81486677	48.40836576	19.32423098	454.0186397	862.3013289	473.7227869	448.8467434
108001475	LOC108001475	uncharacterized LOC108001475	12081.93153	1.087344044	0.408160429	2.664011417	0.007721494	0.018665092	5515.20965	5741.087872	6140.963691	17427.01167	5451.662855	14337.96685	15784.42582	17523.2171	20815.83829
108001483	LOC108001483	uncharacterized LOC108001483	23845.10319	1.464115684	0.166517768	8.792549279	1.46E-18	3.33E-17	12230.9722	11881.16166	11776.03429	15466.91294	15560.46538	28024.0095	33264.71093	37065.03639	49336.62542
108001487	LOC108001487	uncharacterized LOC108001487	232.8732816	2.33863195	0.309227469	7.562820845	3.94E-14	5.81E-13	64.50934705	97.33176021	121.0129344	68.65186417	63.17537051	531.1436009	330.5488427	250.4394351	569.0463797
108001494	LOC108001494	uncharacterized LOC108001494	2569.567288	1.458828411	0.117891087	12.37437407	3.60E-35	2.97E-33	1548.224329	1287.602599	1447.432757	1603.637135	1342.290813	3440.064308	3755.322287	4290.661165	4410.8702
108001497	LOC108001497	putative ATP-dependent RNA helicase Pl10	10971.57761	1.389564101	0.15650868	8.878511384	6.78E-19	1.60E-17	5045.309985	6477.391493	5674.030856	8795.359983	5904.295804	18811.2146	16873.79984	15293.40092	15869.39503
108001520	LOC108001520	solute carrier organic anion transporter family member 1A5-like	147.0906095	2.386633216	0.499254288	4.780396032	1.75E-06	9.27E-06	51.60747764	37.89251734	18.88982391	103.8579484	43.85113953	357.9762351	235.6956966	78.45090738	395.5937399
108001532	LOC108001532	cAMP-specific 3',5'-cyclic phosphodiesterase	27939.64079	1.097133361	0.124406005	8.818974276	1.16E-18	2.67E-17	18935.19097	19544.36605	15518.58065	19003.36409	19738.95871	44326.48008	37304.59266	32440.95887	44644.27506
108001537	LOC108001537	nuclear receptor coactivator 6	9672.683466	1.10943974	0.162664205	6.820429492	9.08E-12	9.92E-11	5249.702759	5692.050496	5513.467353	8672.138688	6808.075222	15090.29902	12566.6047	11796.30086	15665.5121
108001538	LOC108001538	uncharacterized LOC108001538	6163.321018	1.26305841	0.1828705	6.906846163	4.96E-12	5.58E-11	3301.520478	2890.233185	3164.635812	5146.249357	4495.113422	7194.449214	9482.44028	9432.212941	10363.03447
108001539	LOC108001539	RNA polymerase II elongation factor Ell	8116.230557	1.360938307	0.159747549	8.519306346	1.61E-17	3.36E-16	4087.17642	4196.410547	4118.571919	6845.823071	4666.058542	12508.7956	13053.80495	11121.92479	12447.50918
108001540	LOC108001540	uncharacterized LOC108001540	95.12468503	1.482366768	0.350840363	4.225188787	2.39E-05	0.000103659	38.02656247	43.83644162	63.75315569	68.65186417	50.54029641	158.6154863	169.585928	191.6012546	71.51117606
108001542	LOC108001542	L-lactate dehydrogenase-like	538.844257	2.242735144	0.230722966	9.720467723	2.47E-22	7.73E-21	155.5014787	193.1775394	206.607449	278.1280651	180.6072357	846.9193856	957.154475	681.9194257	1349.583259
108001550	LOC108001550	histone H2B-like	65.25531956	1.236126909	0.305090085	4.051678411	5.09E-05	0.000206639	32.59419641	44.57943216	43.68271779	45.76790945	37.16198265	126.6013515	94.85314617	87.50293515	74.55420483
108001558	LOC108001558	uncharacterized LOC108001558	80.13849247	1.328763223	0.391042801	3.397999454	0.000678806	0.002186615	81.48549101	30.46261198	33.64749884	55.4495826	38.64846196	98.95278044	103.4761595	98.06363422	181.0602117
108001567	LOC108001567	MRN complex-interacting protein	27.54357226	1.595128714	0.605341367	2.635089557	0.008411509	0.02011568	18.33423548	23.77569715	7.673990963	13.20228157	9.66211549	66.9386456	38.8035598	57.32950924	12.17211507
108001572	LOC108001572	protein fem-1 homolog CG6966	11414.168	1.170588589	0.104836756	11.16582229	5.99E-29	3.08E-27	6876.01735	7841.522117	6839.296869	8635.1723	6487.738932	17131.92771	16645.28998	15997.95042	16272.59634
108001578	LOC108001578	fibroblast growth factor 1	7880.190442	1.691595424	0.236489712	7.152934505	8.49E-13	1.06E-11	3965.627229	2886.518232	2861.218015	6770.12999	3305.929977	10109.19067	11840.83441	15415.6033	13766.66215
108001580	LOC108001580	trichohyalin-like	329.6346918	1.270815628	0.222088087	5.722124252	1.05E-08	7.69E-08	186.0585378	176.088757	177.6824061	202.4349841	270.5392337	649.0138247	477.1400686	351.5204119	476.2340023
108001584	LOC108001584	protein atonal-like	16.70204792	2.800868436	1.134499803	2.468813506	0.013556185	0.030452982	3.395228792	0	10.62552595	8.801521048	0	52.38676612	15.8088577	4.526013887	54.77451783
108001628	LOC108001628	dorsal-ventral patterning protein Sog	8568.301011	1.596907754	0.152639799	10.46193567	1.29E-25	5.31E-24	4046.433675	3944.536756	3905.471093	6109.135759	4544.910478	11952.9138	13278.0033	13401.52712	15931.77712
108001655	LOC108001655	putative uncharacterized protein DDB_G0275565	596.2923726	3.174610888	0.249703475	12.71352307	4.97E-37	4.49E-35	129.0186941	113.677552	136.3609163	165.4685957	108.5129893	1861.185385	1113.805883	772.4397034	966.161634
108001656	LOC108001656	cyclic AMP-responsive element-binding protein 1	3855.577164	1.236711309	0.121404743	10.18668035	2.27E-24	8.48E-23	2012.691628	2405.803356	2478.108774	2711.748635	2419.245071	5966.270586	5659.571055	4759.857938	6286.897436
108001657	LOC108001657	uncharacterized LOC108001657	999.4048524	1.58678533	0.203818358	7.785291503	6.96E-15	1.10E-13	500.456724	499.2896402	351.2326633	685.6384896	607.9700362	1159.784794	1772.029231	1679.151152	1739.090941
108001661	LOC108001661	protein dachsous-like	213.4209709	1.05998176	0.367737458	2.882441636	0.003946062	0.010344962	97.78258922	106.9906372	76.14960263	247.3227414	192.4990701	263.3890185	291.7452829	203.6706249	441.2391714
108001678	LOC108001678	uncharacterized LOC108001678	42.91522135	1.235014802	0.344116673	3.588942062	0.000332023	0.001145001	23.76660155	31.94859305	28.33473586	23.76410683	26.01338786	52.38676612	54.61241749	76.94223608	68.46814729
108001686	LOC108001686	dual specificity protein phosphatase Mpk3	6474.542013	1.321975848	0.183517719	7.203532473	5.87E-13	7.54E-12	2936.19386	3607.962043	3455.657161	5883.81682	3541.536947	10633.05833	9667.835065	10117.14971	8427.668174
108001705	LOC108001705	uncharacterized LOC108001705	36.67394715	1.658991279	0.602685209	2.752666322	0.005911211	0.014752029	18.33423548	5.200933752	37.77964782	8.801521048	23.04042924	61.1178938	28.74337763	63.36419442	83.68329114
108001718	LOC108001718	uncharacterized LOC108001718	1599.437826	1.726283451	0.161826305	10.66750831	1.44E-26	6.22E-25	660.0324772	760.8223088	646.3861618	1046.500853	835.40137	2581.503419	2493.488009	2339.94918	3030.856653
108001723	LOC108001723	serine/threonine-protein kinase NLK-like	162.7614827	1.788661986	0.297510989	6.012087116	1.83E-09	1.50E-08	58.39793523	59.43924288	76.14960263	132.9029678	63.17537051	256.1130788	304.6798029	211.2139814	302.7813625
108001727	LOC108001727	ATP-binding cassette sub-family G member 5	3530.20739	2.777177995	0.159697055	17.39028939	9.77E-68	3.79E-65	770.0378901	985.2054507	1014.737728	1264.778575	866.6174355	7134.786508	5346.268239	6736.217335	7653.217353
108001750	LOC108001750	uncharacterized histidine-rich protein DDB_G0274557	3892.532208	1.670643519	0.179591498	9.302464425	1.37E-20	3.71E-19	1738.357142	2127.181905	1678.242793	2125.567333	2208.908249	8133.04544	7384.173713	4642.181577	4995.131724
108001793	LOC108001793	uncharacterized LOC108001793	62.5609333	1.758026097	0.345196379	5.092828903	3.53E-07	2.07E-06	29.87801337	30.46261198	42.50210379	31.68547577	17.09451202	114.9598479	90.54163953	117.6763611	88.24783429
108001795	LOC108001795	uncharacterized LOC108001795	572.9966933	1.203221349	0.200715446	5.994662453	2.04E-09	1.65E-08	447.4911548	352.1775141	355.3648123	368.7837319	290.6067043	1149.598479	638.1029834	731.7055784	823.1392819
108001804	LOC108001804	protein espinas-like	1745.168004	1.085891179	0.152868613	7.103427934	1.22E-12	1.49E-11	1019.926729	1084.766183	1132.799127	1462.812798	1122.291876	2671.725072	2780.921786	1893.382476	2537.885993
108001811	LOC108001811	uncharacterized LOC108001811	79.49926534	1.111293446	0.36202259	3.069679843	0.002142883	0.00603828	35.9894252	38.63550787	64.93376968	51.92897418	70.60776704	130.9669153	64.67259966	105.6069907	152.1514384
108001816	LOC108001816	uncharacterized LOC108001816	7221.3991	1.077956433	0.121776507	8.85192437	8.60E-19	2.02E-17	4963.824494	5723.256099	4208.298582	4328.588051	4947.74637	10605.40976	11360.82001	10003.99936	8850.649173
108001868	LOC108001868	hormone receptor 4-like	340.00228	1.214564449	0.208376399	5.828704477	5.59E-09	4.21E-08	212.5413224	167.9158611	216.6426679	229.7196993	244.5258459	488.9431504	528.8781484	342.4683841	628.3854407
108001869	LOC108001869	hormone receptor 4-like	420.3310717	1.22449569	0.169673127	7.216792129	5.32E-13	6.89E-12	230.8755579	245.1868769	324.0785414	258.7647188	258.6473993	539.8747286	536.0639928	674.3760692	715.1117606
108001870	LOC108001870	succinate dehydrogenase [ubiquinone] flavoprotein subunit, mitochondrial-like	55.91838297	2.223784282	0.443346559	5.015905139	5.28E-07	3.01E-06	19.692327	14.11682018	30.10565685	22.88395472	19.32423098	142.6084189	137.9682126	69.3988796	47.16694591
108001871	LOC108001871	protein split ends	28330.26374	1.029543158	0.145911441	7.055945358	1.71E-12	2.07E-11	17866.37295	18588.88022	15533.92863	23601.27869	21244.76224	40272.32645	39782.27181	31819.3863	46263.16637
108001887	LOC108001887	uncharacterized LOC108001887	57.07766706	1.897002043	0.548788347	3.456709776	0.000546813	0.001798793	6.111411826	23.03270662	32.46688484	48.40836576	19.32423098	78.58014918	68.98410631	66.38153701	170.409611
108001889	LOC108001889	uncharacterized LOC108001889	2817.66982	1.501461094	0.137292239	10.93624157	7.73E-28	3.66E-26	1739.715233	1567.710031	1217.213028	1714.5363	1528.843966	4406.309106	3651.846128	4937.881151	4594.973441
108001893	LOC108001893	uncharacterized LOC108001893	272.0473703	4.011424129	0.224729767	17.84999012	2.89E-71	1.25E-68	26.48278458	28.23364037	31.87657784	47.52821366	43.10789988	563.1577358	536.0639928	666.8327127	505.1427756
108001899	LOC108001899	protein kinase 4	5817.919467	1.129751285	0.137576707	8.211791868	2.18E-16	4.08E-15	3156.883731	3130.219128	3819.876578	4730.817563	4200.047279	8364.420323	8015.090852	8003.501224	8940.418522
108001908	LOC108001908	wiskott-Aldrich syndrome protein family member 3	3054.327845	1.543011465	0.180004175	8.572087086	1.02E-17	2.17E-16	1412.415178	1465.920327	1376.00561	2423.058744	1576.411304	4410.67467	4472.469559	4513.944517	5838.050692
108001910	LOC108001910	uncharacterized LOC108001910	868.7242322	1.464199546	0.212875222	6.878205594	6.06E-12	6.76E-11	353.7828402	688.0092363	458.0782298	404.8699682	532.9028312	1225.268252	1027.57575	1632.382342	1495.64864
108001942	LOC108001942	FERM, ARHGEF and pleckstrin domain-containing protein 2	26707.08294	2.295514059	0.40364378	5.686979886	1.29E-08	9.34E-08	11445.31626	8477.522016	12928.31354	7721.574415	8207.595489	67175.84123	22999.01361	25422.62	75985.94987
108001943	LOC108001943	laccase-1-like	5348.201896	1.929949809	0.543344913	3.551979162	0.000382345	0.001300421	1167.958705	1206.61663	1770.330684	6112.656368	1632.897518	8440.090097	7698.913698	11906.43387	8197.919502
108002042	LOC108002042	uncharacterized LOC108002042	3727.592621	1.220328361	0.149898532	8.14102942	3.92E-16	7.18E-15	1953.614647	2159.873488	2328.170797	3097.255257	2176.205704	4854.506994	4930.926432	6205.165039	5842.615236
108002056	LOC108002056	DNA damage-regulated autophagy modulator protein 1-like	150.2695747	3.093738696	0.46466152	6.658047988	2.77E-11	2.84E-10	48.21224885	7.42990536	19.4801309	67.77171207	30.47282578	350.7002954	310.4284784	285.1388749	232.7917008
108002057	LOC108002057	DNA damage-regulated autophagy modulator protein 1-like	5766.966795	3.168697464	0.16114423	19.66373517	4.41E-86	4.66E-83	1167.958705	1126.373653	971.6453173	1652.045501	1418.844498	11446.5084	10188.0902	10444.53138	13486.7035
108002059	LOC108002059	lachesin-like	3217.616624	1.093636255	0.204909761	5.337160355	9.44E-08	6.01E-07	1525.815819	2209.653854	1701.264766	2547.160191	2713.567973	4674.063688	3894.727669	3545.377545	6146.918112
108002060	LOC108002060	alpha-(1,3)-fucosyltransferase C	12378.49572	1.93348567	0.128353945	15.06370271	2.81E-51	5.02E-49	4979.442547	5723.256099	4227.188406	6458.556145	6082.673321	20192.18796	21511.54382	21572.49086	20659.12231
108002061	LOC108002061	plexin-A4	10584.15594	1.092914941	0.164401796	6.64782849	2.97E-11	3.04E-10	6130.425107	5979.587834	5891.263831	9905.231787	7291.924236	13374.63243	14593.01282	14709.54513	17381.78033
108002068	LOC108002068	uncharacterized LOC108002068	58.75111019	3.909560364	0.475208155	8.227048126	1.92E-16	3.61E-15	8.148549101	6.686914824	10.62552595	11.44197736	3.716198265	119.3254117	146.5912259	168.9711851	53.25300345
108002084	LOC108002084	A disintegrin and metalloproteinase with thrombospondin motifs 9	2207.21897	1.368019436	0.149934178	9.12413335	7.23E-20	1.86E-18	1188.330077	1098.883003	1184.746143	1740.940863	1270.196567	3344.021904	2954.81922	3708.314045	3374.718904
108002096	LOC108002096	uncharacterized LOC108002096	8426.06699	2.180772646	0.141076785	15.45805463	6.66E-54	1.34E-51	2974.220422	2845.653753	3056.019324	4350.591854	3164.714443	13515.78566	15170.75471	16865.43641	13891.42633
108002098	LOC108002098	serine protease snake	1512.19889	1.033555405	0.182824691	5.653259411	1.57E-08	1.12E-07	1104.128403	1005.266195	829.9716379	1439.928843	781.888115	1800.067491	2296.595873	2275.076314	2076.867135
108002101	LOC108002101	tribbles homolog 2	6367.208598	1.58672835	0.182741914	8.682892259	3.86E-18	8.58E-17	2865.573101	2873.887393	2806.909771	5118.964641	3176.606277	10772.75638	10149.28664	8569.25296	10971.64022
108002102	LOC108002102	probable RNA methyltransferase CG11342	350.3870847	1.257029918	0.258901334	4.855246976	1.20E-06	6.54E-06	134.4510602	197.6354826	181.2242481	304.5326283	266.0797958	432.1908205	661.0976855	420.9192915	555.3527503
108002104	LOC108002104	uncharacterized LOC108002104	133.1871005	3.426651091	0.351923188	9.736928998	2.10E-22	6.65E-21	15.61805244	17.08878233	19.4801309	49.28851787	24.52690855	263.3890185	330.5488427	241.3874073	237.3562439
108002114	LOC108002114	kielin/chordin-like protein	21030.47352	1.53479065	0.365096613	4.203793176	2.62E-05	0.000112871	10210.81107	4189.723632	11055.26944	19542.01718	12047.91478	26784.18937	38619.60218	31298.8947	35525.83936
108002132	LOC108002132	uncharacterized LOC108002132	58363.41292	1.176220477	0.160784128	7.315526048	2.56E-13	3.41E-12	47560.36492	33412.2844	40694.58377	25248.92343	40152.77902	80396.22374	81414.17996	85173.54667	91217.83037
108002142	LOC108002142	LIM and SH3 domain protein Lasp	9530.76971	1.997398573	0.146748032	13.6110757	3.44E-42	3.89E-40	3549.372179	3834.574156	3651.639084	5314.358409	4103.426125	18968.3749	15494.11771	13561.44628	17299.61855
108002176	LOC108002176	ATP-dependent RNA helicase DHX33	4151.458903	1.915017787	0.261239424	7.330508391	2.29E-13	3.08E-12	1532.606277	1364.130624	1401.979118	3551.413743	1453.033522	7513.135374	6930.028346	5628.852604	7987.950517
108002181	LOC108002181	palmitoleoyl-protein carboxylesterase NOTUM	3424.968516	2.080619148	0.164261484	12.66650645	9.07E-37	8.05E-35	1273.889843	1777.233362	1086.164875	1653.805805	1241.95346	6600.732531	5442.558554	5093.274294	6655.103917
108002217	LOC108002217	zinc finger protein Noc	13493.33179	1.277043633	0.127734935	9.997606651	1.56E-23	5.54E-22	7776.432026	8059.961334	7091.948263	9056.765158	9340.29272	22716.93905	18884.3991	16542.58076	21970.66771
108002219	LOC108002219	uncharacterized LOC108002219	744.7156765	2.426185031	0.279438445	8.682359483	3.88E-18	8.61E-17	215.2575054	205.8083785	148.7573633	464.7203113	231.8907718	1433.360129	1090.811181	1291.422629	1620.412819
108002246	LOC108002246	oxidative stress-induced growth inhibitor 2	8162.880155	1.287556406	0.122552624	10.50615125	8.09E-26	3.34E-24	5562.742853	4959.461828	4845.830139	5198.178331	4313.019707	14330.69091	10635.04972	10790.01711	12830.9308
108002249	LOC108002249	F-box/LRR-repeat protein 14	1365.420857	1.031811685	0.171382363	6.02052434	1.74E-09	1.42E-08	884.1175775	757.8503467	752.6414213	1258.61751	1010.805928	1909.206587	1842.450506	1688.20318	2184.894656
108002251	LOC108002251	uncharacterized LOC108002251	524.5334331	1.034979078	0.266652847	3.881372687	0.000103869	0.000397826	255.3212052	337.3177033	298.1050335	586.1813018	312.9038939	545.6954804	1010.329724	773.9483747	600.9981818
108002262	LOC108002262	disintegrin and metalloproteinase domain-containing protein 12	5037.539149	2.090132067	0.190650643	10.96315249	5.75E-28	2.74E-26	1821.200724	1672.471697	1656.991741	3022.442328	2118.233011	7904.580932	9551.424386	7116.402502	10474.10502
108002270	LOC108002270	disintegrin and metalloproteinase domain-containing protein 10	2030.734751	1.181727032	0.153564941	7.695291788	1.41E-14	2.17E-13	1254.197516	1263.083911	1027.134175	1480.41584	1469.384794	2508.744022	2752.178408	2828.758679	3692.715411
108002271	LOC108002271	ETS translocation variant 2	19.56789384	2.227954159	0.906248043	2.458437485	0.013954307	0.03126883	10.86473214	0.742990536	0.590306997	18.4831942	6.689156878	59.66270586	24.43187098	15.08671296	39.55937399
108002272	LOC108002272	uncharacterized LOC108002272	9890.49074	1.489462483	0.183512585	8.116405128	4.80E-16	8.71E-15	4569.977954	4440.854434	6113.219262	8112.36195	4185.182486	15879.01089	14591.57565	15768.63238	15353.60165
108002289	LOC108002289	charged multivesicular body protein 3	2986.225228	1.090501432	0.146706933	7.433196315	1.06E-13	1.48E-12	1707.800083	2209.653854	2029.475456	2075.398663	1919.044784	5513.707134	3840.115251	3498.608735	4082.223093
108002292	LOC108002292	uncharacterized LOC108002292	29.80883199	2.282653161	0.781475844	2.920951658	0.00348964	0.00929931	0	21.54672554	10.03521895	16.72288999	6.689156878	42.20045048	28.74337763	79.95957867	62.38208976
108002294	LOC108002294	cilia- and flagella-associated protein 61-like	2244.887081	2.34675528	0.199579383	11.75850557	6.39E-32	4.17E-30	848.8071981	780.1400628	579.6814712	995.4520305	782.6313547	3831.509866	3506.692071	3095.793499	5783.276175
108002348	LOC108002348	transcriptional regulator Myc-B	5320.012602	3.955027583	0.262274861	15.07970521	2.20E-51	4.00E-49	520.8280967	765.2802521	382.5189341	1271.819791	633.2401844	12348.72492	11119.37564	9512.172519	11326.15308
108002349	LOC108002349	uncharacterized LOC108002349	688.2925939	3.412672975	0.219215052	15.56769457	1.21E-54	2.55E-52	139.8834262	137.4532492	76.14960263	183.9517899	115.2021462	1456.643136	1179.915652	1507.162624	1398.271719
108002350	LOC108002350	protein FAM49B	19729.97425	1.272252868	0.157751962	8.064894086	7.33E-16	1.31E-14	10065.49528	10167.82548	10956.09787	17309.95144	12059.06337	28317.95746	30423.42805	29609.18285	28660.76646
108002394	LOC108002394	DCN1-like protein 3	364.9485541	1.189607299	0.175680971	6.771406659	1.28E-11	1.37E-10	219.33178	208.7803406	224.9069659	275.4876088	234.8637304	465.6601433	556.1843571	443.5493609	655.7726996
108002410	LOC108002410	putative phosphatidate phosphatase	4149.662399	2.156077402	0.144628364	14.90770792	2.94E-50	4.88E-48	1402.229491	1607.83152	1884.259935	1878.244592	1407.695903	8664.189041	6267.493492	6466.165173	7768.852446
108002413	LOC108002413	polycomb group protein Pc-like	1501.979175	1.04959904	0.105797708	9.920810717	3.38E-23	1.16E-21	966.2821143	924.2802268	976.9580802	1139.796976	1083.643414	2255.541319	2016.347941	2000.498138	2154.464368
108002419	LOC108002419	latrophilin Cirl	1937.797266	1.204993657	0.122240955	9.857528147	6.36E-23	2.12E-21	1248.76515	1208.102612	1045.433692	1443.449452	1187.696966	3147.571531	2507.859698	2813.671966	2837.624327
108002420	LOC108002420	uncharacterized LOC108002420	1175.796071	1.013773393	0.171284297	5.91865928	3.25E-09	2.57E-08	865.783342	612.2242017	751.4608073	1023.616898	793.7799495	1737.49441	1323.63254	1543.370736	1930.801754
108002422	LOC108002422	uncharacterized LOC108002422	158.6688588	2.616024082	0.501004054	5.221562703	1.77E-07	1.09E-06	27.8408761	45.3224227	45.45363878	108.2587089	15.60803271	544.2402924	155.2142392	273.0695045	213.0120138
108002423	LOC108002423	uncharacterized LOC108002423	68.90066432	2.373126678	0.568210883	4.176489306	2.96E-05	0.000125907	4.753320309	29.71962144	9.444911954	42.24730103	34.93226369	85.85608892	155.2142392	84.48559256	173.4526398
108002424	LOC108002424	uncharacterized LOC108002424	26246.62695	1.654153415	0.141852727	11.66106177	2.02E-31	1.27E-29	13213.55141	14087.10056	15261.7971	12527.20491	12056.83365	36816.25508	34276.47782	44210.10365	53770.31834
108002427	LOC108002427	COMM domain-containing protein 10	3913.293636	1.216483176	0.148576357	8.187595901	2.66E-16	4.94E-15	2841.806499	2316.644491	2980.460028	2079.799424	2098.165541	6072.499306	5140.753089	5037.453456	6652.060888
108002432	LOC108002432	heterogeneous nuclear ribonucleoprotein L-like	1448.61194	2.044985028	0.160165424	12.76795563	2.48E-37	2.27E-35	562.249888	517.8644036	469.2940627	760.4514185	723.1721824	2302.107333	2497.799516	2564.741203	2639.827457
108002452	LOC108002452	uncharacterized LOC108002452	54.04225883	1.76059278	0.59851339	2.941609675	0.003265112	0.008765239	39.38465399	26.00466876	43.09241079	14.08243368	8.175636184	193.539997	54.61241749	63.36419442	44.12391714
108002495	LOC108002495	uncharacterized LOC108002495	6100.708388	1.281108773	0.110560086	11.5874437	4.77E-31	2.86E-29	3224.109261	3795.195658	3805.70921	4327.707899	3497.685807	9557.674441	9067.098473	8056.304719	9574.89002
108002522	LOC108002522	uncharacterized LOC108002522	704.4708446	1.22166646	0.159134523	7.676941749	1.63E-14	2.48E-13	411.5017296	405.6728326	429.1531869	571.218716	396.1467351	1225.268252	987.3350215	908.22012	1005.721008
108002529	LOC108002529	uncharacterized LOC108002529	63.96736867	2.982585864	0.558736429	5.338090933	9.39E-08	5.99E-07	24.4456473	15.60280126	14.16736793	18.4831942	5.945917224	232.8300716	122.1593549	111.6416759	30.43028769
108002536	LOC108002536	PDZ and LIM domain protein 1-like	603.9368953	1.535494582	0.246077572	6.239880247	4.38E-10	3.84E-09	319.8305522	293.4812617	234.3518779	375.8249487	414.7277264	830.9123181	704.2127519	1476.989198	785.1014223
108002556	LOC108002556	uncharacterized LOC108002556	507.6882957	1.637118114	0.150455676	10.8810658	1.42E-27	6.58E-26	253.2840679	204.3223974	291.0213496	255.2441104	305.4714974	822.1811905	842.1809645	783.0004025	812.4886812
108002569	LOC108002569	ubiquitin carboxyl-terminal hydrolase 31	10463.92038	1.821630098	0.106994163	17.02550906	5.31E-65	1.72E-62	4600.535014	4992.896402	4821.037245	5802.842827	4387.343672	17930.82589	17605.3188	15581.55714	18452.92645
108002613	LOC108002613	adenylate kinase 9-like	788.1485179	1.112006581	0.163186156	6.814343873	9.47E-12	1.03E-10	514.0376391	578.7896275	420.8888889	517.5294376	568.5783346	1244.185695	1159.795287	835.8038978	1253.727853
108002619	LOC108002619	uncharacterized LOC108002619	1023.855404	2.40007388	0.204146031	11.75665221	6.53E-32	4.24E-30	298.101088	276.3924794	474.0165187	399.5890556	315.8768525	2536.392593	1608.191978	1621.821643	1684.316423
108002627	LOC108002627	uncharacterized LOC108002627	365.2850223	2.019647802	0.294425767	6.859616339	6.90E-12	7.64E-11	161.6128905	147.1121261	128.6869254	237.6410683	100.3373532	775.6151761	343.4833627	789.0350877	604.0412106
108002628	LOC108002628	uncharacterized LOC108002628	1212.816732	1.048822594	0.203911356	5.143522236	2.70E-07	1.61E-06	616.5735487	689.4952174	850.6323828	1029.777963	925.3333681	1226.72344	2142.818802	1973.342055	1460.653809
108002638	LOC108002638	serine/threonine-protein kinase 17B-like	13202.43502	1.811278962	0.09329856	19.41379336	5.90E-84	5.28E-81	5625.215063	5802.756086	6058.320711	6906.553566	6815.507619	21814.72252	22541.99391	20889.06276	22367.78296
108002639	LOC108002639	uncharacterized LOC108002639	205.5914553	3.207177213	0.309603122	10.35899506	3.81E-25	1.52E-23	62.47220978	37.89251734	33.64749884	35.20608419	51.28353606	582.0751791	487.2002508	283.6302036	276.9156179
108002640	LOC108002640	uncharacterized LOC108002640	302.8049094	3.764159225	0.316231343	11.903182	1.14E-32	7.89E-31	72.65789615	24.51868769	42.50210379	63.37095154	26.75662751	679.5727716	665.4091921	692.4801247	457.9758297
108002657	LOC108002657	uncharacterized LOC108002657	2198.741134	1.072863372	0.278735018	3.849044092	0.00011858	0.000449289	1204.627175	620.3970975	1933.845723	1559.62953	2057.28736	3528.830773	3715.081558	2278.093657	2890.87733
108002658	LOC108002658	WD repeat-containing protein 63-like	1819.389433	3.302733249	0.159398412	20.71998838	2.29E-95	3.80E-92	395.8836772	281.5934131	305.1887175	464.7203113	395.4034954	3640.880245	3176.143228	4038.713059	3675.978752
108002674	LOC108002674	uncharacterized LOC108002674	564.719184	3.902385754	0.260570519	14.97631341	1.05E-50	1.79E-48	111.3635044	56.46728073	80.87205861	51.04882208	91.41847733	1651.638321	1152.609443	849.3819395	1037.67281
108002695	LOC108002695	uncharacterized LOC108002695	333.9802192	1.725736516	0.233362125	7.395101144	1.41E-13	1.95E-12	171.7985769	116.6495141	113.9292504	236.7609162	186.5531529	557.336984	530.3153172	532.5609674	559.9172934
108002696	LOC108002696	homeodomain-interacting protein kinase 2	3499.031524	1.758938243	0.199063557	8.836063579	9.92E-19	2.31E-17	1766.198018	1616.747406	1104.464392	2291.916081	1716.140359	6820.465911	5502.919647	4227.296971	6445.134932
108002698	LOC108002698	insulin-like peptide receptor	272.3826761	1.503234708	0.302491097	4.9695172	6.71E-07	3.78E-06	163.6500278	118.8784858	77.33021662	201.554832	189.5261115	272.1201462	461.3312109	431.4799906	535.5730633
108002701	LOC108002701	microtubule-associated protein futsch	26726.69931	1.597628395	0.352336705	4.534379685	5.78E-06	2.82E-05	12323.32242	11856.64297	5760.805985	22130.54452	18239.10109	39853.23232	31774.3668	47479.39435	51122.88331
108002706	LOC108002706	testin	3535.465157	1.396283878	0.15845559	8.811831009	1.23E-18	2.84E-17	1840.893051	2017.219305	2234.311984	2341.204599	1812.018274	7241.015228	5038.714098	4957.493878	4336.315995
108002713	LOC108002713	bicaudal D-related protein homolog	10026.79885	1.360258861	0.134851635	10.08707728	6.30E-24	2.28E-22	4749.92508	5550.882294	5580.762351	7471.611217	6198.618706	13911.59678	14380.31183	15742.98497	16654.49645
108002731	LOC108002731	uncharacterized LOC108002731	114.2983063	1.332766648	0.353730042	3.767750796	0.000164725	0.000606435	71.29980464	38.63550787	94.44911954	55.4495826	81.01312218	232.8300716	211.2638256	143.3237731	100.4199494
108002756	LOC108002756	uncharacterized LOC108002756	57.9900358	3.392501828	0.462012583	7.342877554	2.09E-13	2.82E-12	6.790457585	10.4018675	21.2510519	5.280912629	11.1485948	138.242855	135.0938749	123.7110462	69.98966168
108002765	LOC108002765	uncharacterized LOC108002765	269.6823039	1.110568537	0.21405141	5.188326188	2.12E-07	1.28E-06	160.9338448	156.0280126	148.7573633	223.5586346	201.417946	468.5705192	285.9966074	378.6764952	403.2013118
108002769	LOC108002769	MAP7 domain-containing protein 1	17938.19521	1.081775067	0.129579485	8.34835131	6.92E-17	1.35E-15	12689.32809	10924.18985	9796.144617	12060.72429	14473.10576	28138.96935	25551.42554	21884.78582	25925.08359
108002792	LOC108002792	AF4/FMR2 family member 4	13540.3149	2.234759137	0.15558652	14.36344961	8.77E-47	1.26E-44	4788.630689	4700.158131	3841.717937	6607.301851	5636.729529	24409.32264	24236.41602	20448.53074	27194.02659
108002823	LOC108002823	uncharacterized LOC108002823	190.7082705	2.365723219	1.007128318	2.348978951	0.018824971	0.040603015	0	71.32709145	78.51083062	77.45338522	107.7697497	289.5824016	462.7683798	289.6648888	339.2977077
108002825	LOC108002825	uncharacterized LOC108002825	172.8546942	1.916464497	0.340332234	5.63115775	1.79E-08	1.26E-07	40.06369975	104.018675	79.10113761	105.6182526	58.71593259	296.8583413	422.5276511	185.5665694	263.2219885
108002829	LOC108002829	uncharacterized LOC108002829	30531.87772	1.033443341	0.176272785	5.862750398	4.55E-09	3.47E-08	19744.61352	16972.13281	18560.4326	27191.41912	21715.97618	41676.58282	29621.48781	50273.45359	49030.80103
108002859	LOC108002859	insulin-like receptor	2888.000086	1.172094798	0.175579916	6.675563056	2.46E-11	2.54E-10	1617.486997	1694.018422	1414.375565	2452.103764	2097.422301	3603.045359	3623.10275	4557.695984	4932.749634
108002888	LOC108002888	cyclin-dependent kinase inhibitor 1	9348.043147	1.236676706	0.134892106	9.167895296	4.82E-20	1.27E-18	5134.26498	5406.74213	6083.703912	7197.003761	5338.690428	12545.1753	12034.85221	14154.3541	16237.60151
108002891	LOC108002891	bestrophin-4	8048.902117	1.17727547	0.147648463	7.973503056	1.54E-15	2.67E-14	4258.974997	4756.625411	4612.658875	6795.654401	5364.703816	11541.09561	10627.86388	10919.76284	13562.77922
108002906	LOC108002906	uncharacterized LOC108002906	281.4660269	1.848817165	0.247775385	7.461666	8.54E-14	1.21E-12	105.9311383	101.0467129	113.3389434	209.4762009	124.1210221	570.4336755	449.8338599	432.9886619	426.0240276
108002944	LOC108002944	uncharacterized LOC108002944	1288.522878	3.749867652	0.300886442	12.46273386	1.19E-35	1.00E-33	124.2653738	179.0607192	160.5635032	380.2257093	143.445253	2777.953792	2497.799516	1730.445976	3602.946062
108003000	LOC108003000	uncharacterized LOC108003000	905.1287434	1.134549321	0.16185343	7.009732969	2.39E-12	2.81E-11	551.3851559	557.242902	505.8930965	721.7247259	620.6051103	1622.534562	1312.135189	1101.330046	1153.307903
108003045	LOC108003045	uncharacterized LOC108003045	63.76086643	1.933815899	0.370036894	5.226008356	1.73E-07	1.07E-06	35.9894252	16.34579179	37.77964782	21.12365051	29.72958612	85.85608892	140.8425504	87.50293515	118.678122
108003101	LOC108003101	uncharacterized LOC108003101	324.060909	2.256884739	0.237166544	9.516033342	1.80E-21	5.22E-20	84.20167405	126.3083911	97.99096152	178.6708773	118.9183445	656.2897644	550.4356816	461.6534165	642.0790702
108003118	LOC108003118	uncharacterized LOC108003118	5221.66317	1.485769009	0.095800407	15.50900515	3.02E-54	6.15E-52	2839.090316	3014.312604	2801.006701	3113.978147	2735.121923	9285.554294	7569.568498	7716.853678	7919.48237
108003119	LOC108003119	protein snakeskin	48.02805506	1.103221804	0.366902024	3.00685669	0.002639642	0.007250133	23.08755579	28.23364037	27.74442886	48.40836576	31.95930508	62.57308175	60.36109302	87.50293515	62.38208976
108003124	LOC108003124	uncharacterized LOC108003124	238.075989	2.697754242	0.283610053	9.512195417	1.87E-21	5.39E-20	74.69503343	61.66821449	67.29499767	92.415971	50.54029641	651.9242006	490.0745886	378.6764952	275.3941036
108003143	LOC108003143	uncharacterized LOC108003143	125.1341032	2.3831428	0.645615878	3.691270433	0.000223137	0.000800347	11.54377789	9.658876968	21.84135889	49.28851787	125.6075014	209.5470645	168.1487591	408.8499211	121.7211507
108003160	LOC108003160	cytochrome P450 9e2-like	2485.898459	1.393519204	0.180692021	7.712123606	1.24E-14	1.91E-13	1555.693833	1283.887646	1288.049868	1470.734167	1615.059766	4822.492859	3664.780648	2438.012814	4234.374531
108003168	LOC108003168	uncharacterized LOC108003168	87.08238072	1.154523524	0.354577416	3.256054871	0.001129719	0.003417658	48.89129461	66.1261577	46.04394578	40.48699682	80.26988253	103.3183443	145.154057	75.43356479	178.017183
108003169	LOC108003169	maternal protein exuperantia	1198.855398	2.404810305	0.212275942	11.32869927	9.46E-30	5.19E-28	284.5201728	372.2382585	384.8801621	646.0316449	374.5927851	2227.892748	2187.371038	2478.746939	1833.424833
108003192	LOC108003192	uncharacterized LOC108003192	170.5793164	1.483024723	0.28615074	5.182669545	2.19E-07	1.32E-06	87.59690284	60.18223341	73.19806764	154.0266183	100.3373532	295.4031534	235.6956966	262.5088055	266.2650172
108003228	LOC108003228	histone-arginine methyltransferase CARMER	1927.444595	1.096822666	0.125645405	8.729508753	2.56E-18	5.73E-17	1222.282365	1384.191369	1160.543556	1364.235762	1268.710088	3048.61875	3121.53081	2401.804703	2375.083954
108003254	LOC108003254	uncharacterized LOC108003254	35.52527013	1.370387907	0.471024506	2.90937709	0.003621498	0.009592015	13.58091517	11.14485804	23.61227988	30.80532367	25.2701482	69.84902149	57.48675526	31.68209721	56.29603222
108003261	LOC108003261	uncharacterized LOC108003261	655.4716428	1.314263324	0.528215301	2.488120508	0.012842021	0.029073256	187.4166293	748.1914697	559.6110333	311.5738451	166.4856823	653.3793885	1523.399014	779.9830599	969.2046628
108003265	LOC108003265	uncharacterized LOC108003265	53.59102321	2.877249399	0.872037436	3.299456286	0.000968723	0.002990496	25.12469306	6.686914824	0	28.16486735	10.40535514	254.6578909	64.67259966	24.13874073	68.46814729
108003280	LOC108003280	J domain-containing protein	8087.963881	1.671454631	0.214050205	7.808703704	5.78E-15	9.26E-14	3681.107057	3688.948011	3028.274895	6169.866254	3948.089037	12834.7577	13293.81215	8984.137566	17162.68225
108003286	LOC108003286	waprin-Thr1	1966.407232	2.659999155	0.27138656	9.801513945	1.11E-22	3.60E-21	443.4168803	456.9391796	497.0384916	1073.785568	452.6329487	3310.552581	3978.083464	2576.810573	4908.405404
108003295	LOC108003295	uncharacterized LOC108003295	137.9560002	1.921440273	0.415564289	4.623689584	3.77E-06	1.88E-05	72.65789615	36.40653626	32.46688484	110.0190131	57.22945329	397.2663097	211.2638256	153.8844722	170.409611
108003325	LOC108003325	sporozoite surface protein 2-like	115.4445488	2.842093117	0.523786156	5.4260562	5.76E-08	3.79E-07	10.18568638	6.686914824	30.69596385	47.52821366	59.45917224	164.4362381	219.8868389	232.3353795	267.7865316
108003328	LOC108003328	venom acid phosphatase Acph-1	519.3679903	3.086840041	0.543367672	5.680941653	1.34E-08	9.65E-08	135.8091517	65.38316717	53.71793674	279.8883693	65.40508947	881.8438963	1143.98643	677.3934118	1370.88446
108003347	LOC108003347	uncharacterized LOC108003347	273.9438091	4.76947544	0.464336946	10.27158291	9.46E-25	3.68E-23	14.25996093	10.4018675	12.39644694	18.4831942	52.77001537	915.3132191	267.3134119	721.1448793	453.4112865
108003374	LOC108003374	protein bark beetle	9495.89937	1.263177736	0.20396286	6.193175256	5.90E-10	5.09E-09	5923.316151	5374.793537	5546.524545	6233.237206	6188.956591	19576.64346	17287.70447	8988.66358	10343.25478
108003394	LOC108003394	uncharacterized LOC108003394	103.0835012	2.793629418	0.448509581	6.228695072	4.70E-10	4.10E-09	47.53320309	14.85981072	41.3214898	26.40456314	11.1485948	243.0163873	263.0019053	119.1850324	161.2805247
108003411	LOC108003411	protein C19orf12 homolog	788.6623355	1.566501794	0.354868718	4.414313556	1.01E-05	4.72E-05	221.3689173	281.5934131	373.6643292	952.3245774	278.7148699	1319.855469	991.6465282	1499.619268	1179.173648
108003416	LOC108003416	protein held out wings	11484.72553	1.472102534	0.126299845	11.65561633	2.15E-31	1.34E-29	5744.727117	6358.513007	6153.950445	7434.644829	6415.644685	18822.8561	17573.70108	14228.27899	20630.21354
108003449	LOC108003449	uncharacterized LOC108003449	2246.623102	1.043950527	0.160389766	6.508835021	7.57E-11	7.31E-10	1565.879519	1236.336252	1277.424342	2098.282618	1455.263241	3386.222354	2974.939585	2950.961054	3274.298955
108003467	LOC108003467	rho GTPase-activating protein 7	12237.50441	1.341472063	0.112851383	11.88706795	1.38E-32	9.51E-31	6905.216318	6646.793335	6708.839022	8262.86796	7859.759331	21529.50569	17077.87782	17729.90507	17416.77516
108003468	LOC108003468	paired box protein Pax-2a-like	389.9786987	1.067786276	0.220660444	4.839047064	1.30E-06	7.05E-06	264.8278458	205.8083785	185.9467041	330.0570393	325.538968	621.3652537	610.7967746	439.023347	526.443977
108003471	LOC108003471	uncharacterized LOC108003471	5423.378126	1.305281401	0.163597836	7.978598203	1.48E-15	2.57E-14	2992.554657	2847.882724	2514.117501	4310.985009	3731.806298	7578.618832	7148.478016	9308.501894	8377.4582
108003478	LOC108003478	histone H4	310.0181301	4.95923418	0.286641558	17.30116949	4.61E-67	1.73E-64	36.66847096	20.06074447	18.88982391	17.6030421	14.12155341	897.8509637	672.5950365	518.9829257	593.3906099
108003495	LOC108003495	histone H1	2780.09302	1.791145196	0.229909091	7.790667114	6.67E-15	1.05E-13	1301.051673	801.6867883	1317.565218	2166.05433	1053.913828	5304.160069	4389.113764	4533.557244	4153.734269
108003504	LOC108003504	histone H2B	1296.107602	3.493344425	0.232956199	14.99571355	7.83E-51	1.38E-48	279.7668525	213.9812744	291.6116566	271.0868483	108.5129893	2654.262817	2556.72344	2474.220925	2814.801611
108003508	LOC108003508	histone H2A-like	1201.48035	3.632158755	0.223386467	16.25952906	1.91E-59	4.94E-57	212.5413224	257.817716	194.801309	167.2288999	157.5668064	3725.281146	2191.682544	2065.371004	1841.032405
108003510	LOC108003510	histone H2B	389.1728016	1.178107491	0.270052173	4.362518101	1.29E-05	5.89E-05	236.3079239	268.962574	252.6513948	255.2441104	233.3772511	874.5679566	583.4905659	277.5955184	520.3579194
108003512	LOC108003512	uncharacterized LOC108003512	1567.232355	1.095137505	0.178643191	6.130306458	8.77E-10	7.40E-09	980.5420752	825.4624855	1110.367462	1241.89462	1048.71115	2467.998759	2102.578074	1567.509476	2760.027093
108003521	LOC108003521	homeobox protein Nkx-2.5-like	23.9451811	1.618397017	0.645922731	2.505558233	0.012225826	0.027849353	5.432366068	26.7476593	9.444911954	14.96258578	5.945917224	58.20751791	38.8035598	39.22545369	16.73665823
108003551	LOC108003551	E3 ubiquitin-protein ligase CBL-B-B	790.6061644	1.096495741	0.139141082	7.880460093	3.26E-15	5.37E-14	539.1623322	569.1307506	440.3690199	582.6606934	494.9976089	1183.067801	1208.659029	1161.676898	935.7313463
108003574	LOC108003574	uncharacterized LOC108003574	41.35336079	2.761029722	0.578300473	4.774386064	1.80E-06	9.53E-06	20.37137275	9.658876968	2.951534986	19.3633463	5.945917224	43.65563843	102.0389906	81.46824997	86.7263199
108003580	LOC108003580	homeobox protein H17	245.6171653	1.508094117	0.332258705	4.5389153	5.65E-06	2.76E-05	110.0054129	151.5700693	82.6429796	190.1128546	141.2155341	474.391271	166.7115902	445.0580322	448.8467434
108003581	LOC108003581	cubilin	729.2381365	2.072428707	0.484769921	4.275076928	1.91E-05	8.44E-05	111.3635044	592.9064477	313.4530155	262.2853272	223.7151356	1217.992312	1461.600752	693.988796	1685.837938
108003589	LOC108003589	histone H3	620.2497565	3.208512887	0.333388018	9.623959808	6.33E-22	1.90E-20	186.7375836	43.09345109	110.9777155	179.5510294	144.9317323	1650.183133	1143.98643	861.4513098	1261.335425
108003591	LOC108003591	histone H3.3-like type 1	101.1928709	1.769916903	0.506773125	3.492523215	0.00047848	0.001592014	42.10083702	54.98129966	44.27302478	51.04882208	52.02677571	375.4384905	165.2744214	81.46824997	44.12391714
108003617	LOC108003617	shootin-1	9813.863637	2.971458648	0.166167535	17.88230561	1.62E-71	7.25E-69	1879.598659	2320.359444	2064.893876	3312.01237	2567.149762	20516.69487	18118.38809	15993.42441	21552.25125
108003623	LOC108003623	histone H3	1581.91393	3.551761204	0.252486691	14.06712244	6.05E-45	7.70E-43	311.0029574	231.8130472	240.2549478	405.7501203	183.5801943	4128.368208	3337.106143	1846.613666	3552.736087
108003624	LOC108003624	histone H4	4768.771015	3.163040775	0.165718971	19.08677533	3.25E-81	2.23E-78	924.860323	973.3176021	991.1254482	1472.494471	896.3470216	11271.88584	9531.304022	7955.223742	8902.380662
108003645	LOC108003645	protein lethal(2)essential for life	14972.10372	1.010872139	0.163661669	6.176596784	6.55E-10	5.62E-09	9655.351639	9730.94705	10151.50943	12365.25692	9684.412679	26498.97253	23523.58025	18193.06715	14945.8358
108003667	LOC108003667	guanine nucleotide-binding protein G(i) subunit alpha	2378.949234	1.867716409	0.199200289	9.376072779	6.85E-21	1.90E-19	904.4889503	1003.037224	1175.301231	1412.644128	967.6980283	5459.86518	3789.81434	2682.417564	4015.27646
108003668	LOC108003668	uncharacterized LOC108003668	56.47853055	1.181763056	0.489902203	2.412242788	0.01585472	0.034921814	29.19896761	18.5747634	27.15412187	55.4495826	50.54029641	74.21458533	114.9735105	30.17342591	108.0275213
108003669	LOC108003669	angiotensin-converting enzyme	4067.469871	1.183210774	0.156540224	7.558509522	4.08E-14	5.99E-13	2335.238363	2596.008933	2397.236715	3331.375717	2338.231949	7348.699136	4659.301514	5767.650363	5833.486149
108003702	LOC108003702	serine protease 42-like	436.8972599	1.005211322	0.161879646	6.209621453	5.31E-10	4.61E-09	306.2496371	293.4812617	269.7702977	308.9333888	330.7416456	606.8133742	474.2657309	733.2142497	608.6057537
108003713	LOC108003713	transcription factor cwo	25525.28471	3.416341459	0.207042537	16.50067423	3.63E-61	1.03E-58	3995.505243	3752.845197	3471.59545	7761.18126	5099.36726	52587.58205	51633.1664	46572.6829	54853.63658
108003717	LOC108003717	amyloid beta A4 precursor protein-binding family B member 1-interacting protein	13693.15081	1.634241757	0.168640915	9.690659931	3.30E-22	1.02E-20	5689.72441	6092.522395	6661.614462	8859.611087	8076.78531	27159.62786	22340.79026	16586.33222	21771.34932
108003778	LOC108003778	retinoic acid receptor RXR-alpha-B	9850.116401	1.283983038	0.080135868	16.02257608	8.89E-58	2.15E-55	5695.156776	5654.157979	5851.122955	6570.335462	6301.929018	15163.05842	14276.83567	14664.28499	14474.16634
108003796	LOC108003796	uncharacterized LOC108003796	84.94090829	1.744304738	0.391385733	4.456740726	8.32E-06	3.94E-05	38.70560823	22.28971608	53.71793674	68.65186417	24.52690855	138.242855	113.5363416	120.6937037	184.1032405
108003803	LOC108003803	uncharacterized LOC108003803	134.7426279	2.989836431	0.46189767	6.47294114	9.61E-11	9.13E-10	57.03984371	6.686914824	27.74442886	52.80912629	20.81071029	311.4102208	227.0726833	248.9307638	260.1789597
108003805	LOC108003805	uncharacterized LOC108003805	105.0914367	1.685368975	0.411730372	4.093380256	4.25E-05	0.000175234	55.68175219	38.63550787	54.89855073	54.5694305	60.94565155	202.2711247	208.3894878	46.76881017	223.6626145
108003810	LOC108003810	uncharacterized LOC108003810	118.677846	1.750015247	0.335099586	5.222373647	1.77E-07	1.08E-06	38.70560823	42.35046055	50.76640175	90.65566679	67.63480843	219.7333801	218.44967	119.1850324	220.6195857
108003816	LOC108003816	uncharacterized LOC108003816	139.8614045	2.371103289	0.315399416	7.517779583	5.57E-14	8.07E-13	69.94171312	51.26634698	24.20258688	60.73049523	39.39170161	211.0022524	237.1328654	286.6475462	278.4371323
108003824	LOC108003824	uncharacterized LOC108003824	67.28860261	5.069613527	0.794869786	6.377917005	1.80E-10	1.66E-09	5.432366068	0	10.62552595	0	5.202677571	264.8442065	196.8921368	75.43356479	47.16694591
108003831	LOC108003831	uncharacterized LOC108003831	335.3124302	1.067798268	0.239111892	4.465684487	7.98E-06	3.80E-05	190.8118581	239.2429526	218.4135889	242.9219809	236.3502097	692.6694631	452.7081976	457.1274026	287.5662186
108003842	LOC108003842	uncharacterized LOC108003842	647.4643404	1.872989586	0.645358297	2.902247626	0.003704956	0.009783438	106.6101841	179.0607192	221.3651239	794.7773506	181.3504753	1906.296212	1064.942141	671.3587266	701.4181312
108003843	LOC108003843	uncharacterized LOC108003843	289.1902586	2.923684378	0.390230418	7.49220011	6.77E-14	9.74E-13	36.66847096	124.82241	98.58126852	62.49079944	45.33761884	641.7378849	451.2710288	279.1041897	862.6986559
108003847	LOC108003847	metalloproteinase inhibitor 2	20591.13462	2.371493643	0.218162622	10.87030225	1.60E-27	7.37E-26	6679.773126	5414.172036	5715.352346	12336.2119	5912.47144	39883.79127	39500.58671	32258.40964	37619.44315
108003867	LOC108003867	uncharacterized LOC108003867	228.0066396	1.298875145	0.340051954	3.819637357	0.000133648	0.000501806	127.6606026	80.98596842	133.4093813	173.3899646	176.1477978	256.1130788	472.828562	167.4625138	464.0618872
108003874	LOC108003874	putative histone-lysine N-methyltransferase 1	920.7898978	1.299668434	0.253025926	5.136503025	2.80E-07	1.66E-06	449.5282921	494.831697	453.3557738	1000.732943	393.9170161	1385.338926	1588.071614	1229.567106	1291.765712
108003880	LOC108003880	glutamate receptor-interacting protein 1	2121.867009	1.198939312	0.246482137	4.864203645	1.15E-06	6.27E-06	1087.831305	1265.312883	925.0110645	2343.845055	1111.886521	2334.121468	2995.059949	3601.198383	3432.536451
108003883	LOC108003883	putative protein kinase C delta type homolog	226.2868189	1.047854453	0.228907962	4.577623439	4.70E-06	2.32E-05	143.278655	138.1962397	119.8323204	224.4387867	142.7020134	305.589469	306.1169717	280.612861	375.8140529
108003888	LOC108003888	uncharacterized LOC108003888	178.5258149	1.125530323	0.363197093	3.098951907	0.001942065	0.005531368	47.53320309	110.7055899	106.2552595	207.7158967	113.7156669	193.539997	270.1877497	333.4163564	223.6626145
108003900	LOC108003900	hybrid signal transduction histidine kinase A	36210.33101	1.537055458	0.106925329	14.37503605	7.42E-47	1.09E-44	18245.95953	18451.42697	17564.5847	23590.71686	20262.94266	60025.04766	54705.83347	54396.65224	58649.81497
108003904	LOC108003904	interferon-related developmental regulator 1	5662.978618	1.406336263	0.123190858	11.41591419	3.48E-30	1.94E-28	2832.299859	3607.219052	3295.683965	3546.13283	3052.485255	10490.44992	8168.867922	7947.680386	8025.988377
108003911	LOC108003911	calcyphosin-like protein	2617.916516	1.547809408	0.243267209	6.362589568	1.98E-10	1.82E-09	1468.775976	1486.724063	795.7338321	2294.556537	1012.292407	4611.490606	3844.426758	4115.655295	3931.593169
108003925	LOC108003925	putative protein TPRXL	2132.59032	2.107128291	0.192079951	10.97005847	5.32E-28	2.57E-26	738.1227394	710.2989524	658.7826088	1198.767167	1012.292407	4022.139487	3528.249604	3027.90329	4296.756621
108003938	LOC108003938	uncharacterized LOC108003938	123.6839293	1.554871006	0.472285366	3.292227785	0.000993971	0.003058695	35.31037944	56.46728073	42.50210379	114.4197736	83.9860808	87.31127686	109.224835	217.2486666	366.6849666
108003946	LOC108003946	protein spindle-F	3194.222217	1.174994249	0.14439342	8.137450112	4.04E-16	7.38E-15	1938.67564	1975.611835	1892.524233	2716.149395	1722.829516	5267.780371	4506.961612	4461.141021	4266.326334
108003953	LOC108003953	uncharacterized LOC108003953	28.03250177	2.052638846	0.670028718	3.063508757	0.002187578	0.006147839	7.469503343	2.228971608	24.79289388	19.3633463	4.459437918	43.65563843	50.30091085	46.76881017	53.25300345
108003973	LOC108003973	uncharacterized LOC108003973	2204.280923	2.919533188	0.210839089	13.84721022	1.32E-43	1.55E-41	384.3398993	540.8971102	475.1971327	807.0994801	607.2267965	5627.211794	4206.593316	3658.527892	3531.434886
108003989	LOC108003989	uncharacterized LOC108003989	49.81133523	1.736538326	0.569225739	3.050702397	0.002283067	0.006383808	17.65518972	5.200933752	20.0704379	49.28851787	30.47282578	75.66977328	116.4106794	42.24279628	91.29086306
108004002	LOC108004002	talin-1	30067.81748	1.415242951	0.145414822	9.732453188	2.19E-22	6.91E-21	15271.73911	16874.05806	16258.82562	21883.22178	16070.32778	50266.55728	41636.21966	37584.01932	54765.38875
108004012	LOC108004012	uncharacterized LOC108004012	34.74178152	2.284932219	0.436663913	5.232702203	1.67E-07	1.03E-06	16.2970982	16.34579179	8.26429796	14.96258578	8.175636184	55.29714201	64.67259966	78.45090738	50.20997468
108004013	LOC108004013	uncharacterized LOC108004013	29.42117876	3.088961142	0.818522278	3.773826596	0.000160763	0.000593459	3.395228792	0	4.722455977	3.520608419	22.29718959	62.57308175	56.04958638	42.24279628	69.98966168
108004014	LOC108004014	integrin alpha-PS2	15275.28901	1.196153213	0.162464071	7.362570745	1.80E-13	2.46E-12	8061.631244	8555.536022	8227.108619	13375.67154	10308.73399	23376.13919	19194.82758	21011.26514	25366.68781
108004015	LOC108004015	integrin alpha-5-like	2015.660868	2.475207428	0.208961647	11.84527141	2.28E-32	1.52E-30	535.7671034	572.8457032	503.5318685	1059.703134	659.9968119	3368.760099	3682.026674	3382.441045	4375.875369
108004017	LOC108004017	protein hairy	23007.03614	2.615766453	0.127616474	20.49709076	2.29E-93	3.32E-90	6177.95831	6581.410168	6826.310115	8190.695487	7299.356633	36283.65629	45602.80578	39309.93928	50791.19318
108004018	LOC108004018	uncharacterized LOC108004018	717.0810669	3.929322154	0.338886581	11.59480006	4.38E-31	2.64E-29	29.87801337	82.47194949	102.7134175	174.2701167	101.0805928	1238.364944	1888.43991	1381.942907	1454.567751
108004019	LOC108004019	uncharacterized LOC108004019	34.26330503	4.755934403	1.952224065	2.436162164	0.014844028	0.032932622	13.58091517	0	0	0	0	100.4079684	21.55753322	73.92489349	98.89843498
108004027	LOC108004027	echinoderm microtubule-associated protein-like 2	25277.10365	1.359777125	0.072973277	18.63390515	1.71E-77	9.92E-75	14197.48872	15257.31066	14042.81315	15407.06259	15608.03271	36325.85674	38843.80053	38271.97343	39539.5943
108004032	LOC108004032	uncharacterized LOC108004032	1344.467402	3.257320061	0.191280959	17.0289823	5.01E-65	1.66E-62	198.2813615	344.7476087	262.6866137	333.5776477	260.8771182	3320.738897	2730.620875	2628.105397	2020.571102
108004042	LOC108004042	protein TIS11	3763.651284	1.021038279	0.151837363	6.724552225	1.76E-11	1.85E-10	2296.532755	2596.751923	2064.893876	3076.131606	2878.567176	5761.089085	4811.641415	4304.239207	6083.014508
108004043	LOC108004043	protein bowel	3888.12059	1.898123617	0.168907918	11.23762366	2.66E-29	1.42E-27	1618.845088	1757.915608	1588.516129	2311.279427	1513.235934	8394.97927	5761.610046	5259.228137	6787.475668
108004059	LOC108004059	insulin receptor substrate 1	2449.416801	1.309453828	0.149771693	8.742999466	2.27E-18	5.10E-17	1377.783844	1224.448403	1313.433069	1968.900258	1508.033256	4071.615878	3646.097452	3290.412096	3644.02695
108004075	LOC108004075	uncharacterized LOC108004075	69.92089319	2.623023622	0.489722562	5.356142082	8.50E-08	5.45E-07	32.59419641	8.172895896	18.88982391	15.84273789	30.47282578	98.95278044	122.1593549	67.89020831	234.3132152
108004152	LOC108004152	uncharacterized LOC108004152	2612.938394	1.095816682	0.185768795	5.898820008	3.66E-09	2.86E-08	1783.174162	1407.967066	1304.578464	2350.886272	1832.828984	3463.347316	3646.097452	3062.60273	4664.963102
108004161	LOC108004161	uncharacterized LOC108004161	11034.28738	1.317164333	0.105928426	12.4344747	1.70E-35	1.42E-33	6392.53677	5923.863543	6756.063582	7871.200273	6233.55097	16587.68742	17073.56631	15074.64359	17395.47396
108004187	LOC108004187	septin-7	4095.629001	1.45291397	0.171243877	8.484472527	2.17E-17	4.48E-16	1744.468553	1968.92492	2278.585009	3165.907121	2398.43436	7498.583495	5949.879169	5512.684915	6343.193468
108004188	LOC108004188	uncharacterized LOC108004188	2745.775861	1.032602434	0.202837398	5.090789194	3.57E-07	2.09E-06	1464.701701	1394.593236	1895.475768	2981.955331	1637.356956	3639.425057	3897.602006	3924.05404	3876.818651
108004206	LOC108004206	uncharacterized abhydrolase domain-containing protein DDB_G0269086	82.30342033	1.62147426	0.360995786	4.49167088	7.07E-06	3.39E-05	55.68175219	38.63550787	53.12762974	38.72669261	27.49986716	209.5470645	97.72748394	98.06363422	121.7211507
108004222	LOC108004222	guanine nucleotide-binding protein G(s) subunit alpha-like	63.52854848	1.024779963	0.391386286	2.618333854	0.008836031	0.020945733	38.02656247	40.12148894	34.23780583	77.45338522	28.24310682	74.21458533	68.98410631	119.1850324	91.29086306
108004240	LOC108004240	uncharacterized LOC108004240	151.1198431	3.440615855	0.338896869	10.15239788	3.23E-24	1.19E-22	26.48278458	14.11682018	24.79289388	47.52821366	28.24310682	311.4102208	267.3134119	221.7746805	418.4164557
108004261	LOC108004261	actin-binding LIM protein 2-like	26358.34785	1.631114802	0.089813808	18.16106951	1.05E-73	5.31E-71	13391.4614	13037.25493	13599.4926	13639.71717	14539.25409	44854.7133	41900.65874	36773.86283	45488.71555
108004262	LOC108004262	26S proteasome non-ATPase regulatory subunit 2-like	276.2491823	2.201001271	0.325141366	6.76936711	1.29E-11	1.38E-10	94.38736042	86.92989271	98.58126852	163.7082915	88.44551871	269.2097703	606.485268	745.2836201	333.2116502
108004301	LOC108004301	ATP-dependent RNA helicase vasa	1163.168615	1.119820388	0.17870269	6.266387971	3.70E-10	3.27E-09	678.3667127	646.4017663	816.984884	1073.785568	607.9700362	1722.94253	1441.480388	1683.677166	1796.908488
108004314	LOC108004314	fibroblast growth factor 17	2107.508702	1.759965279	0.162955659	10.80027101	3.43E-27	1.55E-25	915.3536824	843.2942583	975.7774662	1344.872416	1035.332837	3373.125663	3459.265498	2825.741337	4194.815157
108004318	LOC108004318	toll-like receptor Tollo	112.5606277	1.968145468	0.389221963	5.056614614	4.27E-07	2.47E-06	56.36079795	33.43457412	21.84135889	44.00760524	89.93199802	177.5329296	218.44967	150.8671296	220.6195857
108004356	LOC108004356	cAMP-specific 3',5'-cyclic phosphodiesterase-like	920.5020793	1.472674826	0.15991079	9.209352477	3.28E-20	8.67E-19	447.4911548	468.0840377	450.9945458	648.6721012	558.9162191	1177.24705	1603.880472	1392.503606	1536.729528
108004363	LOC108004363	trypsin-1-like	24.52678537	3.889300311	0.989743074	3.92960599	8.51E-05	0.000332341	1.358091517	0	8.854604957	0	6.689156878	23.28300716	109.224835	21.12139814	50.20997468
108004389	LOC108004389	uncharacterized LOC108004389	912.2572776	1.876057404	0.673928481	2.783763348	0.005373222	0.013607952	186.7375836	177.5747381	256.7835437	1267.419031	197.7017477	1092.846149	1394.053815	1695.746536	1941.452354
108004390	LOC108004390	uncharacterized LOC108004390	188.5930409	1.680037548	0.40630446	4.134922737	3.55E-05	0.000148569	45.49606582	62.41120502	108.0261805	201.554832	59.45917224	211.0022524	298.9311273	368.1157962	342.3407365
108004424	LOC108004424	furin-like protease 1	11945.56862	1.520614864	0.153729596	9.891490695	4.53E-23	1.53E-21	6057.767211	6216.601815	5524.092879	8798.880591	6029.903305	16725.93027	19299.74091	16532.02006	22325.18056
108004429	LOC108004429	KAT8 regulatory NSL complex subunit 2	3616.591397	1.035471447	0.109353316	9.469044826	2.82E-21	7.99E-20	2354.251645	2358.994952	2352.963691	2636.935706	2628.095413	6023.022916	4742.657309	4737.227869	4715.173077
108004432	LOC108004432	uncharacterized LOC108004432	210.180221	2.523170018	0.354609213	7.115353813	1.12E-12	1.37E-11	63.83030129	40.12148894	53.12762974	100.3373399	81.01312218	243.0163873	313.3028161	681.9194257	314.9534775
108004452	LOC108004452	enhancer of split mbeta protein	1516.091418	1.535968054	0.24404766	6.293721692	3.10E-10	2.78E-09	1091.90558	949.541905	667.6372137	454.1584861	946.1440783	1591.975615	2467.618969	2691.469592	2784.371323
108004453	LOC108004453	uncharacterized LOC108004453	10557.6304	1.63093723	0.183508784	8.887515854	6.25E-19	1.49E-17	3791.112469	4915.625386	5596.110333	7620.356923	5400.379319	20902.31968	14696.48898	15199.8633	16896.41724
108004461	LOC108004461	uncharacterized LOC108004461	52.88339239	3.285019025	0.495070724	6.635454016	3.24E-11	3.28E-10	6.790457585	5.943924288	14.16736793	18.4831942	8.918875837	107.6839081	96.29031506	167.4625138	50.20997468
108004474	LOC108004474	zinc finger protein 628-like	2603.817268	1.844513449	0.242298612	7.612563002	2.69E-14	4.03E-13	1103.449357	1416.139962	1368.921926	1304.385419	857.6985596	6430.475541	3311.237103	2563.232531	5078.815015
108004477	LOC108004477	enhancer of split mgamma protein-like	693.3124146	2.202013506	0.272671928	8.075688329	6.71E-16	1.20E-14	195.5651784	208.7803406	276.8539816	396.0684471	256.4176803	711.5869064	1064.942141	1805.879541	1323.717514
108004481	LOC108004481	E3 ubiquitin-protein ligase TRIM71-like	392.9367975	1.09189605	0.21795914	5.009636439	5.45E-07	3.10E-06	268.2230746	187.9766056	266.2284557	296.6112593	288.3769854	381.2592423	692.7154008	511.4395692	643.6005845
108004505	LOC108004505	uncharacterized LOC108004505	3066.492891	1.198345946	0.220431382	5.436367246	5.44E-08	3.59E-07	1541.433872	1491.182006	1814.013402	3120.139211	1766.680655	4506.717074	4696.667904	3261.747341	5399.85455
108004519	LOC108004519	filamin-A	15728.61364	1.611818785	0.130989543	12.30494243	8.52E-35	6.70E-33	8754.936964	7360.80724	7871.1535	9024.19953	8079.015029	28498.40077	21627.9545	20884.53675	29456.51848
114576760	LOC114576760	uncharacterized LOC114576760	53.46252023	4.430071396	0.820477689	5.399380696	6.69E-08	4.35E-07	0	4.457943216	0	9.681673152	12.6350741	158.6154863	132.2195371	90.52027774	73.03269045
114576776	LOC114576776	uncharacterized LOC114576776	1065.882802	2.005169489	0.189587973	10.57645934	3.83E-26	1.60E-24	440.0216515	438.3644162	285.7085866	587.941606	527.7001537	1680.74208	1897.062923	1777.214786	1958.189013
114576780	LOC114576780	uncharacterized LOC114576780	17.59511547	1.750836333	0.708809687	2.470107793	0.013507234	0.030360609	4.074274551	23.03270662	4.13214898	3.520608419	8.175636184	29.10375895	28.74337763	28.66475462	28.9087733
114576800	LOC114576800	DNA ligase 1-like	79.90472535	2.142176263	0.548422636	3.906068284	9.38E-05	0.000363248	25.12469306	17.83177286	8.854604957	75.69308101	31.95930508	237.1956355	114.9735105	110.1330046	97.37692059
114576807	LOC114576807	uncharacterized LOC114576807	6306.295548	2.880657438	0.783622896	3.676076149	0.000236849	0.000843289	645.7725163	608.509249	703.6459406	5698.984878	578.9836897	12625.21063	10512.89037	13673.08795	11709.5747
114576811	LOC114576811	uncharacterized LOC114576811	1344.35906	2.953862916	0.276842333	10.66983826	1.41E-26	6.09E-25	256.6792967	219.1822081	264.4575347	471.7615282	469.7274607	1463.919075	2565.346453	3118.423568	3269.734412
114576813	LOC114576813	uncharacterized LOC114576813	71.54055914	1.933695264	0.658911261	2.934682376	0.003338893	0.008930329	32.59419641	11.88784858	88.54604957	3.520608419	21.55394994	109.1390961	155.2142392	85.99426386	135.4147802
114576817	LOC114576817	uncharacterized LOC114576817	361.0016267	1.858837375	0.290392682	6.401116466	1.54E-10	1.43E-09	126.9815568	231.0700567	90.90727756	178.6708773	205.8773839	724.683598	584.9277347	386.2198517	719.6763038
114576832	LOC114576832	uncharacterized LOC114576832	74.3300178	2.311857093	0.379192641	6.096787865	1.08E-09	9.02E-09	20.37137275	27.49064983	15.93828892	38.72669261	32.70254473	112.049472	165.2744214	84.48559256	171.9311254
114576839	LOC114576839	uncharacterized LOC114576839	21.1088455	1.562452684	0.573760429	2.72317958	0.00646569	0.015947606	12.90186941	8.915886432	12.98675394	9.681673152	11.89183445	37.83488664	18.68319546	60.34685183	16.73665823
114576841	LOC114576841	uncharacterized LOC114576841	84.50515951	2.318980314	0.409484012	5.663176698	1.49E-08	1.07E-07	36.66847096	36.40653626	27.74442886	8.801521048	42.36466022	146.9739827	202.6408123	144.8324444	114.1135788
114576850	LOC114576850	uncharacterized LOC114576850	42.16590494	4.91395845	0.946881557	5.18962315	2.11E-07	1.28E-06	0	0	8.854604957	6.161064733	0	154.2499225	90.54163953	60.34685183	59.33906099
114576851	LOC114576851	uncharacterized LOC114576851	116.0192805	3.992919714	0.513101254	7.781933262	7.14E-15	1.12E-13	8.82759486	8.172895896	27.15412187	16.72288999	14.86479306	219.7333801	139.4053815	98.06363422	511.2288331
114576858	LOC114576858	uncharacterized LOC114576858	133.278247	1.072351138	0.283257858	3.78577719	0.000153229	0.000567992	86.91785708	100.3037224	89.72666356	100.3373399	69.86452739	161.5258622	114.9735105	223.2833518	252.5713878
114576859	LOC114576859	uncharacterized LOC114576859	64.00249773	2.792397073	0.427193907	6.536603232	6.29E-11	6.15E-10	20.37137275	8.915886432	9.444911954	23.76410683	26.01338786	158.6154863	135.0938749	111.6416759	82.16177675
114576877	LOC114576877	uncharacterized LOC114576877	247.4312747	2.421630905	0.37519865	6.454263375	1.09E-10	1.02E-09	140.562472	56.46728073	33.64749884	135.5434241	55.74297398	435.1011964	469.9542242	460.1447452	439.7176571
114576878	LOC114576878	uncharacterized LOC114576878	79.68654644	2.520730352	0.361492774	6.973114074	3.10E-12	3.57E-11	32.59419641	34.17756466	14.75767493	19.3633463	27.49986716	192.0848091	139.4053815	159.9191573	97.37692059
114576883	LOC114576883	uncharacterized LOC114576883	203.9322983	1.930575822	0.259743875	7.432613449	1.06E-13	1.49E-12	53.64461492	90.64484539	92.08789155	133.7831199	83.9860808	356.5210472	385.1612602	295.699574	343.8622508
114576886	LOC114576886	uncharacterized LOC114576886	26.60817812	1.264542846	0.514867132	2.456056657	0.014047101	0.031460461	11.54377789	21.54672554	19.4801309	22.00380262	7.432396531	40.74526254	28.74337763	31.68209721	56.29603222
114576890	LOC114576890	uncharacterized LOC114576890	47.35119228	2.55175761	0.664442584	3.840448629	0.00012281	0.000464107	7.469503343	2.228971608	15.34798193	41.36714892	8.918875837	122.2357876	63.23543078	57.32950924	108.0275213
114576896	LOC114576896	ninjurin-1-like	1660.375631	2.021835979	0.2083897	9.702187671	2.95E-22	9.18E-21	823.682505	581.7615897	795.7338321	760.4514185	555.2000208	4266.611063	2308.093224	2533.059105	2318.787922
114576905	LOC114576905	uncharacterized LOC114576905	41.26305303	2.762880763	0.453623688	6.090688898	1.12E-09	9.35E-09	17.65518972	9.658876968	5.903069971	16.72288999	8.175636184	65.48345765	94.85314617	89.01160645	63.90360414
114576911	LOC114576911	uncharacterized LOC114576911	101.7903299	1.694868236	0.326651555	5.188612171	2.12E-07	1.28E-06	35.31037944	65.38316717	60.8016207	63.37095154	30.47282578	216.8230042	140.8425504	140.3064305	162.8020391
114576912	LOC114576912	uncharacterized LOC114576912	924.0333761	3.640332136	0.323982226	11.2362094	2.71E-29	1.43E-27	138.5253347	114.4205425	86.18482158	293.0906509	127.0939807	2917.651835	1859.696533	1449.833115	1329.803572
114576922	LOC114576922	RING finger protein nhl-1-like	7147.820166	1.258400381	0.37314482	3.372418197	0.000745112	0.002370015	3636.969082	4148.116162	2269.140097	7773.503389	4250.587576	9596.964515	9791.431589	8415.368487	14448.30059
114576924	LOC114576924	uncharacterized LOC114576924	80.62466811	3.855666076	0.330925106	11.65117425	2.26E-31	1.41E-29	11.54377789	13.37382965	7.673990963	9.681673152	15.60803271	139.698043	155.2142392	171.9885277	200.8398987
114576928	LOC114576928	uncharacterized LOC114576928	1124.28084	1.227007247	0.223861901	5.481090081	4.23E-08	2.83E-07	678.3667127	854.4391164	505.3027895	463.8401592	1020.468044	1845.178318	1700.170787	1415.133675	1635.627963
114576929	LOC114576929	uncharacterized LOC114576929	143.9300111	3.845176223	0.436519817	8.808709427	1.27E-18	2.91E-17	46.85415733	9.658876968	17.70920991	20.24349841	8.918875837	211.0022524	293.1824518	348.5030693	339.2977077
114576934	LOC114576934	uncharacterized LOC114576934	310.8478725	2.670754259	0.208677791	12.79845953	1.67E-37	1.54E-35	71.9788504	95.84577914	105.6649525	98.57703573	86.95903941	686.8487113	411.0303001	633.6419442	607.0842393
114576944	LOC114576944	uncharacterized LOC114576944	21.73415153	2.685278363	0.727790965	3.689628603	0.000224582	0.000804538	4.074274551	8.915886432	9.444911954	1.76030421	7.432396531	23.28300716	54.61241749	75.43356479	10.65060069
114576964	LOC114576964	uncharacterized LOC114576964	93.69829609	4.666220442	0.679129417	6.87088547	6.38E-12	7.08E-11	21.72946427	2.971962144	0	10.56182526	4.459437918	203.7263127	135.0938749	277.5955184	187.1462693
114576966	LOC114576966	uncharacterized LOC114576966	38.41236045	2.876093159	0.510509014	5.633775464	1.76E-08	1.25E-07	9.506640618	14.11682018	5.903069971	16.72288999	4.459437918	62.57308175	45.98940421	82.97692126	103.4629781
114576969	LOC114576969	uncharacterized LOC114576969	280.9279785	1.265308999	0.310430021	4.075987861	4.58E-05	0.000187732	232.9126951	150.8270788	123.3741624	230.5998514	127.8372203	599.5374345	507.3206151	288.1562175	267.7865316
114576973	LOC114576973	uncharacterized LOC114576973	118.5934017	4.63466861	0.320611513	14.45571487	2.31E-47	3.53E-45	6.790457585	11.88784858	7.673990963	17.6030421	8.175636184	248.8371391	231.3841899	247.4220925	287.5662186
114576975	LOC114576975	uncharacterized LOC114576975	65.34599551	1.051295841	0.405154942	2.594799499	0.009464611	0.022240881	58.39793523	63.15419556	45.45363878	31.68547577	22.29718959	61.1178938	87.66730177	89.01160645	129.3287227
114576983	LOC114576983	uncharacterized LOC114576983	820.6880727	2.847172452	0.228134428	12.48024016	9.57E-36	8.13E-34	198.2813615	118.8784858	270.9509117	270.2066962	234.8637304	1638.541629	1486.032623	1890.365134	1278.072083
114576996	LOC114576996	uncharacterized LOC114576996	92.26611934	2.626289751	0.54271827	4.839140111	1.30E-06	7.05E-06	31.23610489	9.658876968	11.21583295	35.20608419	52.77001537	155.7051104	73.29561295	144.8324444	316.4749919
114576997	LOC114576997	uncharacterized LOC114576997	39.3847097	3.212912104	0.482359845	6.660820009	2.72E-11	2.79E-10	9.506640618	5.200933752	10.03521895	4.400760524	12.6350741	58.20751791	54.61241749	114.6590185	85.20480552
114576998	LOC114576998	uncharacterized LOC114576998	193.9113287	2.086078615	0.219459707	9.505519899	1.99E-21	5.70E-20	96.4244977	69.09811985	92.08789155	68.65186417	69.86452739	356.5210472	342.0461938	261.0001342	389.5076824
114577007	LOC114577007	uncharacterized LOC114577007	85.58159518	2.485851963	0.327813502	7.583128673	3.37E-14	5.01E-13	30.55705913	31.94859305	25.97350787	23.76410683	28.24310682	231.3748837	166.7115902	132.763074	98.89843498
114577008	LOC114577008	uncharacterized LOC114577008	24.02870127	2.051806066	0.877320408	2.338719181	0.019349972	0.041565812	10.18568638	0	11.21583295	22.88395472	5.945917224	8.731127686	58.92392414	61.85552312	36.51634522
114577015	LOC114577015	uncharacterized LOC114577015	62.85332642	1.229880038	0.401958597	3.059718209	0.002215453	0.006214176	52.2865234	36.40653626	20.6607449	42.24730103	45.33761884	139.698043	81.91862624	54.31216665	92.81237744
114577019	LOC114577019	uncharacterized LOC114577019	86.20090011	1.644741597	0.510892381	3.21935041	0.001284814	0.003829094	22.40851003	18.5747634	28.92504286	84.49460206	67.63480843	78.58014918	99.16465282	153.8844722	222.1411001
114577020	LOC114577020	uncharacterized LOC114577020	61.04723656	1.225685264	0.393437276	3.115325716	0.001837419	0.005278552	25.12469306	55.7242902	43.68271779	48.40836576	18.58099133	104.7735322	81.91862624	84.48559256	86.7263199
114577037	LOC114577037	uncharacterized LOC114577037	39.69782592	2.898293399	0.549784649	5.271688477	1.35E-07	8.44E-07	5.432366068	14.85981072	9.444911954	10.56182526	11.1485948	72.75939739	146.5912259	28.66475462	57.8175466
114577039	LOC114577039	uncharacterized LOC114577039	48.49952446	3.111792578	0.5234659	5.944594627	2.77E-09	2.22E-08	4.074274551	17.08878233	4.13214898	13.20228157	17.09451202	75.66977328	103.4761595	70.9075509	130.850237
114577049	LOC114577049	uncharacterized LOC114577049	222.7379592	1.899162061	0.266905538	7.115483902	1.12E-12	1.37E-11	93.70831467	95.84577914	96.81034753	141.7044889	75.81044461	496.2190902	377.9754158	392.2545369	234.3132152
114577056	LOC114577056	uncharacterized LOC114577056	987.7798804	4.061587572	0.225536546	18.0085562	1.67E-72	8.09E-70	129.0186941	141.9111924	64.34346269	154.0266183	131.5534186	2139.126283	1878.379728	1722.90262	2528.756907
114577060	LOC114577060	uncharacterized LOC114577060	510.3603269	2.081236814	0.385765399	5.395084206	6.85E-08	4.45E-07	236.9869697	146.3691356	113.3389434	431.2745313	120.4048238	596.6270586	833.5579512	1455.8678	658.8157284
114577066	LOC114577066	uncharacterized LOC114577066	58.25903442	2.555219803	0.520974341	4.904694147	9.36E-07	5.17E-06	6.790457585	10.4018675	26.56381487	12.32212947	35.67550335	136.7876671	83.35579512	67.89020831	144.5438665
114577072	LOC114577072	uncharacterized LOC114577072	36.97982008	2.124191229	0.508258222	4.179354385	2.92E-05	0.000124423	6.790457585	9.658876968	15.34798193	31.68547577	11.1485948	55.29714201	58.92392414	67.89020831	76.07571921
114577075	LOC114577075	uncharacterized LOC114577075	47.83578211	1.794039162	0.679198183	2.64140748	0.008256235	0.01980543	28.51992185	3.71495268	46.04394578	22.88395472	12.6350741	125.1461635	17.24602658	75.43356479	98.89843498
114577079	LOC114577079	uncharacterized LOC114577079	148.0148666	1.255885693	0.263865738	4.759563344	1.94E-06	1.02E-05	74.01598767	91.38783593	85.59451458	118.8205341	88.44551871	145.5187948	288.8709452	206.6879675	232.7917008
114577081	LOC114577081	uncharacterized LOC114577081	1220.634219	1.353952632	0.177509983	7.627473185	2.39E-14	3.61E-13	622.6849605	599.5933625	595.0294531	844.0658685	947.6305576	1568.692608	1888.43991	1769.67143	2149.899825
114577082	LOC114577082	oxygen-dependent choline dehydrogenase-like	41.22829941	3.670560376	0.578926239	6.340290233	2.29E-10	2.09E-09	6.790457585	8.915886432	10.62552595	3.520608419	2.972958612	128.0565394	96.29031506	27.15608332	86.7263199
114577084	LOC114577084	uncharacterized LOC114577084	392.8554548	3.827943173	0.694747877	5.509830691	3.59E-08	2.43E-07	24.4456473	49.78036591	19.4801309	170.7495083	22.29718959	769.7944243	556.1843571	920.2894904	1002.677979
114577085	LOC114577085	uncharacterized LOC114577085	103.1236881	1.769307214	0.517377229	3.41976244	0.000626758	0.002035303	87.59690284	75.04204413	48.99548076	13.20228157	23.7836689	164.4362381	100.6018217	286.6475462	127.8072083
114577090	LOC114577090	uncharacterized LOC114577090	30.53582537	1.76530116	0.606378082	2.911221914	0.003600182	0.009547952	35.31037944	9.658876968	8.854604957	8.801521048	11.1485948	77.12496123	61.7982619	30.17342591	31.95180207
114577094	LOC114577094	uncharacterized LOC114577094	251.8366805	2.597854281	0.442391529	5.872296623	4.30E-09	3.31E-08	135.8091517	65.38316717	67.29499767	94.17627521	25.2701482	899.3061517	342.0461938	389.2371943	248.0068446
114577102	LOC114577102	uncharacterized LOC114577102	28.19245876	3.081251513	1.026680848	3.001177551	0.002689377	0.007376287	12.22282365	0	4.722455977	15.84273789	0	125.1461635	20.12036434	46.76881017	28.9087733
114577107	LOC114577107	uncharacterized LOC114577107	221.8171287	1.275995877	0.251591363	5.071699839	3.94E-07	2.30E-06	135.1301059	99.56073182	132.8190744	163.7082915	148.6479306	375.4384905	234.2585277	262.5088055	444.2822002
114577110	LOC114577110	uncharacterized LOC114577110	37.46885933	2.85699313	0.590576586	4.837633594	1.31E-06	7.10E-06	3.395228792	3.71495268	16.52859592	14.08243368	11.89183445	106.2287202	67.54693743	33.19076851	80.64026237
114577112	LOC114577112	uncharacterized LOC114577112	41.67235701	2.561372412	0.792939785	3.230223103	0.001236937	0.003699793	0	18.5747634	5.903069971	32.56562788	8.918875837	81.49052507	71.85844407	114.6590185	41.08088838
114577113	LOC114577113	uncharacterized LOC114577113	213.7010955	2.130866223	0.285582685	7.461468566	8.56E-14	1.21E-12	55.68175219	123.336429	58.44039271	117.0602299	73.58072565	424.9148807	357.8550515	313.8036295	398.6367687
114577144	LOC114577144	uncharacterized LOC114577144	68.46013982	1.540506207	0.391571026	3.934168019	8.35E-05	0.00032675	45.49606582	58.69625234	23.02197289	34.32593209	23.7836689	129.5117273	91.97880841	75.43356479	133.8932658
114577145	LOC114577145	uncharacterized LOC114577145	48.41216903	3.258284469	0.47058445	6.923910198	4.39E-12	4.98E-11	5.432366068	20.06074447	9.444911954	8.801521048	6.689156878	84.40090097	126.4708616	66.38153701	108.0275213
114577146	LOC114577146	uncharacterized LOC114577146	42.25321669	1.816333653	0.507868165	3.576388082	0.000348374	0.001196425	14.93900669	21.54672554	9.444911954	32.56562788	21.55394994	46.56601433	44.55223532	126.7283888	62.38208976
114577156	LOC114577156	uncharacterized LOC114577156	175.8551322	2.762824228	0.417213453	6.622088058	3.54E-11	3.57E-10	63.83030129	31.20560251	56.07916473	81.85414574	13.37831376	219.7333801	336.2975183	383.2025091	397.1152543
114577159	LOC114577159	uncharacterized LOC114577159	71.39589163	1.603797606	0.435502535	3.682636671	0.000230834	0.000825157	41.42179127	63.15419556	17.70920991	47.52821366	17.83775167	145.5187948	104.9133283	108.6243333	95.85540621
114577160	LOC114577160	uncharacterized LOC114577160	74.04761326	3.312937924	0.391372906	8.464913817	2.56E-17	5.25E-16	12.90186941	18.5747634	8.26429796	22.00380262	13.37831376	136.7876671	120.722186	110.1330046	223.6626145
114577161	LOC114577161	uncharacterized LOC114577161	43.51367132	2.657168195	0.632575943	4.200552084	2.66E-05	0.000114203	3.395228792	17.08878233	2.361227988	24.64425893	17.83775167	59.66270586	110.6620039	87.50293515	68.46814729
114577162	LOC114577162	uncharacterized LOC114577162	408.6742961	5.120953306	0.640069538	8.00062025	1.24E-15	2.17E-14	28.51992185	28.9766309	2.361227988	46.64806155	21.55394994	918.223595	722.8959474	607.9945322	1300.894799
114577163	LOC114577163	uncharacterized LOC114577163	1806.304032	2.626380083	0.227344546	11.55242175	7.18E-31	4.24E-29	697.3799939	335.0887317	468.7037557	499.0462434	736.5504962	2476.729887	3476.511524	4261.99641	3304.729243
114577164	LOC114577164	uncharacterized LOC114577164	38.3694104	1.561507989	0.516924541	3.020765827	0.002521363	0.006971355	38.70560823	11.88784858	14.16736793	24.64425893	13.37831376	96.04240455	35.92922204	58.83818053	51.73148907
114577165	LOC114577165	uncharacterized LOC114577165	68.05150192	1.302149394	0.468935936	2.776817244	0.005489404	0.013871984	32.59419641	52.00933752	17.70920991	52.80912629	51.28353606	114.9598479	70.42127519	171.9885277	48.6884603
114577173	LOC114577173	uncharacterized LOC114577173	264.3635345	1.336129982	0.190452732	7.015546427	2.29E-12	2.71E-11	124.9444196	172.3738043	126.9160044	190.9930067	173.9180788	414.7285651	395.2214424	399.7978934	380.3785961
114577178	LOC114577178	uncharacterized LOC114577178	137.8789325	3.578390075	0.497187062	7.19727111	6.14E-13	7.84E-12	5.432366068	11.14485804	21.84135889	33.44577998	46.08085849	334.693228	365.0408959	149.3584583	273.8725892
114577179	LOC114577179	uncharacterized LOC114577179	52.15641717	3.443662985	0.531202597	6.482767606	9.01E-11	8.60E-10	4.074274551	4.457943216	21.2510519	12.32212947	5.945917224	71.30420944	112.0991728	108.6243333	129.3287227
114577206	LOC114577206	uncharacterized LOC114577206	29.91505804	2.348488619	0.861370425	2.726456064	0.006401847	0.01581361	13.58091517	0	13.57706093	23.76410683	2.229718959	64.0282697	20.12036434	51.29482405	80.64026237
114577210	LOC114577210	mucin-22-like	3383.490548	1.672476882	0.14181344	11.79350057	4.22E-32	2.79E-30	1580.818526	1600.401615	1393.124513	2199.50011	1806.072357	5145.544583	5020.030903	5612.25722	6093.665109
114577220	LOC114577220	uncharacterized LOC114577220	151.5625456	1.208636694	0.311437159	3.880836501	0.000104098	0.000398573	76.05312495	118.1354952	55.48885773	150.5060099	79.52664288	192.0848091	199.7664745	233.8440508	258.6574453
114577223	LOC114577223	uncharacterized LOC114577223	14.22742843	2.481699313	0.902531448	2.749709518	0.005964812	0.014863472	1.358091517	0	6.493376968	4.400760524	11.1485948	34.92451075	28.74337763	12.06937037	28.9087733
114577224	LOC114577224	uncharacterized LOC114577224	115.4512222	1.543516994	0.257032299	6.005147984	1.91E-09	1.56E-08	67.22553009	38.63550787	66.11438368	67.77171207	72.09424635	199.3607488	182.5204479	184.0578981	161.2805247
114577226	LOC114577226	uncharacterized LOC114577226	44.19305583	1.64311133	0.634472237	2.589729281	0.009605144	0.022534697	36.66847096	26.7476593	3.541841983	19.3633463	27.49986716	39.29007459	130.7823682	31.68209721	82.16177675
114577242	LOC114577242	uncharacterized LOC114577242	57.43465042	3.240440422	0.4854293	6.675411681	2.47E-11	2.54E-10	26.48278458	8.915886432	5.903069971	7.041216838	11.89183445	119.3254117	146.5912259	111.6416759	79.11874798
114577249	LOC114577249	zinc finger protein 41-like	516.2203698	1.149680695	0.167604259	6.859495689	6.91E-12	7.64E-11	407.4274551	355.1494762	293.3825776	310.693693	307.7012164	878.9335204	783.2570404	604.9771896	704.4611599
114577256	LOC114577256	uncharacterized LOC114577256	1129.088421	2.301711833	0.224845093	10.23687821	1.36E-24	5.17E-23	309.6448659	384.8690976	328.8009974	516.6492855	516.5515589	2386.508234	2394.323356	1258.231861	2066.216534
114577260	LOC114577260	uncharacterized LOC114577260	40.36889813	1.15439145	0.437651838	2.637693594	0.008347197	0.019990651	24.4456473	42.35046055	16.52859592	23.76410683	23.7836689	80.03533712	66.10976855	49.78615276	36.51634522
114577269	LOC114577269	uncharacterized LOC114577269	78.84322792	1.879229529	0.368778423	5.09582289	3.47E-07	2.04E-06	52.96556916	32.69158358	37.18934082	25.52441104	31.21606543	199.3607488	76.16995072	134.2717453	120.1996364
114577276	LOC114577276	uncharacterized LOC114577276	162.9599317	4.47800825	0.482738957	9.276252073	1.76E-20	4.70E-19	5.432366068	20.80373501	8.854604957	8.801521048	34.18902404	529.688413	242.881541	205.1792962	410.8088838
114577277	LOC114577277	uncharacterized LOC114577277	257.2225874	6.258046461	0.872586749	7.171833024	7.40E-13	9.34E-12	4.753320309	0	21.84135889	3.520608419	6.689156878	282.3064619	570.5560459	752.8269766	672.5093578
114577307	LOC114577307	uncharacterized LOC114577307	118.8760528	1.614050773	0.359132943	4.494298846	6.98E-06	3.35E-05	57.03984371	81.72895896	41.9117968	86.25490627	43.85113953	308.4998449	126.4708616	173.497199	150.629924
114577309	LOC114577309	uncharacterized LOC114577309	307.7160542	4.515222563	1.152104994	3.919106841	8.89E-05	0.000345761	0	17.83177286	5.312762974	97.69688363	23.04042924	467.1153312	753.0764939	595.9251618	809.4456524
114577311	LOC114577311	uncharacterized LOC114577311	86.74359989	2.130887942	0.437353735	4.872229892	1.10E-06	6.04E-06	21.05041851	54.23830913	20.6607449	57.20988681	20.81071029	192.0848091	89.10447065	187.0752407	138.457809
114577316	LOC114577316	uncharacterized LOC114577316	253.6422223	4.96737161	0.271458073	18.29885384	8.45E-75	4.47E-72	23.08755579	12.63083911	12.98675394	18.4831942	20.81071029	676.6623957	622.2941257	398.2892221	497.5352037
114577328	LOC114577328	uncharacterized LOC114577328	103.1895499	2.255519352	0.399690599	5.643163381	1.67E-08	1.19E-07	29.19896761	51.26634698	45.45363878	15.84273789	50.54029641	296.8583413	163.8372525	141.8151018	133.8932658
114577329	LOC114577329	uncharacterized LOC114577329	57.1665362	2.057890676	0.543080438	3.789292584	0.000151077	0.000560551	21.05041851	37.1495268	5.903069971	39.60684471	15.60803271	87.31127686	139.4053815	49.78615276	118.678122
114577331	LOC114577331	uncharacterized LOC114577331	33.95172784	2.369139719	0.540643777	4.38207156	1.18E-05	5.42E-05	22.40851003	2.971962144	12.98675394	10.56182526	10.40535514	62.57308175	76.16995072	63.36419442	44.12391714
114577339	LOC114577339	uncharacterized LOC114577339	122.3361951	3.361147054	0.430058707	7.81555401	5.47E-15	8.79E-14	17.65518972	12.63083911	15.93828892	45.76790945	28.24310682	325.9621003	260.1275675	283.6302036	111.0705501
114577342	LOC114577342	uncharacterized LOC114577342	148.8680416	1.428556334	0.6099864	2.341947842	0.019183396	0.041268958	15.61805244	34.92055519	77.33021662	240.2815246	57.22945329	212.4574404	94.85314617	353.0290832	254.0929022
114577345	LOC114577345	uncharacterized LOC114577345	152.2444407	3.126221417	0.233033056	13.41535603	4.92E-41	5.34E-39	41.42179127	31.20560251	30.10565685	38.72669261	30.47282578	349.2451075	324.8001672	261.0001342	263.2219885
114577346	LOC114577346	uncharacterized LOC114577346	619.6169471	2.096257357	0.183209567	11.44185533	2.58E-30	1.45E-28	257.3583425	175.3457665	267.4090697	304.5326283	257.16092	1103.032464	1096.559857	864.4686524	1250.684824
114577350	LOC114577350	uncharacterized LOC114577350	46.17639711	1.919708814	0.467004973	4.110681735	3.94E-05	0.000163358	29.87801337	11.14485804	23.02197289	27.28471525	11.89183445	107.6839081	77.6071196	85.99426386	41.08088838
114577362	LOC114577362	uncharacterized LOC114577362	744.470805	2.531036612	0.332667529	7.608306771	2.78E-14	4.16E-13	155.5014787	153.7990409	170.5987222	532.4920234	180.6072357	1354.779979	1365.310437	1282.370601	1504.777726
114577381	LOC114577381	uncharacterized LOC114577381	37.56793844	2.267623017	0.555568087	4.08162936	4.47E-05	0.000183685	23.76660155	5.200933752	10.62552595	16.72288999	13.37831376	66.9386456	25.86903987	104.0983194	71.51117606
114577401	LOC114577401	uncharacterized LOC114577401	17.04891875	2.253517751	0.98113721	2.296842612	0.02162775	0.045865813	6.111411826	2.228971608	2.951534986	8.801521048	11.89183445	71.30420944	22.9947021	27.15608332	0
114577409	LOC114577409	uncharacterized LOC114577409	53.21958616	1.725676391	0.383404564	4.500928135	6.77E-06	3.26E-05	32.59419641	35.66354573	21.2510519	20.24349841	21.55394994	52.38676612	113.5363416	98.06363422	83.68329114
114577411	LOC114577411	uncharacterized LOC114577411	508.5180312	4.165802674	0.341678402	12.19217443	3.42E-34	2.64E-32	57.71888947	19.31775394	50.17609476	57.20988681	113.7156669	1235.454568	1064.942141	875.0293515	1103.097929
114577424	LOC114577424	uncharacterized LOC114577424	66.32618125	1.940702554	0.329057154	5.897767392	3.68E-09	2.87E-08	32.59419641	33.43457412	25.38320088	30.80532367	24.52690855	139.698043	90.54163953	78.45090738	141.5008377
114577425	LOC114577425	uncharacterized LOC114577425	40.12298176	5.467767069	0.83121901	6.578010132	4.77E-11	4.72E-10	0	0	6.493376968	0	2.972958612	78.58014918	109.224835	57.32950924	106.5060069
114577429	LOC114577429	uncharacterized LOC114577429	36.9943966	2.054347414	0.768692727	2.672520945	0.007528367	0.018262768	25.80373882	12.63083911	8.854604957	29.92517156	0	65.48345765	96.29031506	43.75146758	50.20997468
114577466	LOC114577466	uncharacterized LOC114577466	167.018525	2.967756493	0.506845126	5.855351744	4.76E-09	3.62E-08	65.18839281	11.88784858	65.52407668	54.5694305	9.66211549	222.643756	389.4727669	411.8672637	272.3510748
114577467	LOC114577467	uncharacterized LOC114577467	113.3180976	3.121855523	0.508618451	6.137912447	8.36E-10	7.08E-09	15.61805244	7.42990536	30.10565685	54.5694305	20.81071029	151.3395466	403.8444557	191.6012546	144.5438665
114577469	LOC114577469	uncharacterized LOC114577469	970.4425933	1.317168871	0.156021424	8.442230785	3.11E-17	6.32E-16	476.0110767	630.0559745	490.5451146	745.4888327	577.4972104	1417.353061	1467.349428	1339.700111	1589.982532
114577473	LOC114577473	uncharacterized LOC114577473	40.54126257	1.348024747	0.413115067	3.263073304	0.00110211	0.003352238	25.80373882	16.34579179	23.02197289	35.20608419	20.06747063	66.9386456	77.6071196	63.36419442	36.51634522
114577477	LOC114577477	uncharacterized LOC114577477	352.2088392	3.291172987	0.228355568	14.41249286	4.32E-47	6.52E-45	50.24938613	66.1261577	99.76188251	90.65566679	52.02677571	698.4902149	661.0976855	721.1448793	730.3269045
114577498	LOC114577498	uncharacterized LOC114577498	198.6570469	1.460934808	0.291520187	5.011436172	5.40E-07	3.08E-06	97.10354346	75.78503467	94.44911954	145.2250973	146.4182117	320.1413485	429.7134955	202.1619536	276.9156179
114577511	LOC114577511	uncharacterized LOC114577511	51.85422597	2.509198931	0.416923594	6.01836636	1.76E-09	1.44E-08	22.40851003	13.37382965	15.34798193	8.801521048	23.7836689	80.03533712	90.54163953	72.41622219	139.9793234
114577516	LOC114577516	uncharacterized LOC114577516	130.6879502	1.405960674	0.317888023	4.422817387	9.74E-06	4.55E-05	74.69503343	57.21027127	79.69144461	84.49460206	81.01312218	116.4150358	321.9258294	161.4278286	199.3183843
114577519	LOC114577519	uncharacterized LOC114577519	5318.960388	7.46963222	0.833952851	8.956899916	3.34E-19	8.16E-18	8.148549101	15.60280126	43.68271779	210.356353	57.97269294	14026.55663	12420.01347	9279.83714	11808.47314
114577520	LOC114577520	uncharacterized LOC114577520	187.6044915	2.344911077	0.286111456	8.195795827	2.49E-16	4.64E-15	48.21224885	40.86447948	102.7134175	81.85414574	59.45917224	353.6106713	354.9807137	345.4857267	301.2598481
114577528	LOC114577528	filamin-binding LIM protein 1-like	110.3227643	2.187785995	0.290761151	7.524340817	5.30E-14	7.69E-13	57.71888947	34.17756466	26.56381487	46.64806155	49.0538171	205.1815006	183.9576168	167.4625138	222.1411001
114577529	LOC114577529	uncharacterized LOC114577529	27.23886269	3.383823491	0.907725126	3.727806352	0.000193154	0.000701237	0	0	11.21583295	10.56182526	4.459437918	34.92451075	71.85844407	54.31216665	57.8175466
114577549	LOC114577549	uncharacterized LOC114577549	122.5596403	1.309020898	0.462276819	2.831681892	0.004630389	0.011887152	61.79316402	49.78036591	42.50210379	173.3899646	43.10789988	114.9598479	145.154057	277.5955184	194.7538412
114577551	LOC114577551	uncharacterized LOC114577551	72.75999726	1.189256219	0.409200211	2.906294249	0.003657373	0.009673162	48.89129461	54.98129966	38.36995481	57.20988681	32.70254473	178.9881176	117.8478483	51.29482405	74.55420483
114577554	LOC114577554	uncharacterized LOC114577554	554.0201165	3.606158543	0.266642939	13.52429789	1.12E-41	1.26E-39	132.4139229	49.78036591	97.99096152	85.37475416	98.1076342	1440.636068	1253.211265	737.7402636	1090.925814
114577564	LOC114577564	uncharacterized LOC114577564	771.4998008	2.71362591	0.225459282	12.03599107	2.30E-33	1.71E-31	205.7508648	127.7943722	200.704379	325.6562788	252.701482	1589.065239	1309.260851	1537.33605	1395.22869
114577569	LOC114577569	uncharacterized LOC114577569	416.7047225	2.675500104	0.396238958	6.7522389	1.46E-11	1.54E-10	105.2520926	76.52802521	112.1583295	274.6074567	46.08085849	694.1246511	594.9879169	775.457046	1071.146127
114577573	LOC114577573	uncharacterized LOC114577573	103.45992	1.348244796	0.328802917	4.100464825	4.12E-05	0.000170438	46.17511157	53.49531859	40.1408758	98.57703573	69.12128773	197.9055609	142.2797193	126.7283888	156.7159816
114577575	LOC114577575	uncharacterized LOC114577575	133.4655684	1.825852212	0.302558066	6.034716698	1.59E-09	1.31E-08	77.41121646	50.52335645	42.50210379	58.09003891	84.72932045	162.9810501	218.44967	197.6359397	308.86742
114577577	LOC114577577	uncharacterized LOC114577577	18.35122713	1.995214859	0.844842809	2.36164034	0.018194284	0.039418125	8.82759486	0	20.0704379	3.520608419	6.689156878	27.64857101	30.18054651	28.66475462	39.55937399
114577578	LOC114577578	uncharacterized LOC114577578	66.20070175	1.289208995	0.351067724	3.672251557	0.000240423	0.000853923	54.32366068	34.17756466	33.64749884	32.56562788	46.82409814	71.30420944	137.9682126	73.92489349	111.0705501
114577580	LOC114577580	uncharacterized LOC114577580	42.12930109	1.760223094	0.658213996	2.674241362	0.007489852	0.01818071	11.54377789	41.60747002	2.361227988	35.20608419	11.89183445	87.31127686	57.48675526	72.41622219	59.33906099
114577583	LOC114577583	uncharacterized LOC114577583	134.537519	1.322581214	0.314679275	4.202949852	2.63E-05	0.00011325	97.10354346	82.47194949	42.50210379	104.7381005	77.29692392	157.1602984	238.5700343	156.9018148	254.0929022
114577589	LOC114577589	uncharacterized LOC114577589	27.07333546	2.77672031	0.727371084	3.817474149	0.000134825	0.000505735	10.18568638	8.172895896	0	10.56182526	8.918875837	34.92451075	33.05488427	72.41622219	65.42511852
114577606	LOC114577606	uncharacterized LOC114577606	94.89225627	2.89647558	0.565067256	5.125895282	2.96E-07	1.75E-06	5.432366068	23.03270662	7.673990963	60.73049523	26.75662751	139.698043	229.947021	159.9191573	200.8398987
114577607	LOC114577607	uncharacterized LOC114577607	70.24818489	2.066577158	0.384072601	5.380694049	7.42E-08	4.78E-07	13.58091517	43.09345109	32.46688484	37.84654051	18.58099133	123.6909756	125.0336927	110.1330046	127.8072083
114577608	LOC114577608	uncharacterized protein DDB_G0271670-like	507.0335377	1.559605473	0.216536927	7.202491962	5.91E-13	7.59E-12	270.2602119	276.3924794	184.7660901	288.6898904	339.6605214	974.975925	860.86416	553.6823655	814.0101956
114577609	LOC114577609	uncharacterized LOC114577609	55.03411879	2.921331986	0.710438441	4.112012832	3.92E-05	0.000162593	10.86473214	31.20560251	6.493376968	5.280912629	16.35127237	273.5753342	81.91862624	43.75146758	25.86574453
114577610	LOC114577610	uncharacterized LOC114577610	403.880889	4.787963186	0.34434365	13.90460716	5.94E-44	7.35E-42	24.4456473	40.12148894	16.52859592	59.85034312	17.83775167	974.975925	583.4905659	826.75187	1090.925814
114577615	LOC114577615	uncharacterized LOC114577615	28.37054834	1.740691736	0.488146027	3.56592421	0.000362576	0.001241167	9.506640618	20.06074447	9.444911954	10.56182526	20.06747063	39.29007459	66.10976855	40.73412498	39.55937399
114577624	LOC114577624	uncharacterized LOC114577624	31.44326746	2.913774633	0.818907851	3.558122722	0.000373515	0.001273827	0	20.06074447	4.722455977	4.400760524	11.1485948	39.29007459	56.04958638	31.68209721	115.6350932
114577628	LOC114577628	uncharacterized LOC114577628	121.7874451	1.864074017	0.380801375	4.895134684	9.82E-07	5.42E-06	82.16453677	32.69158358	48.99548076	34.32593209	81.75636184	251.747515	268.7505808	122.202375	173.4526398
114577637	LOC114577637	uncharacterized LOC114577637	22.11860461	1.890514868	0.671408204	2.815745858	0.004866415	0.012427252	3.395228792	5.943924288	8.854604957	10.56182526	21.55394994	71.30420944	24.43187098	27.15608332	25.86574453
114577639	LOC114577639	uncharacterized LOC114577639	26.44780162	2.862323067	0.836555704	3.421557049	0.000622637	0.002023047	19.01328124	8.172895896	2.361227988	0	5.202677571	43.65563843	20.12036434	55.82083794	83.68329114
114577641	LOC114577641	uncharacterized LOC114577641	47.11072941	3.098849179	0.932516662	3.32310328	0.000890219	0.002780621	6.790457585	0	19.4801309	0	27.49986716	55.29714201	112.0991728	123.7110462	79.11874798
114577646	LOC114577646	uncharacterized LOC114577646	23.55311862	2.742142282	0.841042296	3.260409488	0.001112515	0.003374386	4.074274551	5.200933752	20.6607449	0	2.972958612	53.84195407	40.24072868	25.64741203	59.33906099
114577651	LOC114577651	uncharacterized LOC114577651	842.7262689	2.301798136	0.182697467	12.59896032	2.14E-36	1.86E-34	287.2363558	286.7943469	258.5544647	266.6860877	434.795197	1504.664338	1238.839576	1703.289893	1603.676161
114577652	LOC114577652	uncharacterized LOC114577652	19.42073225	1.988425108	0.701047668	2.836362204	0.004563066	0.011747733	6.111411826	12.63083911	2.361227988	5.280912629	15.60803271	58.20751791	20.12036434	36.2081111	18.25817261
114577671	LOC114577671	uncharacterized LOC114577671	138.4965212	1.265655259	0.413149529	3.063431448	0.002188143	0.006147943	91.67117739	89.90185485	20.6607449	116.1800778	108.5129893	234.2852596	155.2142392	242.8960786	187.1462693
114577676	LOC114577676	uncharacterized LOC114577676	25.40794655	2.281004326	0.973817828	2.342331655	0.019163677	0.041239562	0	5.200933752	2.951534986	36.0862363	2.972958612	59.66270586	43.11506644	51.29482405	27.38725892
114577680	LOC114577680	uncharacterized LOC114577680	216.7731942	3.204751663	0.254343177	12.60010863	2.11E-36	1.84E-34	55.68175219	37.1495268	29.51534986	44.88775734	66.14832912	404.5422495	395.2214424	496.3528563	421.4594844
114577686	LOC114577686	uncharacterized LOC114577686	28.98712105	1.818930698	0.562684747	3.232592866	0.001226723	0.003672188	12.22282365	11.88784858	8.854604957	29.04501946	6.689156878	48.02120227	54.61241749	25.64741203	63.90360414
114577691	LOC114577691	uncharacterized LOC114577691	82.29242877	3.357108901	0.732391997	4.583759676	4.57E-06	2.26E-05	13.58091517	14.11682018	0	42.24730103	11.1485948	129.5117273	81.91862624	265.526148	182.5817261
114577695	LOC114577695	uncharacterized LOC114577695	34.89389045	3.012200937	1.003958747	3.000323416	0.002696931	0.007395261	5.432366068	0	0	28.16486735	8.918875837	68.39383354	77.6071196	89.01160645	36.51634522
114577715	LOC114577715	uncharacterized LOC114577715	84.24374981	1.693347801	0.39029328	4.338654769	1.43E-05	6.50E-05	24.4456473	40.86447948	45.45363878	76.57323311	24.52690855	107.6839081	123.5965238	167.4625138	147.5868953
114577722	LOC114577722	uncharacterized LOC114577722	137.8529654	2.892099759	0.468163441	6.177542933	6.51E-10	5.60E-09	15.61805244	34.17756466	24.79289388	73.0526247	31.95930508	101.8631563	408.1559623	325.8729999	225.1841289
114577723	LOC114577723	uncharacterized LOC114577723	1519.940638	3.841956152	0.159078859	24.15126797	7.24E-129	4.21E-125	228.8384206	165.6868895	201.884993	223.5586346	277.2283906	3102.460705	2950.507714	2803.111267	3726.188727
114577742	LOC114577742	uncharacterized LOC114577742	757.8965484	1.005116207	0.304687573	3.298842148	0.000970845	0.00299625	557.4965677	342.5186371	847.0905409	551.8553697	318.1065715	967.6999852	732.9561295	840.3299117	1663.015222
114577746	LOC114577746	uncharacterized LOC114577746	47.15750905	1.584980771	0.347042183	4.567112733	4.94E-06	2.43E-05	23.76660155	31.20560251	20.6607449	26.40456314	23.04042924	93.13202865	81.91862624	55.82083794	68.46814729
114577747	LOC114577747	uncharacterized LOC114577747	489.6676818	2.804541007	0.327080371	8.574470549	9.95E-18	2.14E-16	107.9682756	87.67288325	63.75315569	227.9593951	182.8369547	676.6623957	944.2199551	1129.9948	985.941321
114577784	LOC114577784	uncharacterized LOC114577784	950.2937534	1.212803012	0.147083077	8.245700582	1.64E-16	3.12E-15	540.5204237	585.4765424	523.0119994	729.6460949	619.118631	1327.131408	1197.161678	1641.43437	1389.142633
114577785	LOC114577785	uncharacterized LOC114577785	105.7650341	3.334368707	0.535180972	6.230357356	4.65E-10	4.05E-09	32.59419641	5.200933752	17.70920991	43.12745313	6.689156878	315.7757847	158.088577	187.0752407	185.6247549
114577795	LOC114577795	uncharacterized LOC114577795	231.6021601	6.463731083	1.065264692	6.067723011	1.30E-09	1.07E-08	7.469503343	10.4018675	0	11.44197736	0	599.5374345	446.9595221	375.6591526	632.9499839
114577800	LOC114577800	uncharacterized LOC114577800	1048.433565	2.273051348	0.198311243	11.46203977	2.05E-30	1.17E-28	332.0533759	374.4672301	280.3958236	447.1172692	506.1462037	2059.090946	1674.301747	1473.971856	2288.357634
114577801	LOC114577801	uncharacterized LOC114577801	123.8874351	3.327502305	0.425166597	7.82634932	5.02E-15	8.10E-14	24.4456473	22.28971608	11.21583295	22.00380262	43.85113953	264.8442065	411.0303001	137.2890879	178.017183
114577814	LOC114577814	uncharacterized LOC114577814	23.93457054	3.389581481	0.788574965	4.298363037	1.72E-05	7.68E-05	2.716183034	5.943924288	2.361227988	12.32212947	0	39.29007459	35.92922204	36.2081111	80.64026237
114577816	LOC114577816	uncharacterized LOC114577816	588.7643734	2.199803953	0.178521917	12.32231871	6.87E-35	5.51E-33	232.2336494	252.6167822	184.7660901	243.802133	220.742177	1266.013515	794.7543914	929.3415182	1174.609105
114577820	LOC114577820	uncharacterized LOC114577820	59.67945262	2.204241749	0.412083486	5.349017429	8.84E-08	5.65E-07	8.82759486	28.9766309	18.88982391	36.9663884	21.55394994	113.5046599	97.72748394	96.55496293	114.1135788
114577821	LOC114577821	uncharacterized LOC114577821	37.44368352	2.059507644	0.461892198	4.458849176	8.24E-06	3.91E-05	18.33423548	8.172895896	12.98675394	22.88395472	15.60803271	93.13202865	44.55223532	46.76881017	74.55420483
114577823	LOC114577823	uncharacterized LOC114577823	83.5420282	2.119145945	0.406426435	5.214094762	1.85E-07	1.13E-06	29.19896761	20.80373501	30.10565685	46.64806155	41.62142057	202.2711247	171.0230969	150.8671296	59.33906099
114577824	LOC114577824	transmembrane protease serine 9-like	44.01590053	1.989569317	0.650180112	3.060027952	0.002213163	0.006212238	2.716183034	34.92055519	8.26429796	14.96258578	34.18902404	74.21458533	119.2850172	51.29482405	56.29603222
114577832	LOC114577832	uncharacterized LOC114577832	42.26046782	1.361068919	0.496251712	2.742698686	0.006093657	0.015132669	44.81702006	14.85981072	15.34798193	22.00380262	27.49986716	49.47639022	107.7876661	40.73412498	57.8175466
114577836	LOC114577836	uncharacterized LOC114577836	744.8583543	2.286886625	0.19019571	12.02386021	2.66E-33	1.96E-31	313.0400946	242.2149147	226.0875799	355.5814503	231.1475321	1167.060734	1228.779394	1222.02375	1717.78974
114577838	LOC114577838	uncharacterized LOC114577838	93.68220052	3.298645755	0.590955804	5.581882321	2.38E-08	1.64E-07	14.93900669	7.42990536	4.722455977	55.4495826	13.37831376	109.1390961	245.7558787	205.1792962	187.1462693
114577853	LOC114577853	uncharacterized LOC114577853	174.1214843	1.2269638	0.424568261	2.889909383	0.003853529	0.010129774	84.20167405	68.35512931	90.31697056	184.831942	118.1751048	90.22165276	179.6461102	390.7458656	360.5989091
114577866	LOC114577866	uncharacterized LOC114577866	24.57071049	2.048013746	0.661631578	3.09539903	0.001965483	0.005588486	2.716183034	16.34579179	12.98675394	3.520608419	15.60803271	34.92451075	22.9947021	64.87286572	47.16694591
114577888	LOC114577888	uncharacterized LOC114577888	63.4972148	2.0352651	0.354684452	5.738241658	9.57E-09	7.03E-08	25.80373882	20.80373501	20.0704379	24.64425893	42.36466022	116.4150358	83.35579512	101.0809768	136.9362946
114577889	LOC114577889	uncharacterized LOC114577889	39.14416603	1.397883117	0.44671853	3.129225725	0.001752676	0.005053825	27.8408761	13.37382965	30.10565685	20.24349841	21.55394994	59.66270586	66.10976855	82.97692126	30.43028769
114577897	LOC114577897	uncharacterized LOC114577897	64.56049232	1.048876874	0.330808109	3.170650438	0.001520981	0.004444121	31.23610489	40.12148894	47.81486677	43.12745313	56.48621363	61.1178938	89.10447065	114.6590185	97.37692059
114577906	LOC114577906	uncharacterized LOC114577906	649.9860351	3.740363157	0.226613936	16.50544195	3.35E-61	9.75E-59	107.2892298	80.98596842	64.93376968	153.1464662	95.87791524	1530.857721	1123.866065	1270.301231	1422.615949
114577917	LOC114577917	uncharacterized LOC114577917	408.6596177	4.749209118	0.824265853	5.761744344	8.32E-09	6.16E-08	8.148549101	9.658876968	25.38320088	111.7793173	8.918875837	830.9123181	1049.133283	727.1795645	906.822573
114577926	LOC114577926	uncharacterized LOC114577926	150.6411768	2.762692547	0.341199768	8.096994209	5.63E-16	1.02E-14	62.47220978	45.3224227	29.51534986	27.28471525	46.08085849	317.2309726	248.6302165	411.8672637	167.3665823
114577934	LOC114577934	uncharacterized LOC114577934	237.4794899	1.984734866	0.219217557	9.05372223	1.38E-19	3.51E-18	101.177818	106.9906372	104.4843385	107.3785568	92.90495663	429.2804446	263.0019053	426.9539767	505.1427756
114577938	LOC114577938	uncharacterized LOC114577938	311.864335	1.84892326	0.296593121	6.233871009	4.55E-10	3.98E-09	166.3662108	63.89718609	152.8895123	213.8769615	126.350741	413.2733772	513.0692907	632.1332729	524.9224626
114577940	LOC114577940	uncharacterized LOC114577940	179.3823056	3.179856845	0.365292609	8.704958073	3.18E-18	7.09E-17	15.61805244	31.20560251	36.00872682	66.89155996	46.82409814	282.3064619	419.6533134	261.0001342	454.9328009
114577941	LOC114577941	uncharacterized LOC114577941	691.8270774	2.003302245	0.228753358	8.757476883	2.00E-18	4.52E-17	235.6288782	231.8130472	219.5942029	409.2707287	384.9981403	1446.45682	952.8429684	1111.890745	1233.948166
114577947	LOC114577947	uncharacterized LOC114577947	198.0873604	2.69558839	0.417696308	6.45346473	1.09E-10	1.03E-09	37.34751671	37.1495268	26.56381487	137.3037283	51.28353606	349.2451075	409.5931312	426.9539767	307.3459056
114577952	LOC114577952	uncharacterized LOC114577952	432.8241314	2.087976064	0.279101013	7.481076612	7.37E-14	1.05E-12	131.0558314	141.1682018	139.3124513	280.7685214	193.9855494	919.678783	686.9667253	935.3762033	467.104916
114577954	LOC114577954	uncharacterized LOC114577954	51.70971417	1.436106768	0.584813098	2.455667928	0.014062303	0.031480507	14.25996093	7.42990536	17.70920991	49.28851787	58.71593259	53.84195407	100.6018217	92.02894904	71.51117606
114577956	LOC114577956	uncharacterized LOC114577956	289.697367	3.158753794	0.278778851	11.33067942	9.25E-30	5.10E-28	82.16453677	62.41120502	69.65622566	34.32593209	70.60776704	503.4950299	537.5011617	419.4106202	827.703825
114577957	LOC114577957	uncharacterized LOC114577957	213.0793194	1.038470678	0.240847448	4.311736271	1.62E-05	7.27E-05	160.9338448	101.7897034	171.7793362	168.109052	122.6345428	221.1885681	278.810763	336.4336989	356.0343659
114577958	LOC114577958	uncharacterized LOC114577958	254.4217369	1.766983494	0.320545209	5.512431467	3.54E-08	2.41E-07	105.2520926	89.90185485	203.655914	114.4197736	101.0805928	256.1130788	323.3629983	475.2314581	620.7778688
114577959	LOC114577959	uncharacterized LOC114577959	3335.113256	1.492830128	0.113126951	13.19606085	9.24E-40	9.19E-38	1686.749664	1691.78945	1824.638928	2092.121553	1937.625776	5660.681117	5656.696717	4602.956123	4862.759972
114577962	LOC114577962	uncharacterized LOC114577962	31.01992525	3.012833039	0.681230956	4.422630844	9.75E-06	4.55E-05	1.358091517	13.37382965	3.541841983	10.56182526	8.918875837	53.84195407	93.41597729	19.61272684	74.55420483
114577971	LOC114577971	uncharacterized LOC114577971	247.9799385	7.010181139	0.827774043	8.468713411	2.48E-17	5.09E-16	4.074274551	1.485981072	0	8.801521048	7.432396531	391.4455579	251.5045542	546.139009	1020.936152
114577984	LOC114577984	uncharacterized LOC114577984	175.5474869	1.4061803	0.276293982	5.089435134	3.59E-07	2.10E-06	88.95499436	80.24297789	112.1583295	149.6258578	75.81044461	333.23804	221.3240077	209.7053101	308.86742
114577987	LOC114577987	uncharacterized LOC114577987	66.77434868	1.39430351	0.357345052	3.90184082	9.55E-05	0.000368548	42.10083702	26.00466876	34.23780583	53.68927839	37.90522231	68.39383354	102.0389906	89.01160645	147.5868953
114577997	LOC114577997	uncharacterized LOC114577997	20.10311762	2.521682602	0.765441782	3.294414626	0.000986269	0.003039015	6.790457585	0	8.854604957	12.32212947	4.459437918	36.37969869	54.61241749	36.2081111	21.30120138
114578005	LOC114578005	uncharacterized LOC114578005	35.1260186	1.871040518	0.569581384	3.284939727	0.001020042	0.003132293	14.25996093	5.200933752	14.75767493	10.56182526	35.67550335	78.58014918	35.92922204	64.87286572	56.29603222
114578033	LOC114578033	uncharacterized LOC114578033	22.94257571	2.555032178	0.779376945	3.278300949	0.00104434	0.003198463	7.469503343	7.42990536	0	9.681673152	11.89183445	58.20751791	61.7982619	24.13874073	25.86574453
[truncated: 56 more rows]
