# Supplementary material for: Protein craving links larval signals to food provisioning in honey bees
Source: Sci Adv. 2026 May 13;12(20):eaec3855. doi: 10.1126/sciadv.aec3855 (PMC13170622; doi:10.1126/sciadv.aec3855)
Supplement: Supplementary file 2 — Tables S1 and S2 [file sciadv.aec3855_tables_s1_and_s2.zip › sciadv.aec3855_table_s2.csv]

gene_id	symbol	gene_description	baseMean	log2FoldChange	lfcSE	stat	pvalue	padj	LK	LK	LK	LK	LK_H89	LK_H89	LK_H89	LK_H89	LK_H89
107992404	LOC107992404	uncharacterized LOC107992404	358.104887	-4.708269797	0.299597108	-15.71533792	1.19E-55	1.05E-53	454.2854241	986.5012819	882.3425934	752.4988731	23.83617624	20.55822726	49.4256034	33.15700752	20.33879637
107992409	LOC107992409	uncharacterized LOC107992409	1158.126413	-5.184840152	0.173219401	-29.93221378	7.50E-197	1.46E-193	1990.928738	2482.164516	2666.071146	2937.639831	49.11696922	85.16979863	75.59209931	64.9606678	71.49395087
107992450	LOC107992450	uncharacterized LOC107992450	144.5207816	-2.042490295	0.33834634	-6.036685067	1.57E-09	1.20E-08	297.2673077	146.9902064	312.6285808	241.1855362	76.56468731	48.45867853	31.25442568	85.93755011	60.40006194
107992471	LOC107992471	univin	11244.90599	-4.507780747	0.144885729	-31.11266227	1.62E-212	4.74E-209	22941.41392	25853.60733	19365.51559	27773.31845	829.2100097	1182.098067	917.2810513	1115.834804	1225.874727
107992495	LOC107992495	atrophin-1	7300.35645	-1.188512698	0.143669737	-8.272533419	1.31E-16	1.92E-15	10631.49848	11557.67324	7617.34613	12625.25887	4026.146859	4946.456322	4574.775703	5213.770265	4510.282176
107992512	LOC107992512	peroxisome biogenesis factor 2	3574.464581	-1.00200073	0.108073105	-9.271508715	1.84E-20	3.57E-19	5355.384882	4299.084696	4570.407678	5582.641212	2617.645536	2551.422847	2509.076219	2237.082997	2447.435163
107992577	LOC107992577	dual specificity tyrosine-phosphorylation-regulated kinase 4	6009.474857	-1.202246061	0.096714629	-12.43086049	1.78E-35	8.08E-34	9538.469459	8431.479467	7990.278701	9086.263102	3342.84314	3843.654274	3956.95566	4120.942364	3774.387544
107992611	LOC107992611	uncharacterized LOC107992611	173.5720808	-3.848275217	0.392233026	-9.811196305	1.01E-22	2.21E-21	278.973935	584.9300996	139.6513457	434.1339652	26.72540972	16.15289284	19.62487194	24.36025043	37.59595692
107992643	LOC107992643	PHD finger protein rhinoceros	273.8658076	-1.233135241	0.196664055	-6.270262452	3.60E-10	2.96E-09	405.5030967	340.9566643	426.8887727	435.7418688	137.2385905	173.2764869	196.2487194	208.4154759	140.5225931
107992647	LOC107992647	uncharacterized LOC107992647	1249.616888	-2.530613336	0.177300306	-14.2730342	3.22E-46	2.20E-44	2693.699142	1856.319617	2353.442565	2342.715509	555.4551372	313.5129656	354.7013891	416.1542781	360.5513902
107992654	LOC107992654	uncharacterized LOC107992654	76.41193006	-2.532191374	0.413239486	-6.127660736	8.92E-10	7.02E-09	128.0536095	163.6591988	90.4559853	183.3010075	39.00465203	11.01333603	21.80541326	33.15700752	17.25716055
107992655	LOC107992655	organic cation/carnitine transporter 7-like	24.11816346	-3.140468449	0.799064833	-3.930179781	8.49E-05	0.000326981	71.6490434	56.06842923	14.28252399	48.23710725	2.889233483	0	4.361082653	12.18012521	7.395925952
107992659	LOC107992659	uncharacterized LOC107992659	77.34878497	-2.304579331	0.447685271	-5.147766703	2.64E-07	1.51E-06	225.6182643	112.1368585	77.76040842	139.887611	13.00155068	37.4453425	47.24506207	19.62353507	23.42043218
107992681	LOC107992681	uncharacterized LOC107992681	49.10452133	-2.73876388	0.685554694	-3.994960435	6.47E-05	0.000255388	33.5378501	113.6522214	115.8471391	109.3374431	0	15.41867044	13.81009507	16.91684057	23.42043218
107992712	LOC107992712	uncharacterized LOC107992712	378.2433098	-1.744143917	0.20143396	-8.658638859	4.77E-18	7.78E-17	562.5212131	557.6535664	576.0618011	783.049041	249.9186963	146.8444804	171.5359177	163.0783431	193.5267291
107992716	LOC107992716	WD repeat-containing protein 47	27321.48698	-1.19442156	0.070352708	-16.97762014	1.20E-64	1.34E-62	39231.66238	37987.11849	40532.21615	41279.70848	17619.26809	17352.61225	16830.1448	18406.87589	16653.77626
107992740	LOC107992740	fork head domain-containing protein FD4	337.2468604	-1.170325404	0.316035854	-3.703141233	0.000212946	0.000759649	791.1883729	313.6801311	333.2588932	512.9212404	218.8594364	334.0711929	196.9755665	209.7688231	124.4980869
107992749	LOC107992749	breast cancer anti-estrogen resistance protein 1	3955.873958	-1.626578464	0.106536332	-15.26782871	1.25E-52	1.03E-50	7078.01082	5591.689294	5978.029765	6695.310486	1917.728725	2307.661009	2001.01009	2109.868356	1923.557075
107992787	LOC107992787	DNA-binding protein inhibitor ID-2-A	24151.47018	-1.384198585	0.163525378	-8.464732519	2.57E-17	3.94E-16	31580.45922	38564.47177	34620.83816	42212.29255	20380.65299	13559.61932	12813.58768	11590.74249	12040.56745
107992802	LOC107992802	uncharacterized LOC107992802	32.94691331	-1.818968384	0.554087356	-3.28281879	0.001027747	0.003186308	44.20898423	83.34496238	31.73894221	59.49243227	9.390008821	16.15289284	30.52757857	14.8868197	6.779598789
107992804	LOC107992804	serine/threonine-protein phosphatase 4 regulatory subunit 1	9643.401568	-1.559979945	0.118135603	-13.20499415	8.21E-40	4.26E-38	13848.0832	15182.42142	13696.94051	18223.97912	5831.917786	4533.823332	4913.486455	4994.528011	5565.434279
107992808	LOC107992808	DNA N6-methyl adenine demethylase-like	1065.454759	-1.555311167	0.14814558	-10.49853235	8.77E-26	2.35E-24	1589.998984	1951.787483	1280.666318	1905.365736	561.2336041	522.0321278	556.7648853	652.9900461	568.253644
107992817	LOC107992817	methyltransferase-like protein 6	1894.851895	-1.063401052	0.148514835	-7.160234531	8.05E-13	8.64E-12	2782.117111	2950.411668	2551.810954	2386.128905	1698.869288	1251.114973	1186.941329	1033.957296	1212.315529
107992819	LOC107992819	uncharacterized LOC107992819	244.3731668	-5.444851423	0.307244386	-17.72156524	2.86E-70	3.63E-68	481.7254833	475.823967	455.4538207	725.1645123	8.66770045	16.15289284	13.08324796	5.413388984	17.87348772
107992821	LOC107992821	uncharacterized LOC107992821	49.4846272	-2.903520837	0.519796966	-5.585874921	2.33E-08	1.56E-07	118.9069231	112.1368585	46.0214662	104.5137324	5.778466967	10.27911363	26.16649592	6.766736229	14.7918519
107992839	LOC107992839	protein muscleblind-like	3202.34007	-1.665841008	0.118198429	-14.09359681	4.16E-45	2.74E-43	5725.825681	4993.120928	4587.864096	5368.790037	1854.165588	1354.640332	1732.07666	1661.910418	1542.666888
107992852	LOC107992852	uncharacterized LOC107992852	198.0978502	-4.115260772	0.302084063	-13.62289933	2.93E-42	1.72E-40	324.7073669	569.7764701	380.8673065	387.5047616	34.6708018	21.29244966	25.43964881	11.50345159	27.11839516
107992885	LOC107992885	phospholipase A1-like	46.93856632	-4.361813585	0.790550689	-5.517436953	3.44E-08	2.25E-07	149.3958777	122.7443991	58.71704309	67.53195015	0	0	4.361082653	13.53347246	6.163271627
107992888	LOC107992888	sperm mitochondrial-associated cysteine-rich protein-like	105.60685	-1.663224505	0.387320353	-4.294183081	1.75E-05	7.65E-05	176.8359369	236.3966206	128.542716	139.887611	24.55848461	41.85067691	46.51821496	96.08765446	59.78373478
107992913	LOC107992913	tyrosine-protein phosphatase 69D	2139.311263	-1.007260076	0.108068116	-9.320603679	1.16E-20	2.29E-19	3253.17146	2941.31949	2750.179343	2926.384506	1700.313905	1384.009228	1369.379953	1550.935944	1378.107536
107992916	LOC107992916	uncharacterized LOC107992916	3394.013806	-1.683375382	0.137390504	-12.25248715	1.63E-34	7.10E-33	6148.097703	4376.368206	4984.600874	6479.851407	1837.552495	1560.956827	1496.578197	1899.42286	1762.695685
107992923	LOC107992923	brain tumor protein-like	1957.191901	-3.253768405	0.159458379	-20.40512661	1.51E-92	3.26E-90	4963.601815	3470.181161	3140.568332	3998.856191	436.274256	411.1645451	412.8491578	466.9047998	314.326853
107992942	LOC107992942	heat shock protein 83	6611.131978	-1.703423799	0.229804701	-7.41248455	1.24E-13	1.42E-12	8716.792131	16870.53575	11027.69547	6381.769289	2449.347686	4280.516603	3018.596043	3669.601057	3085.333776
107992944	LOC107992944	eukaryotic translation initiation factor 6	3730.383859	-1.049364515	0.142244461	-7.377190702	1.62E-13	1.84E-12	6757.876796	4806.731285	3968.954723	5397.732301	2708.656391	2461.113491	2337.540302	2538.879433	2595.970009
107992968	LOC107992968	uncharacterized LOC107992968	2854.329307	-1.347686217	0.131948527	-10.21372686	1.72E-24	4.22E-23	4018.444221	5105.257786	3394.479869	4709.549571	1528.404513	1817.934667	1575.804532	1743.111253	1795.977352
107992985	LOC107992985	battenin	4311.764352	-1.110260877	0.119473458	-9.292950059	1.50E-20	2.93E-19	5853.879291	5935.676684	6458.87474	6327.100567	3536.421784	2618.971308	2837.611113	2831.202438	2406.141243
107993015	LOC107993015	uncharacterized LOC107993015	4918.647928	-3.995300975	0.424293068	-9.416371084	4.67E-21	9.39E-20	8875.334696	8719.398427	10110.44004	13345.59967	765.6468731	384.7325386	408.4880751	376.2305344	1281.960498
107993042	LOC107993042	uncharacterized LOC107993042	74.81003945	-2.827015498	0.686505155	-4.117981453	3.82E-05	0.000157008	112.8091322	116.6829473	63.47788442	279.775222	22.3915595	11.74755843	5.087929761	3.383368115	57.93475329
107993045	LOC107993045	uncharacterized LOC107993045	265.3023523	-1.517614745	0.451268836	-3.362994788	0.000771018	0.002453774	230.1916075	236.3966206	391.9759363	803.9517875	190.6894099	75.6249074	76.31894642	87.96757098	294.6043838
107993048	LOC107993048	SNF-related serine/threonine-protein kinase	13027.37689	-1.037746204	0.097961521	-10.59340636	3.20E-26	8.94E-25	18366.54627	16537.1559	17816.65521	20155.07131	9872.510813	8162.350443	9462.822509	8252.711505	8620.568024
107993084	LOC107993084	wiskott-Aldrich syndrome protein family member 2	5882.156453	-1.08546275	0.108163767	-10.03536378	1.07E-23	2.46E-22	8414.951481	8181.444579	6942.893608	9776.053735	4124.380798	3694.607127	3831.21111	4047.861612	3926.004026
107993091	LOC107993091	integrator complex subunit 6-like	198.1232509	-1.00931477	0.237601667	-4.247927992	2.16E-05	9.29E-05	282.0228304	240.9427094	366.5847825	210.6353683	156.0186081	107.9306931	142.4620333	115.0345159	161.4777166
107993151	LOC107993151	uncharacterized LOC107993151	139.2626641	-2.051815199	0.262259506	-7.823606588	5.13E-15	6.59E-14	268.3028008	222.758354	304.6938452	167.2219718	52.0062027	65.34579378	50.15245051	71.72740403	51.1551545
107993152	LOC107993152	uncharacterized LOC107993152	268.5773227	-1.96955788	0.273472307	-7.20203776	5.93E-13	6.45E-12	370.4407989	444.001345	384.0412007	633.5140085	117.7362644	114.5386947	164.9942937	123.831273	64.09802492
107993154	LOC107993154	zinc finger protein 543	1890.946639	-1.236163448	0.117037411	-10.56212233	4.46E-26	1.23E-24	2797.361588	2948.896305	2704.157876	2669.119934	1109.465658	994.8713547	1130.247254	1320.190238	1344.209542
107993169	LOC107993169	uncharacterized LOC107993169	33249.7459	-2.309718306	0.136484089	-16.92298579	3.05E-64	3.33E-62	70664.25017	54112.09566	49811.0959	64404.57769	13878.43304	11490.58059	11915.20465	9610.118793	13361.35656
107993170	LOC107993170	CCR4-NOT transcription complex subunit 6-like	448.2782222	-1.938311927	0.168639071	-11.49384843	1.42E-30	5.12E-29	855.2151776	622.8141734	745.8651419	818.4229196	161.0747667	189.4293797	231.1373806	221.9489483	188.5961118
107993173	LOC107993173	uncharacterized LOC107993173	549.0644791	-3.822733299	0.23986644	-15.93692433	3.51E-57	3.39E-55	1315.598393	1307.758228	691.9089402	1225.222524	107.6239473	67.54846098	79.95318196	54.13388984	91.83274724
107993175	LOC107993175	uncharacterized LOC107993175	1523.801807	-1.65059154	0.147639263	-11.17989552	5.12E-29	1.72E-27	2622.050099	1907.841957	2356.616459	2923.168699	797.4284414	676.9530546	693.4121418	876.9690153	859.7763919
107993176	LOC107993176	ras GTPase-activating protein-binding protein 2	3621.280773	-1.153708137	0.183667175	-6.281515107	3.35E-10	2.77E-09	6277.67576	5687.15716	3191.350639	5711.273498	1989.237253	2337.764128	2144.198971	2963.830469	2289.039082
107993192	LOC107993192	forkhead box protein O	8019.276767	-2.358734308	0.160346215	-14.71025875	5.54E-49	4.18E-47	17172.9037	15761.29007	10508.76377	14588.50914	3040.195933	2035.264498	2935.008625	3099.841867	3031.713313
107993230	LOC107993230	E3 ubiquitin-protein ligase MIB1	1171.455731	-1.309799158	0.13218666	-9.908709089	3.82E-23	8.59E-22	1673.84361	1786.612921	1820.228336	1728.496343	802.4846	559.4774703	687.5973649	811.3316739	673.0292616
107993231	LOC107993231	neprilysin-4-like	8420.854756	-1.339070822	0.118974392	-11.25511801	2.19E-29	7.51E-28	12453.21352	12662.37283	14098.43813	11510.98169	4965.87005	4157.16724	5248.562972	6015.628508	4675.457856
107993246	LOC107993246	pleckstrin homology-like domain family B member 1	12861.97999	-1.418965702	0.102319653	-13.86796821	9.90E-44	6.25E-42	20426.07516	20228.58005	16209.07779	22018.63155	7342.26459	6884.069241	7721.296836	7516.490604	7411.334131
107993250	LOC107993250	sialidase-like	1166.42121	-2.732384482	0.465407734	-5.870947736	4.33E-09	3.17E-08	1236.327111	2994.357194	3764.238546	840.9335697	306.9810576	281.9414024	273.2945129	501.4151546	298.3023467
107993263	LOC107993263	zinc transporter ZIP1-like	2727.808625	-4.24329169	0.21174116	-20.03999456	2.47E-89	4.89E-87	4009.297535	5261.34017	7693.519592	6066.620188	208.0248108	258.4462855	302.3683972	435.1011396	315.5595073
107993303	LOC107993303	uncharacterized LOC107993303	323.1808033	-4.345624903	0.325541272	-13.34892156	1.20E-40	6.53E-39	618.9257792	521.2848556	688.735046	911.681327	49.83927759	16.15289284	16.7174835	37.21704926	48.07351869
107993304	LOC107993304	uncharacterized LOC107993304	46.89606256	-2.071063581	0.490292775	-4.22413645	2.40E-05	0.000102273	56.40456608	62.12988104	44.43451909	162.3982611	25.28079298	13.95022564	21.80541326	12.85679884	22.80410502
107993310	LOC107993310	matrix metalloproteinase-14	29161.1381	-3.272494392	0.158604813	-20.6330081	1.39E-94	3.18E-92	69301.3939	57077.66096	50239.57162	55770.1355	8422.115604	5196.826161	4906.217984	6046.078821	5490.242365
107993318	LOC107993318	uncharacterized LOC107993318	227.0371545	-1.15746947	0.288898856	-4.006486858	6.16E-05	0.00024407	333.8540533	207.6047245	396.7367776	371.4257258	118.4585728	184.2898229	98.12435968	214.5055385	118.3348152
107993363	LOC107993363	uncharacterized protein DDB_G0283697-like	112.5622389	-2.223138123	0.490171533	-4.535428872	5.75E-06	2.70E-05	45.73343196	362.1717456	222.1725955	168.8298754	52.72851107	46.25601132	56.69407448	40.60041738	17.87348772
107993401	LOC107993401	cilia- and flagella-associated protein 251-like	515.8829104	-2.182361037	0.316984977	-6.884745961	5.79E-12	5.75E-11	443.61429	624.3295363	1467.926077	1104.629756	252.8079298	201.1769381	123.5640085	258.489324	166.4083339
107993413	LOC107993413	serine proteinase stubble	147.1293789	-1.781513674	0.249646377	-7.136148706	9.60E-13	1.02E-11	304.8895464	218.2122651	272.954903	175.2614897	59.95159478	68.28268338	64.68939268	72.40407766	87.5184571
107993417	LOC107993417	uncharacterized LOC107993417	76.5953375	-1.160499049	0.425350621	-2.728335144	0.00636549	0.016351807	196.6537574	107.5907696	47.60841332	90.04260019	41.89388551	56.53512495	63.96254557	55.48723708	29.58370381
107993423	LOC107993423	transcription factor EC-like	1262.41792	-1.023483682	0.173284805	-5.906367167	3.50E-09	2.57E-08	1498.532121	1859.350342	1320.339996	2357.186641	996.0632434	880.33266	816.2493031	903.3592866	730.3476878
107993432	LOC107993432	interferon-inducible double-stranded RNA-dependent protein kinase activator A homolog	1287.100218	-1.422384076	0.149423216	-9.51916388	1.75E-21	3.62E-20	1626.58573	1942.695305	2096.357133	2234.985969	595.1820976	679.1557218	699.2269186	864.1122165	845.6008672
107993481	LOC107993481	beta-1,3-glucan-binding protein 1	11005.68459	-1.507738777	0.198266971	-7.604588762	2.86E-14	3.44E-13	12023.31926	13153.35043	24551.65875	19077.77592	4544.764269	7354.705801	5953.604668	5682.028412	6709.95382
107993488	LOC107993488	uncharacterized LOC107993488	1181.624292	-1.76813972	0.162720232	-10.86613323	1.67E-27	5.21E-26	1989.40429	2166.969022	1850.380331	1773.517643	540.2866614	403.8223211	553.1306498	704.4172415	652.6904653
107993491	LOC107993491	lysophospholipid acyltransferase 2	11255.64075	-1.419611685	0.138956161	-10.21625583	1.68E-24	4.12E-23	14901.47658	15688.55265	17924.56761	20526.49704	5002.707777	7414.912038	6481.295669	6054.198905	7306.558514
107993492	LOC107993492	hymenoptaecin	176853.1266	-3.474820424	0.874723585	-3.972478259	7.11E-05	0.000278111	139020.4865	399704.2552	441982.2267	450105.2714	812.5969172	33946.03853	31861.34301	34917.03562	59328.88533
107993509	LOC107993509	uncharacterized LOC107993509	6673.848175	-1.348895079	0.091072077	-14.8112915	1.24E-49	9.52E-48	10866.26343	9360.396956	9467.726461	10597.69246	4081.042295	3726.912912	3760.706941	4332.741208	3871.150909
107993516	LOC107993516	pancreatic triacylglycerol lipase	3073.574798	-1.006141365	0.119107521	-8.447336965	2.98E-17	4.55E-16	4635.845553	3888.421336	3773.760229	4752.962967	2367.72684	1775.349768	2169.63862	2130.845239	2167.622631
107993520	LOC107993520	DNA-binding protein D-ETS-6-like	104.6430914	-2.669149332	0.461183695	-5.787605598	7.14E-09	5.11E-08	202.7515484	248.5195242	153.9338697	181.693104	28.89233483	54.33245775	13.08324796	48.72050085	9.861234603
107993525	LOC107993525	uncharacterized LOC107993525	5927.117921	-1.603947867	0.141467162	-11.33795179	8.51E-30	3.01E-28	11354.08671	10025.64129	7736.367164	8684.287208	3274.946153	2635.858423	2647.904017	3560.656604	3424.313716
107993540	LOC107993540	segmentation polarity homeobox protein engrailed-like	94.54925001	-2.271113273	0.302504505	-7.507700673	6.02E-14	7.04E-13	117.3824754	218.2122651	163.4555524	176.8693932	32.50387669	29.36889608	46.51821496	28.42029216	38.21228409
107993541	LOC107993541	uncharacterized LOC107993541	132.0699989	-2.600904853	0.41136397	-6.322636505	2.57E-10	2.15E-09	185.9826233	274.2806944	161.8686053	363.3862079	43.33850225	55.06668015	14.53694218	64.28399418	25.88574083
107993542	LOC107993542	phosphatidylinositol 4-phosphate 5-kinase type-1 alpha	13065.17691	-1.116350518	0.082158885	-13.58770287	4.74E-42	2.75E-40	17422.91313	18914.76037	18795.80158	19450.80955	8920.50838	7740.906784	8497.569549	9157.424139	8685.898704
107993547	LOC107993547	homeobox protein invected-like	154.7680686	-1.096873253	0.255245831	-4.297320934	1.73E-05	7.55E-05	135.6758481	225.7890799	247.5637492	270.1278006	120.6254979	102.0569139	94.49012414	110.2978005	86.28580277
107993554	LOC107993554	zinc finger and BTB domain-containing protein 20	2741.565601	-1.40470049	0.100145098	-14.02665257	1.07E-44	6.95E-43	4516.93863	4283.931066	3708.695397	4251.297052	1423.669799	1561.691049	1654.30402	1716.720981	1556.842413
107993557	LOC107993557	AT-rich interactive domain-containing protein 5B-like	1162.824099	-1.909653565	0.139921952	-13.64799115	2.08E-42	1.24E-40	1910.133008	1736.605943	2172.530594	2033.998022	583.6251636	394.2774299	537.1400134	560.2857598	536.8209587
107993560	LOC107993560	phenoloxidase-activating factor 2	35192.79966	-1.394279611	0.168932016	-8.253495383	1.54E-16	2.24E-15	52867.84735	38884.21336	76946.30455	45958.70788	21987.06681	19047.93177	19821.12066	18281.69127	22940.31332
107993565	LOC107993565	nanos homolog 1	848.4019604	-1.460181655	0.136586299	-10.69054265	1.13E-26	3.24E-25	1335.416213	1294.119961	1174.340862	1447.113217	392.2134454	492.6632317	470.9969265	464.1981053	564.555681
107993584	LOC107993584	glutamate receptor ionotropic, kainate 1	9461.946882	-1.653041606	0.189567859	-8.720052115	2.78E-18	4.63E-17	22304.19477	15088.46892	9029.729059	14514.54557	5018.598561	4875.236749	5012.337662	4808.442765	4505.967886
107993608	LOC107993608	unconventional myosin-IXb	1389.17419	-1.701132386	0.221358558	-7.684963276	1.53E-14	1.89E-13	1323.220631	2148.784666	2140.791652	3418.403	784.4268907	629.9628209	554.584344	792.3848125	710.0088914
107993649	LOC107993649	WD repeat-containing protein 18	1351.761369	-2.410301298	0.178999882	-13.46537922	2.50E-41	1.37E-39	3580.927722	2280.621243	1794.837182	2193.180476	435.5519476	476.5103389	477.5385505	466.9047998	459.7800634
107993655	LOC107993655	protein kinase C-binding protein NELL1	5605.483712	-1.171372617	0.134180006	-8.729859657	2.55E-18	4.27E-17	9073.512901	7813.211382	7260.283031	8296.782447	3048.863633	3368.61238	3288.25632	4669.047998	3630.783315
107993660	LOC107993660	uncharacterized LOC107993660	343.6039831	-3.335418588	0.300350462	-11.10508892	1.18E-28	3.93E-27	859.7885208	592.5069143	728.4087237	570.8057691	122.792423	58.73779216	55.24038027	34.51035477	69.64496938
107993662	LOC107993662	leucine-rich repeat-containing protein 24-like	2574.061653	-1.691439668	0.150368101	-11.24866017	2.35E-29	8.06E-28	5186.171184	4333.938044	3043.764558	4138.743802	1239.481164	1110.878494	1285.065688	1425.751324	1402.760622
107993699	LOC107993699	carboxylesterase 5A	7174.687744	-1.107573915	0.146901408	-7.539573197	4.72E-14	5.56E-13	12614.80498	10280.22227	7109.523055	10861.38865	4222.614736	4663.780697	5125.725811	4905.883766	4788.245727
107993703	LOC107993703	uncharacterized LOC107993703	273.0496151	-1.485552136	0.25227201	-5.888691874	3.89E-09	2.85E-08	397.880858	557.6535664	304.6938452	438.9576759	122.792423	149.78137	173.716459	104.8844116	207.0859267
107993710	LOC107993710	uncharacterized LOC107993710	4720.565111	-1.731466328	0.105462877	-16.41778015	1.43E-60	1.45E-58	7460.6472	8916.395611	6898.459089	7590.912777	2425.511509	2212.94632	2075.875343	2476.62546	2427.712694
107993714	LOC107993714	uncharacterized LOC107993714	47.60940088	-4.231659759	0.477019487	-8.871041704	7.25E-19	1.28E-17	80.79572979	90.92177714	133.3035573	96.47421449	8.66770045	6.608001618	6.541623979	2.706694492	2.465308651
107993750	LOC107993750	ankyrin repeat and SAM domain-containing protein 1A	15690.70796	-1.293351483	0.101834083	-12.70057575	5.87E-37	2.80E-35	23221.9123	24003.34916	20268.4885	26027.13517	8966.013807	9303.332055	9236.046211	10917.45223	9272.642162
107993754	LOC107993754	uncharacterized LOC107993754	1051.689488	-3.501271495	0.15779054	-22.18936254	4.35E-109	1.30E-106	2554.974399	2112.415955	2039.227037	1816.93104	163.9640002	198.9742709	224.5957566	204.3554341	149.7675005
107993755	LOC107993755	uncharacterized LOC107993755	1452.010785	-5.58966113	0.280012204	-19.96220541	1.17E-88	2.29E-86	4492.547466	3003.449371	2370.898983	2870.107881	36.11541854	89.57513304	82.8605704	88.64424461	33.89799395
107993756	LOC107993756	uncharacterized LOC107993756	64.55421581	-2.524644429	0.37634399	-6.708342617	1.97E-11	1.85E-10	67.07570021	128.8058509	123.7818746	157.5745503	26.72540972	25.69778407	16.7174835	14.8868197	19.72246921
107993765	LOC107993765	uncharacterized LOC107993765	20.77419635	-1.575337616	0.642266588	-2.452778401	0.014175764	0.032945185	7.62223866	40.91479971	34.91283643	48.23710725	8.66770045	18.35556005	11.62955374	6.766736229	9.861234603
107993766	LOC107993766	uncharacterized LOC107993766	238.9328861	-1.376621275	0.290592079	-4.737298007	2.17E-06	1.08E-05	407.0275444	537.9538481	226.9334368	279.775222	162.5193834	89.57513304	123.5640085	146.1615026	176.8858957
107993786	LOC107993786	amino-terminal enhancer of split-like	1640.836859	-1.046985435	0.096453541	-10.85481594	1.89E-27	5.81E-26	2274.476016	2230.614266	2310.594993	2386.128905	1048.069446	1005.884691	1149.145279	1205.155722	1157.462412
107993789	LOC107993789	uncharacterized LOC107993789	288.9004418	-2.634278533	0.284770343	-9.250536786	2.23E-20	4.33E-19	536.6056017	803.1423647	357.0630999	467.8999403	99.67855518	59.47201456	76.31894642	71.72740403	128.1960498
107993802	LOC107993802	catalase	19164.92756	-1.385586675	0.117673346	-11.77485575	5.26E-32	2.05E-30	28130.634	25333.83784	30939.12087	32265.80104	9462.961966	11379.71301	10046.48074	12360.1204	12565.67819
107993805	LOC107993805	uncharacterized LOC107993805	149.392692	-1.307756128	0.284636953	-4.594470664	4.34E-06	2.07E-05	294.2184123	231.8505317	169.8033408	197.7721397	83.06546265	96.91735706	63.96254557	74.43409852	132.51034
107993812	LOC107993812	uncharacterized LOC107993812	67.56128378	-1.4225937	0.4183321	-3.400632421	0.000672302	0.002166759	189.0315188	54.55306628	82.52124975	88.43469662	36.83772691	55.80090255	31.98127279	39.92374375	28.96737665
107993821	LOC107993821	uncharacterized LOC107993821	6247.242612	-1.656536944	0.128537317	-12.88759547	5.29E-38	2.58E-36	10416.55135	10105.95553	10518.28545	9221.327002	3582.649519	2612.363306	3216.298456	2718.197943	3833.554952
107993830	LOC107993830	uncharacterized LOC107993830	288.954668	-1.830410437	0.288602467	-6.342324287	2.26E-10	1.91E-09	344.5251874	515.2234038	588.757378	475.9394582	132.1824319	162.9973732	60.32831003	181.348531	139.2899388
107993834	LOC107993834	leucine-rich repeat-containing protein 24	531.394749	-1.836201185	0.270477358	-6.788742687	1.13E-11	1.09E-10	1099.126815	807.6884536	541.1489647	1094.982335	239.0840708	146.110258	196.2487194	330.8934016	327.2697234
107993838	LOC107993838	MOXD1 homolog 2	1079.108309	-1.750736979	0.1310939	-13.35483173	1.11E-40	6.06E-39	2054.955543	1665.383885	1655.185836	1705.985693	536.6751195	447.8756652	556.0380382	603.5928717	486.2821314
107993848	LOC107993848	dual oxidase	1258.657737	-1.387930971	0.139918976	-9.919533489	3.42E-23	7.74E-22	2000.075424	1936.633853	1653.598889	2075.803515	884.1054459	633.6339329	774.0921708	613.742976	756.2334286
107993863	LOC107993863	zinc finger protein 512B-like	907.1405573	-1.297698561	0.235653786	-5.506801237	3.65E-08	2.38E-07	1013.757742	1860.865705	1678.990043	858.620509	368.3772691	588.8463664	634.537526	598.1794827	562.0903724
107993886	LOC107993886	A disintegrin and metalloproteinase with thrombospondin motifs 8-like	100.8577938	-2.080091161	0.307440686	-6.765829174	1.33E-11	1.26E-10	184.4581756	184.8742802	119.0210333	212.2432719	39.00465203	35.24267529	39.24974387	61.57729969	32.04901246
107993924	LOC107993924	tubulin beta-1 chain	136213.9849	-1.425901654	0.1258504	-11.33013206	9.31E-30	3.28E-28	234281.7008	207433.4885	160662.5255	234298.8852	71855.95904	73960.42522	73505.32126	89296.55798	80631.00106
107993928	LOC107993928	uncharacterized LOC107993928	535.7061173	-1.313699531	0.13917535	-9.439168155	3.76E-21	7.62E-20	821.6773275	741.0124837	915.6684828	729.988223	288.20104	328.9316361	307.456327	366.08043	322.3391061
107993929	LOC107993929	uncharacterized LOC107993929	2948.266581	-1.059520213	0.117694677	-9.00227812	2.21E-19	4.03E-18	4373.640543	3826.291455	3734.086551	4653.272946	1856.332513	1717.346198	2219.79107	1965.060201	2188.577755
107993939	LOC107993939	anaphase-promoting complex subunit 11	14859.35073	-1.479375784	0.128605788	-11.50318196	1.27E-30	4.63E-29	21840.76266	21639.38296	18910.06177	29948.81199	8117.301472	8099.207316	7927.721415	8250.681485	9000.225557
107993940	LOC107993940	signal-induced proliferation-associated 1-like protein 2	11642.20703	-1.273944639	0.14675546	-8.680730761	3.93E-18	6.45E-17	18939.73862	16158.31516	12655.90321	21320.8014	7970.672872	7304.778677	6106.242561	6696.362173	7627.048638
107993951	LOC107993951	ionotropic receptor 75a-like	98.28501993	-1.863092852	0.382508935	-4.870717213	1.11E-06	5.77E-06	195.1293097	240.9427094	87.28209108	135.0639003	52.0062027	34.50845289	47.97190918	25.71359767	65.94700641
107993964	LOC107993964	insulin-like growth factor 2 mRNA-binding protein 1	2430.191176	-1.665464395	0.194144272	-8.578488463	9.61E-18	1.54E-16	3769.959241	5156.780127	2616.875785	4145.175416	986.6732346	1624.099953	1371.560494	1102.301332	1098.295004
107993982	LOC107993982	serine/threonine-protein phosphatase 6 regulatory ankyrin repeat subunit A-like	684.0886976	-1.004715716	0.167468852	-5.99941844	1.98E-09	1.50E-08	975.6465485	721.3127653	958.5160548	1138.395731	575.6797716	425.8489931	404.8538396	483.8216404	472.7229338
107994003	LOC107994003	ESX-1 secretion-associated protein EspK-like	757.3616248	-3.795417439	0.190222117	-19.95255595	1.42E-88	2.73E-86	1574.754507	1477.478878	1244.166535	1956.818651	96.06701332	99.12002427	126.4713969	149.5448707	91.83274724
107994022	LOC107994022	alpha-crystallin A chain	2533.514938	-1.712965977	0.256618114	-6.675156144	2.47E-11	2.29E-10	3172.37573	7558.630406	3597.6091	2178.709344	1196.86497	1280.483869	1221.103143	1291.093273	1304.764603
107994060	LOC107994060	uncharacterized LOC107994060	3600.803555	-1.057933431	0.116165362	-9.107133287	8.46E-20	1.58E-18	4925.490622	5111.319238	4303.800564	5909.045638	2489.074646	2588.133967	2093.319673	2574.743135	2412.304515
107994062	LOC107994062	uncharacterized LOC107994062	6730.39026	-1.186714491	0.170005023	-6.980467241	2.94E-12	3.02E-11	13556.91368	10178.69295	6993.675916	8372.353915	3854.959775	3942.774299	4672.173215	4076.281905	4925.686684
107994063	LOC107994063	uncharacterized LOC107994063	275.4842226	-1.648729863	0.208198178	-7.919040805	2.39E-15	3.16E-14	512.2144379	490.9775965	441.1712967	328.0123293	151.6847579	173.2764869	109.7539134	143.4548081	128.812377
107994074	LOC107994074	tubulin alpha-1 chain-like	49287.58981	-1.90493614	0.129067991	-14.75916779	2.69E-49	2.04E-47	95101.14731	84110.22067	66965.99417	86400.6986	24838.01795	24286.60861	18373.24122	23479.89804	20032.48177
107994083	LOC107994083	cilia- and flagella-associated protein 43-like	47.02243284	-2.666548885	0.562300077	-4.742216826	2.11E-06	1.05E-05	48.78232742	148.5055693	88.86903819	67.53195015	15.16847579	19.08978245	6.541623979	4.060041738	24.65308651
107994101	LOC107994101	uncharacterized LOC107994101	107.0903537	-4.368803322	0.377455529	-11.57435245	5.56E-31	2.07E-29	280.4983827	295.4957757	133.3035573	199.3800433	8.66770045	8.810668824	15.99063639	14.8868197	6.779598789
107994133	LOC107994133	uncharacterized LOC107994133	77.63112579	-3.663262905	0.456425385	-8.025984152	1.01E-15	1.37E-14	184.4581756	178.8128284	168.2163937	104.5137324	8.66770045	4.405334412	15.26378928	25.71359767	8.628580277
107994149	LOC107994149	uncharacterized LOC107994149	70.28253855	-1.380768892	0.413181624	-3.341796468	0.000832381	0.002622628	99.08910258	81.82959942	72.99956708	173.6535861	36.11541854	18.35556005	55.24038027	45.33713274	49.92250018
107994171	LOC107994171	transient receptor potential cation channel protein painless	3832.024291	-1.008383265	0.132187779	-7.628415226	2.38E-14	2.89E-13	5744.119054	5126.472868	5605.097194	4794.76846	3413.629361	2427.339261	2381.877975	2683.687589	2311.22686
107994172	LOC107994172	mucin-1	9554.071119	-1.659103715	0.153237486	-10.82700951	2.56E-27	7.66E-26	14201.75507	11619.80312	20531.92172	15250.96541	5731.516923	4461.135314	4400.332396	4721.151867	5068.058259
107994189	LOC107994189	uncharacterized LOC107994189	1165.827427	-3.152950453	0.199443091	-15.80877248	2.71E-56	2.47E-54	2919.317407	2082.108696	1688.511726	2509.93748	169.0201588	299.56274	274.7482071	242.9258306	306.3145999
107994193	LOC107994193	uncharacterized LOC107994193	295.308632	-3.142622737	0.30142657	-10.42583185	1.89E-25	4.96E-24	525.9344675	539.469211	436.4104554	826.4624375	57.78466967	32.30578569	98.12435968	84.58420287	56.70209897
107994194	LOC107994194	protein embryonic gonad-like	4515.668685	-1.690292708	0.155953117	-10.83846698	2.26E-27	6.83E-26	8905.82365	6014.475558	5866.943468	8507.417815	2513.633131	1892.09113	2077.329037	2631.58372	2231.720656
107994197	LOC107994197	uncharacterized LOC107994197	24.86267166	-2.84517936	0.674727434	-4.216783277	2.48E-05	0.00010528	50.30677516	63.645244	39.67367776	36.98178222	0	9.544891226	9.449012414	6.766736229	7.395925952
107994231	LOC107994231	UBA-like domain-containing protein 2	709.5605781	-2.140834003	0.143573892	-14.91102573	2.79E-50	2.16E-48	1143.335799	1145.614392	1436.187135	1250.948981	301.2025906	232.014279	311.8174097	259.8426712	305.0819455
107994263	LOC107994263	prostaglandin E2 receptor EP3 subtype	889.4779751	-1.442733827	0.242604264	-5.946860952	2.73E-09	2.04E-08	774.4194478	1180.46774	1991.618624	1537.155818	526.5628023	627.7601537	412.8491578	571.1125378	383.3554952
107994270	LOC107994270	homeotic protein empty spiracles-like	478.549049	-1.874256259	0.207584653	-9.028876817	1.73E-19	3.19E-18	824.726223	681.9133285	641.1266326	1064.432167	171.1870839	202.6453829	264.5723476	189.4686144	266.8696614
107994280	LOC107994280	uncharacterized LOC107994280	61.96667438	-2.048221551	0.353607882	-5.792352646	6.94E-09	4.97E-08	70.12459567	116.6829473	106.3254564	135.0639003	19.50232601	28.63467368	35.61550833	22.33022956	23.42043218
107994288	LOC107994288	calcium release-activated calcium channel protein 1-like	4254.94544	-1.22706352	0.114221656	-10.74282723	6.41E-27	1.88E-25	6276.151313	6835.802278	5900.269357	5950.851131	2554.082399	3204.880785	2613.015356	2693.837693	2265.61865
107994318	LOC107994318	uncharacterized LOC107994318	1425.059105	-1.706156884	0.148149417	-11.51646034	1.09E-30	3.99E-29	2827.850543	2153.330755	1772.619922	2519.584902	655.1336924	716.6010643	638.1717615	776.1446455	766.0946632
107994327	LOC107994327	dual specificity protein phosphatase 10	58013.87852	-3.460519733	0.136043288	-25.43690167	9.86E-143	5.23E-140	110120.0064	109654.694	107217.3207	141891.0589	13619.12433	9154.284908	9594.381836	9975.52255	10898.51322
107994337	LOC107994337	zinc finger protein 2	5524.869928	-1.188217228	0.128805617	-9.224886745	2.84E-20	5.48E-19	9232.055465	7652.582909	6078.007433	9147.363438	3289.392321	3425.881728	3501.94937	3732.531704	3664.064982
107994383	LOC107994383	uncharacterized LOC107994383	129.9001571	-1.868265676	0.324048845	-5.765382916	8.15E-09	5.79E-08	166.1648028	243.9734353	187.259759	273.3436077	97.51163006	49.92712333	63.96254557	35.18702839	51.77148166
107994410	LOC107994410	uncharacterized LOC107994410	1048.089274	-7.248762719	0.25761348	-28.13813433	3.35E-174	2.79E-171	1859.826233	2201.82237	1829.750018	3465.032204	13.72385905	15.41867044	11.62955374	12.18012521	23.42043218
107994418	LOC107994418	uncharacterized LOC107994418	18800.96701	-1.036777187	0.104953514	-9.878441864	5.16E-23	1.15E-21	24618.30642	23316.88975	28539.65684	28672.13655	11195.77975	14195.45592	12512.67298	12636.20323	13521.60162
107994419	LOC107994419	uncharacterized LOC107994419	20765.22807	-1.902595433	0.309796299	-6.141440168	8.18E-10	6.48E-09	20360.52391	33906.24606	47364.02346	38430.50334	4630.718966	8777.628816	9609.645625	11786.30116	12021.46131
107994426	LOC107994426	odorant receptor 13a-like	300.4324359	-1.177773003	0.259732514	-4.534561285	5.77E-06	2.71E-05	294.2184123	578.8686478	333.2588932	535.4318904	231.1386787	168.1369301	130.1056325	221.9489483	210.7838896
107994432	LOC107994432	unc-112-related protein	29383.52131	-1.529812599	0.115940193	-13.19484264	9.40E-40	4.86E-38	47125.25274	44488.02555	43736.26237	49206.6731	18306.90566	16462.7347	13479.37963	17946.73783	13699.72017
107994433	LOC107994433	testis-specific serine/threonine-protein kinase 1	633.0402378	-1.183712473	0.176670055	-6.700130777	2.08E-11	1.95E-10	951.2553848	950.1325711	712.5392526	1061.216359	520.062027	323.7920793	380.867885	372.8471662	424.6494151
107994453	LOC107994453	uncharacterized LOC107994453	41.27262035	-3.723524743	0.582330441	-6.394178423	1.61E-10	1.38E-09	65.55125248	75.76814761	92.04293241	106.1216359	8.66770045	5.139556814	0	10.15010434	8.012253115
107994483	LOC107994483	protein distal antenna	2691.13016	-1.363008289	0.130944359	-10.40906456	2.25E-25	5.89E-24	3160.180148	4717.32487	3791.216647	4630.762296	1587.633799	1685.040413	1477.680172	1519.808957	1650.524142
107994484	LOC107994484	protein peanut	1333.406202	-1.541663659	0.159100712	-9.68986022	3.33E-22	7.14E-21	2394.907387	2394.273465	1540.925644	2066.156094	642.1321417	647.5841585	670.1530343	789.678118	854.8457746
107994493	LOC107994493	uncharacterized LOC107994493	41.09301535	-1.390011553	0.562068452	-2.473028951	0.013397329	0.031404694	76.2223866	36.36871086	31.73894221	106.1216359	35.39311017	16.15289284	28.34703724	7.443409852	32.04901246
107994542	LOC107994542	sorting nexin-8	10555.07861	-1.142468349	0.106762049	-10.70107173	1.01E-26	2.91E-25	16136.27924	14186.82796	13922.287	16407.04808	8093.465295	6083.766823	6630.299326	6896.657565	6639.076196
107994552	LOC107994552	caskin-2	904.0287976	-1.057176018	0.153915257	-6.868558968	6.49E-12	6.43E-11	1324.745079	1328.973309	1163.232232	1265.420113	793.0945912	539.6534654	592.3803936	638.7799001	489.9800943
107994557	LOC107994557	uncharacterized protein DDB_G0287625-like	1666.128105	-1.310401124	0.155341275	-8.435627458	3.29E-17	5.01E-16	2850.717259	2460.949435	1794.837182	2863.676267	873.9931287	922.9175593	1092.451204	1147.638465	987.9724418
107994564	LOC107994564	uncharacterized LOC107994564	191.1204195	-2.562499577	0.323592178	-7.918916928	2.40E-15	3.16E-14	376.5385898	425.8169896	331.6719461	286.2068363	31.78156832	44.78756652	44.33767364	85.26087649	93.68172873
107994565	LOC107994565	octopamine receptor beta-3R-like	7334.558723	-1.029144688	0.114113645	-9.018594485	1.91E-19	3.49E-18	10823.5789	8520.885881	11905.27722	9687.619039	5397.810455	4691.681149	4675.080604	5395.118796	4913.976468
107994567	LOC107994567	uncharacterized LOC107994567	12558.63581	-1.369710948	0.124268973	-11.02214747	2.99E-28	9.78E-27	23417.04161	17453.95048	17061.26839	18246.48977	6883.598774	6790.822996	8142.86816	8356.24257	6675.439499
107994574	LOC107994574	uncharacterized LOC107994574	24.41063189	-2.217142627	0.782448413	-2.833595914	0.004602749	0.012299616	16.76892505	54.55306628	72.99956708	28.94226435	8.66770045	0	10.17585952	12.18012521	15.40817907
107994577	LOC107994577	uncharacterized LOC107994577	28.02118221	-3.267823587	0.882243456	-3.703993002	0.000212232	0.000757564	83.84462526	48.49161447	50.78230754	40.19758937	9.390008821	0	6.541623979	0	12.94287042
107994579	LOC107994579	uncharacterized LOC107994579	27.27954579	-3.512438515	0.656129469	-5.353270479	8.64E-08	5.37E-07	73.17349114	66.6759699	44.43451909	36.98178222	6.500775338	6.608001618	0	7.443409852	3.697962976
107994580	LOC107994580	uncharacterized LOC107994580	36.5808015	-2.693291222	0.53580138	-5.026659735	4.99E-07	2.75E-06	71.6490434	93.95250304	41.26062487	69.13985372	7.945392079	14.68444804	8.722165305	3.383368115	18.48981488
107994594	LOC107994594	uncharacterized LOC107994594	4819.906785	-1.719957765	0.390860642	-4.400437339	1.08E-05	4.85E-05	3494.034202	7761.689042	9190.010717	11001.27626	2613.311686	2453.771267	1135.335184	2796.01541	2933.717294
107994596	LOC107994596	uncharacterized LOC107994596	232.4313227	-1.688510346	0.226972416	-7.439275565	1.01E-13	1.17E-12	321.6584714	268.2192426	422.1279314	495.2343011	124.9593482	119.6782515	129.3787854	115.7111895	94.91438305
107994610	LOC107994610	uncharacterized LOC107994610	6847.66635	-1.576942935	0.138408721	-11.39337842	4.51E-30	1.60E-28	10793.08994	11254.60065	10577.00249	10806.71993	4965.87005	3188.727892	3278.807308	3151.269062	3612.909828
107994636	LOC107994636	uncharacterized LOC107994636	133.1533996	-1.238274799	0.534447623	-2.316924516	0.020507844	0.045325982	178.3603846	284.888235	114.260192	205.8116576	121.3478063	8.076446422	132.2861738	60.90062607	92.4490744
107994649	LOC107994649	uncharacterized LOC107994649	1505.403634	-1.502060718	0.129484814	-11.60028474	4.11E-31	1.55E-29	2952.855257	2076.047245	2223.312902	2148.159176	791.6499745	820.8606454	831.5130924	795.7681806	908.4662378
107994675	LOC107994675	protein scalloped	2213.683476	-3.005763697	0.134874264	-22.28567268	5.09E-110	1.56E-107	4497.120809	4003.58892	4153.040588	4585.740996	662.3567761	449.34411	575.6629101	549.4589818	446.8371929
107994729	LOC107994729	glucose dehydrogenase [FAD, quinone]-like	3630.801317	-1.909184957	0.450858934	-4.234550568	2.29E-05	9.80E-05	3051.944359	4767.331848	10192.96129	6505.577864	1195.420354	1198.985182	1235.640085	3164.802535	1364.548338
107994730	LOC107994730	glucose dehydrogenase [FAD, quinone]	1326.555181	-1.240386189	0.155733719	-7.96478886	1.66E-15	2.23E-14	1690.612535	1715.390862	1823.40223	2579.077334	915.8870142	743.7672932	835.8741751	717.2740403	917.7111452
107994731	LOC107994731	glucose dehydrogenase [FAD, quinone]	179.6302052	-2.277388063	0.243329387	-9.3592808	8.03E-21	1.60E-19	446.6631855	318.22622	285.6504799	234.7539219	57.78466967	66.81423858	61.78200425	77.81746664	67.17966073
107994735	LOC107994735	uncharacterized LOC107994735	1015.78359	-3.485035733	0.188259105	-18.51191064	1.66E-76	2.48E-74	2739.432574	1459.294523	2163.008912	1861.95234	174.7986257	165.9342628	233.3179219	177.2884892	167.0246611
107994779	LOC107994779	uncharacterized LOC107994779	309.2524772	-2.262272665	0.207714027	-10.89128501	1.27E-27	3.98E-26	521.3611243	506.1312261	672.8655749	508.0975297	117.7362644	74.890685	123.5640085	121.8012521	136.8246301
107994780	LOC107994780	uncharacterized LOC107994780	82.03067974	-2.763282155	0.341438528	-8.093059015	5.82E-16	8.05E-15	146.3469823	136.3826657	125.3688217	215.459079	22.3915595	25.69778407	13.81009507	32.4803339	20.33879637
107994794	LOC107994794	uncharacterized LOC107994794	525.7432979	-3.013507827	0.248479793	-12.12777826	7.53E-34	3.17E-32	1186.020335	654.6367954	993.4288912	1263.81221	76.56468731	116.7413619	152.6378928	117.7412104	170.1062969
107994795	LOC107994795	uncharacterized LOC107994795	528.2981378	-3.153223684	0.311823139	-10.11221839	4.88E-24	1.18E-22	1039.673353	918.3099491	1536.164803	675.3195015	140.8501323	56.53512495	73.41155799	146.1615026	168.2573154
107994796	LOC107994796	uncharacterized LOC107994796	536.8241159	-5.315400719	0.185772414	-28.61243277	4.71E-180	4.65E-177	1143.335799	1235.020806	969.6246845	1336.167871	31.05925995	24.96356167	33.434967	33.15700752	24.65308651
107994808	LOC107994808	integrator complex subunit 12-like	130.8275227	-2.914636761	0.40780177	-7.147190065	8.86E-13	9.47E-12	496.9699606	237.9119835	101.5646151	173.6535861	30.33695158	30.10311848	33.434967	29.09696579	44.37555571
107994815	LOC107994815	uncharacterized LOC107994815	16.33639242	-2.998431338	0.760087598	-3.944849706	7.99E-05	0.000309504	36.58674557	36.36871086	33.32588932	20.90274647	7.945392079	0	2.907388435	4.060041738	4.930617301
107994819	LOC107994819	protein numb	12301.2214	-1.541608545	0.113790985	-13.54772119	8.17E-42	4.70E-40	21497.76192	21049.90677	15431.4737	19474.9281	5934.485575	6854.700345	6546.711909	6883.800766	7037.223543
107994842	LOC107994842	uncharacterized LOC107994842	700.8236771	-2.406842364	0.225020779	-10.69608939	1.06E-26	3.06E-25	1673.84361	1263.812702	704.6045171	1461.58435	260.7533219	283.4098472	243.4937814	219.9189275	195.9920377
107994871	LOC107994871	3-phosphoinositide-dependent protein kinase 1	51191.50478	-2.240418735	0.160460368	-13.96244292	2.64E-44	1.70E-42	68905.03749	95646.67882	84278.0002	115513.4007	24805.51407	19194.77625	16389.67546	19565.34113	16425.11889
107994873	LOC107994873	serine protease gd-like	1959.898767	-3.361537093	0.151590143	-22.17516942	5.97E-109	1.74E-106	3901.061746	3824.776092	4659.276716	3341.223629	506.338168	356.097865	329.9885874	343.7502005	376.5758964
107994893	LOC107994893	uncharacterized LOC107994893	87.7631981	-1.797985859	0.342479767	-5.249903884	1.52E-07	9.11E-07	166.1648028	159.11311	122.1949275	133.4559967	57.0623613	19.82400485	53.05983894	42.63043825	36.3633026
107994894	LOC107994894	uncharacterized LOC107994894	47.34597736	-1.714987775	0.377662209	-4.541062709	5.60E-06	2.63E-05	91.46686392	95.46786599	58.71704309	62.70823942	27.44771809	29.36889608	23.25910748	21.65355593	16.02450623
107994899	LOC107994899	protein henna	13881.05653	-1.274819619	0.124852147	-10.21063437	1.78E-24	4.34E-23	19759.8915	21536.33828	18752.954	22325.74114	7098.846669	8848.848389	8444.50971	10592.64889	7569.730212
107994907	LOC107994907	putative transcription factor SOX-15	1594.150138	-2.076993358	0.126702798	-16.39264004	2.16E-60	2.17E-58	3129.691194	2907.981505	2316.942781	2714.141234	561.9559125	628.4943761	655.6160921	713.8906722	718.6374717
107994910	LOC107994910	sodium-dependent dopamine transporter	2762.511222	-1.79225634	0.186879219	-9.590452877	8.77E-22	1.85E-20	4698.34791	3356.528939	6089.116063	4125.880573	1355.772812	933.1966729	1209.473589	1613.866591	1480.417845
107994985	LOC107994985	helix-loop-helix protein 11	3916.964973	-2.905043746	0.158032543	-18.3825666	1.81E-75	2.58E-73	8649.716431	7169.182127	6563.613249	7828.882506	663.8013928	1117.486496	1037.937671	1156.435222	1065.629664
107994991	LOC107994991	rhomboid-related protein 2	1699.49889	-1.61410135	0.128762253	-12.53551657	4.77E-36	2.20E-34	3114.446716	2280.621243	2818.418068	2646.609284	904.3300803	990.4660203	855.499047	940.5763359	744.5232125
107994992	LOC107994992	mutS protein homolog 4-like	189.1307641	-1.023551642	0.356788033	-2.868794769	0.004120391	0.011176811	146.3469823	193.9664579	350.7153114	363.3862079	65.73006175	145.3760356	137.3741036	100.8243698	198.4573464
107994997	LOC107994997	uncharacterized LOC107994997	948.3259794	-2.491993153	0.410181762	-6.075338755	1.24E-09	9.55E-09	3080.908866	1622.953722	771.2562957	1508.213553	247.7517712	184.2898229	404.8538396	349.8402631	364.8656803
107995003	LOC107995003	uncharacterized LOC107995003	3424.535301	-1.123176919	0.129600765	-8.666437408	4.46E-18	7.29E-17	4478.827437	5405.299651	5365.468181	4333.300134	2629.20247	2285.634337	2108.583463	1818.222025	2396.280008
107995004	LOC107995004	arrestin domain-containing protein 17	4239.14828	-1.850007472	0.102705163	-18.01279919	1.55E-72	2.05E-70	7683.216569	6702.450338	6393.809908	7550.715188	1742.20779	1871.532903	1983.56576	2120.695134	2104.140933
107995021	LOC107995021	uncharacterized LOC107995021	1996.506795	-5.250658816	0.524100136	-10.01842673	1.27E-23	2.91E-22	4419.373975	3711.12387	4229.21405	5037.5619	286.7564232	52.12979054	58.1477687	87.96757098	86.28580277
107995035	LOC107995035	small conductance calcium-activated potassium channel protein-like	335.8755485	-1.639787392	0.208456583	-7.866325779	3.65E-15	4.75E-14	719.5393295	418.2401748	445.9321381	574.0215762	165.4086169	136.5653668	181.7117772	186.0852463	195.3757106
107995074	LOC107995074	ral guanine nucleotide dissociation stimulator	15390.30076	-2.378638804	0.149278059	-15.93428282	3.66E-57	3.51E-55	31379.23212	25515.68139	23781.9894	30993.94931	7285.202228	4712.239376	4957.824129	4624.387539	5262.201315
107995083	LOC107995083	MAGUK p55 subfamily member 6	11965.15849	-1.407241007	0.151900063	-9.264255607	1.96E-20	3.81E-19	20543.45764	16443.2034	14988.71546	21216.28767	9174.760927	6520.629152	6168.024565	5885.030499	6746.317123
107995090	LOC107995090	transducin beta-like protein 2	4563.333525	-1.66953811	0.09039251	-18.46987231	3.61E-76	5.27E-74	7924.079311	7387.394392	6712.786277	7459.064684	2328.722188	2350.245909	2495.266124	2316.930485	2095.512353
107995113	LOC107995113	nuclear pore complex protein Nup93-like	3404.786279	-1.687562328	0.233294451	-7.233615383	4.70E-13	5.18E-12	5312.700346	5919.007692	5857.421785	4987.716889	873.9931287	1472.850138	1430.43511	2482.038849	2306.91257
107995129	LOC107995129	ubiquitin carboxyl-terminal hydrolase calypso	25802.65682	-2.456205095	0.089104363	-27.56548623	2.89E-167	1.98E-164	44629.7318	44857.77411	47306.89336	52346.90878	9478.852751	8120.499766	8593.513367	8057.152828	8832.584568
107995135	LOC107995135	cytochrome b5	2823.444962	-1.181480386	0.173670043	-6.80301776	1.02E-11	9.97E-11	3163.229044	3135.285948	5013.165922	5071.327875	1638.917693	1563.893716	1774.233793	2195.805906	1855.14476
107995142	LOC107995142	breast cancer anti-estrogen resistance protein 3	12070.37665	-1.15706626	0.10666514	-10.84765149	2.05E-27	6.21E-26	16172.86599	17399.39742	15659.99409	20381.78572	7811.042722	6837.81323	7810.699031	8103.166635	8456.624999
107995144	LOC107995144	ataxin-2 homolog	37019.24222	-3.244026429	0.131174161	-24.73068165	5.00E-135	2.34E-132	77778.84773	72776.82115	56052.55889	87732.04276	7067.787409	7121.957299	7756.185498	8081.513079	8805.466173
107995171	LOC107995171	protein big brother-like	7924.671223	-1.817460651	0.115927599	-15.67754935	2.15E-55	1.89E-53	12948.65904	13166.98869	10870.58771	15664.19663	3893.242119	3534.546643	3385.653833	3828.619359	4029.54699
107995172	LOC107995172	Krueppel-like factor 10	9178.606427	-1.380982816	0.210293552	-6.566928971	5.14E-11	4.61E-10	11953.19467	16725.0609	9383.618264	17756.07918	4718.118278	6350.289555	3641.504015	7224.167599	4855.425388
107995191	LOC107995191	putative inorganic phosphate cotransporter	10833.57992	-1.079811746	0.151684802	-7.118786661	1.09E-12	1.15E-11	13854.18099	13636.75121	16210.66473	17567.95446	9852.286178	7055.143061	6632.479868	5709.77203	6982.986753
107995200	LOC107995200	insulin-like growth factor-binding protein complex acid labile subunit	1658.121766	-1.702743292	0.160209564	-10.62822498	2.20E-26	6.23E-25	3407.140681	1962.395023	2486.746122	2926.384506	902.1631552	709.2588403	823.5177742	913.509391	791.980404
107995220	LOC107995220	uncharacterized LOC107995220	42.68335348	-2.233044599	0.563654045	-3.961729039	7.44E-05	0.000289677	106.7113412	87.89105123	52.36925465	56.27662512	8.66770045	26.43200647	30.52757857	5.413388984	9.861234603
107995245	LOC107995245	homeodomain-interacting protein kinase 2	1452.620231	-1.760983442	0.227635072	-7.735993518	1.03E-14	1.29E-13	2974.197525	2303.351687	1483.795548	2789.712702	408.8265379	790.0233045	805.3465965	839.7519661	678.5762061
107995278	LOC107995278	uncharacterized LOC107995278	165.5566177	-2.095538945	0.274195935	-7.642487292	2.13E-14	2.60E-13	335.378501	195.4818208	239.6290137	382.6810508	47.67235248	68.28268338	62.50885135	75.78744577	82.5878398
107995286	LOC107995286	uncharacterized LOC107995286	100371.0998	-3.227939427	0.084788424	-38.07052062	0	0	191469.1107	189682.5268	198325.5412	217531.6667	21011.95051	19811.52307	20090.78093	22816.08122	22600.71706
107995287	LOC107995287	cyclic AMP response element-binding protein A	5088.001013	-1.433273261	0.080580936	-17.78675371	8.95E-71	1.15E-68	8398.182555	7675.313353	7369.782381	7859.432674	3009.136673	2815.008689	2837.611113	3056.534755	2771.006923
107995293	LOC107995293	uncharacterized LOC107995293	7154.798697	-1.152987489	0.128623071	-8.964079957	3.13E-19	5.66E-18	10536.98272	10234.76138	9250.314707	11200.6563	4980.316217	3989.03031	3752.711623	4925.507301	5522.907705
107995296	LOC107995296	uncharacterized LOC107995296	1337.360132	-1.070795517	0.193524084	-5.533138267	3.15E-08	2.07E-07	2559.547742	1668.41461	1372.709251	1945.563326	653.6890756	878.1299928	866.4017537	987.9434895	1103.841948
107995305	LOC107995305	uncharacterized LOC107995305	277.3257763	-1.070176015	0.152516588	-7.016784405	2.27E-12	2.36E-11	370.4407989	398.5404565	414.1931958	381.0731473	195.7455685	184.2898229	203.5171905	178.6418365	169.4899697
107995321	LOC107995321	RNA-binding protein spenito	8773.517926	-1.070038917	0.091985407	-11.63270294	2.81E-31	1.07E-29	13962.41678	12325.96225	10853.13129	12351.91526	6020.440271	5692.426282	5947.789891	6136.753087	5670.826224
107995412	LOC107995412	kinase D-interacting substrate of 220 kDa	18411.75008	-1.127108178	0.138878183	-8.115804491	4.83E-16	6.75E-15	24943.01379	25108.04876	24110.48745	31230.31114	8621.472714	12756.38001	12696.5653	13185.66222	13053.80931
107995432	LOC107995432	carcinine transporter	6017.878523	-2.586092168	0.14668413	-17.63034733	1.44E-69	1.75E-67	8623.80082	10254.4611	12701.92467	13249.12546	1742.20779	1740.841315	1745.886755	2326.403916	1776.254883
107995447	LOC107995447	uncharacterized LOC107995447	1074.907134	-1.958422036	0.169884755	-11.52794455	9.54E-31	3.52E-29	1804.946115	2023.009541	1290.188001	2201.219994	539.564353	441.2676636	519.6956828	463.5214317	390.7514211
107995457	LOC107995457	uncharacterized LOC107995457	20.44253652	-2.281083296	0.679968814	-3.35468811	0.000794545	0.002522465	42.6845365	31.822622	42.84757198	28.94226435	2.166925113	14.68444804	10.17585952	2.030020869	8.628580277
107995488	LOC107995488	mucin-5AC	8242.385629	-1.023335382	0.130933944	-7.815661468	5.47E-15	7.00E-14	13053.84593	11466.75146	9375.683529	12036.76616	6848.927972	5008.131004	6064.812276	5127.832715	5198.719617
107995538	LOC107995538	LIM/homeobox protein Lhx9-like	1577.668569	-1.556111969	0.186678298	-8.335794691	7.70E-17	1.15E-15	3179.997969	2309.413139	1725.011509	2749.515113	992.4517015	716.6010643	659.9771748	910.1260229	955.9234293
107995563	LOC107995563	aldose 1-epimerase-like	27.69046721	-3.856688163	1.026130554	-3.758477076	0.000170951	0.000621799	57.92901382	48.49161447	50.78230754	72.35566087	7.945392079	0	0	0	11.71021609
107995573	LOC107995573	Krueppel-like factor luna	67.8108877	-2.100920877	0.358551498	-5.859467575	4.64E-09	3.39E-08	106.7113412	145.4748434	98.39072085	122.2006717	21.66925113	19.82400485	36.34235544	19.62353507	40.06126557
107995600	LOC107995600	uncharacterized LOC107995600	13107.2872	-2.780872645	0.138124409	-20.13310074	3.79E-90	7.90E-88	30039.24256	24989.85045	17949.95877	26832.69486	3352.955457	3472.137739	3977.307379	3820.499275	3530.938315
107995656	LOC107995656	mothers against decapentaplegic homolog 6	8250.019912	-1.349160571	0.124847831	-10.80643978	3.21E-27	9.54E-26	14390.78659	11381.89113	10369.11242	13668.78829	4104.156163	5081.553244	5160.614472	5352.488358	4740.788535
107995657	LOC107995657	uncharacterized LOC107995657	119.5824975	-1.987057419	0.352457897	-5.637715696	1.72E-08	1.17E-07	332.3296056	165.1745618	201.542283	118.9848645	41.89388551	45.52178892	77.77264064	54.81056346	38.21228409
107995662	LOC107995662	uncharacterized LOC107995662	6267.455331	-1.208388356	0.107877707	-11.20146495	4.01E-29	1.35E-27	10064.40393	8237.513009	7850.627356	10452.98114	3920.689837	4202.689029	3969.312061	3834.032748	3874.848872
107995666	LOC107995666	facilitated trehalose transporter Tret1-like	347.2523528	-3.274010715	0.57141278	-5.729677089	1.01E-08	7.07E-08	1054.917831	539.469211	279.3026915	893.9943876	75.84237894	31.57156328	49.4256034	156.9882805	43.75922855
107995670	LOC107995670	uncharacterized LOC107995670	95.84162386	-4.568482347	0.481035852	-9.497176405	2.16E-21	4.44E-20	280.4983827	168.2052877	165.0424995	205.8116576	11.55693393	0	11.62955374	8.120083475	11.71021609
107995704	LOC107995704	uncharacterized LOC107995704	35.23341377	-1.865394036	0.525202444	-3.551761914	0.000382661	0.001301031	51.83122289	72.73742171	84.10819686	27.33436077	15.89078416	22.76089446	9.449012414	24.36025043	8.628580277
107995709	LOC107995709	transient receptor potential channel pyrexia-like	2234.929057	-1.22430174	0.250993681	-4.87781898	1.07E-06	5.58E-06	3207.438028	3576.256567	2443.89855	3876.655519	1002.564019	1000.010911	1002.322163	2457.001925	1548.213833
107995728	LOC107995728	uncharacterized LOC107995728	2147.201797	-1.760285046	0.160352158	-10.97761993	4.90E-28	1.58E-26	3606.843334	3988.43529	2485.159175	4035.837973	990.2847764	858.3059879	1104.080758	1238.31273	1017.556146
107995735	LOC107995735	uncharacterized LOC107995735	516.5634789	-1.982835751	0.238887899	-8.30027707	1.04E-16	1.53E-15	998.5132644	1056.207978	664.9308393	811.9913053	353.9311017	207.0507174	175.1701532	218.5655802	162.7103709
107995758	LOC107995758	ceramide glucosyltransferase	1876.236477	-4.173966084	0.155086793	-26.91374302	1.52E-159	9.84E-157	4269.978097	3550.495397	3484.935855	4487.658878	267.2540972	184.2898229	195.5218723	184.0552254	261.9390441
107995786	LOC107995786	single Ig IL-1-related receptor-like	8033.742567	-2.961141734	0.10075018	-29.39093238	7.17E-190	9.31E-187	14886.2321	17031.16422	13414.46393	16971.42223	1885.947156	2118.965852	1977.024136	1907.542943	2110.920532
107995850	LOC107995850	inositol-trisphosphate 3-kinase B	6503.322105	-1.076259193	0.094035966	-11.44518681	2.49E-30	8.88E-29	8007.923936	9687.715354	9120.185044	9930.412479	4687.059018	4201.220584	4148.11645	4516.796433	4230.469645
107995875	LOC107995875	uncharacterized LOC107995875	58.91190809	-1.650492259	0.499228891	-3.306083222	0.0009461	0.002949902	70.12459567	90.92177714	38.08673065	180.0852004	48.39466085	15.41867044	29.80073146	35.18702839	22.18777786
107995877	LOC107995877	uncharacterized LOC107995877	90.09983371	-3.183451999	0.53648187	-5.933941442	2.96E-09	2.19E-08	202.7515484	203.0586356	139.6513457	167.2219718	5.056158596	26.43200647	42.88397942	4.736715361	19.10614204
107995881	LOC107995881	uncharacterized LOC107995881	35.44310089	-2.879995598	0.773950745	-3.721161349	0.000198309	0.000712655	48.78232742	140.9287546	38.08673065	45.0213001	10.11231719	3.67111201	0	17.5935142	14.7918519
107995888	LOC107995888	uncharacterized LOC107995888	36074.69263	-1.666823364	0.134490115	-12.39364965	2.83E-35	1.28E-33	64566.45924	49675.11294	47957.54168	70760.62052	18395.74959	21597.15195	16873.75563	17477.12633	17368.71577
107995898	LOC107995898	mesencephalic astrocyte-derived neurotrophic factor homolog	1977.289254	-1.438549708	0.186911617	-7.696416785	1.40E-14	1.74E-13	4498.645257	2759.475936	2543.876218	2376.481484	1118.133358	1224.682966	1083.002192	1288.386578	902.9192933
107995899	LOC107995899	uncharacterized LOC107995899	7905.077006	-2.254572783	0.175156616	-12.87175347	6.49E-38	3.16E-36	10419.60025	18907.18356	10894.39191	16156.21512	2629.924778	2924.407827	3615.337519	2832.555786	2766.076306
107995907	LOC107995907	uncharacterized LOC107995907	15674.69376	-1.177003159	0.124773849	-9.433091716	3.98E-21	8.05E-20	25462.85047	18913.24501	19319.49412	27152.66767	11033.26036	9536.080557	9747.019729	9947.778931	9959.846949
107995957	LOC107995957	uncharacterized LOC107995957	104.9251183	-1.594234563	0.235296621	-6.775424795	1.24E-11	1.19E-10	169.2136982	172.7513766	166.6294466	159.1824539	45.50542736	60.94045936	56.69407448	62.25397331	51.1551545
107995958	LOC107995958	uncharacterized LOC107995958	794.0171346	-1.851026009	0.191985232	-9.641502042	5.34E-22	1.13E-20	1582.376746	1189.559918	1031.515622	1503.389843	496.2258508	402.3538763	313.997951	296.3830469	330.3513592
107996016	LOC107996016	uncharacterized LOC107996016	589.7029189	-1.809111198	0.201338195	-8.98543467	2.58E-19	4.68E-18	1059.491174	1253.205162	771.2562957	828.0703411	235.4725289	252.5725063	248.5817112	385.0272915	273.6492602
107996022	LOC107996022	protein lethal(2)essential for life	15802.16113	-1.75908233	0.188569404	-9.328567034	1.07E-20	2.12E-19	32883.86203	30017.82472	19386.1459	21574.85017	8921.230688	8061.761974	8855.905173	4951.220899	7566.648576
107996026	LOC107996026	protein lethal(2)essential for life	22666.99723	-1.262060597	0.153580892	-8.21756263	2.08E-16	2.98E-15	35161.38694	44457.71829	29356.9346	25131.53288	16348.72767	12627.89109	12838.30048	13973.98699	14106.4961
107996027	LOC107996027	protein lethal(2)essential for life	20856.82055	-3.061118731	0.196870357	-15.54890625	1.62E-54	1.39E-52	53384.63513	47929.41482	35842.78744	26102.70664	6651.737787	4285.65616	5050.860559	4411.235348	4052.351095
107996036	LOC107996036	uncharacterized LOC107996036	129.8760218	-1.184141128	0.297184821	-3.984527621	6.76E-05	0.000266152	222.5693689	256.0963389	112.6732448	162.3982611	91.01085473	80.76446422	106.1196779	66.99068867	70.26129655
107996037	LOC107996037	netrin receptor UNC5C	5323.698966	-1.543853146	0.176937416	-8.725419292	2.65E-18	4.43E-17	11311.40217	8140.52978	5421.01133	8663.384462	2890.6781	2710.014886	2514.164149	2801.428799	3460.677018
107996040	LOC107996040	ras-related and estrogen-regulated growth inhibitor-like protein	87.39904714	-2.713573948	0.325221304	-8.343776735	7.20E-17	1.07E-15	219.5204734	156.0823841	96.80377374	188.1247183	29.6146432	24.96356167	26.16649592	24.36025043	20.95512353
107996044	LOC107996044	uncharacterized LOC107996044	45.50363962	-2.106258669	0.559143123	-3.766940131	0.000165261	0.000602227	70.12459567	78.79887352	26.97810088	141.4955146	7.223083708	33.04000809	17.44433061	12.85679884	21.57145069
107996056	LOC107996056	guanine nucleotide-binding protein G(s) subunit alpha	6778.956455	-1.16556834	0.121922196	-9.559935617	1.18E-21	2.45E-20	8076.524084	9981.695767	10596.04586	10525.3368	4610.494331	3835.577828	3821.762098	4964.754372	4598.416961
107996070	LOC107996070	uncharacterized LOC107996070	284.0732982	-4.049474884	0.406976121	-9.950153519	2.52E-23	5.75E-22	1120.469083	568.2611071	220.5856484	467.8999403	42.61619388	40.38223211	34.16181411	14.21014608	48.07351869
107996095	LOC107996095	CCAAT/enhancer-binding protein-like	13612.06997	-2.834701153	0.133190604	-21.28304158	1.63E-100	4.43E-98	24563.42631	23718.46093	21955.41327	34005.55271	3839.791299	3602.095104	4041.269925	3468.628991	3313.991154
107996106	LOC107996106	filamin-A	27627.0405	-2.28072036	0.134381665	-16.97196081	1.32E-64	1.46E-62	52503.50434	41001.1754	43899.71792	60363.91601	11142.32893	9806.274401	9936.726824	11504.12826	8485.592376
107996122	LOC107996122	EF-hand calcium-binding domain-containing protein 11-like	305.357456	-2.33864994	0.241171623	-9.697036136	3.10E-22	6.67E-21	435.9920513	492.4929595	452.2799265	823.2466304	125.6816565	80.03024181	103.9391366	107.591106	126.9633955
107996140	LOC107996140	protein mothers against dpp	2749.074327	-1.300806441	0.136045453	-9.561557651	1.16E-21	2.42E-20	4372.116095	3876.298432	3127.872755	5037.5619	1540.683755	1781.223547	1615.781123	1738.374537	1651.756796
107996191	LOC107996191	uncharacterized LOC107996191	39826.07917	-1.607387195	0.338791692	-4.744470515	2.09E-06	1.04E-05	60791.92666	57883.83405	64633.18192	70857.09474	7727.97726	21197.73497	22246.60946	26514.77924	26581.5742
107996202	LOC107996202	uncharacterized LOC107996202	43.90388313	-1.726808541	0.55146593	-3.131305938	0.001740308	0.00516172	99.08910258	53.03770333	41.26062487	93.25840734	46.95004411	25.69778407	14.53694218	10.82677797	10.47756177
107996203	LOC107996203	LIM domain-containing protein jub	5856.081601	-1.289039084	0.131791746	-9.780878744	1.36E-22	2.95E-21	8992.717171	8698.183346	7399.934376	9777.661639	2891.400409	4387.713074	3343.4967	3560.656604	3652.971093
107996208	LOC107996208	uncharacterized LOC107996208	162.6062826	-2.368112795	0.420786228	-5.627828659	1.82E-08	1.24E-07	310.9873373	295.4957757	287.237427	284.5989328	9.390008821	82.23290902	53.05983894	68.34403592	72.11027803
107996210	LOC107996210	uncharacterized LOC107996210	33.29784721	-2.363039218	0.60586342	-3.900283691	9.61E-05	0.000365994	57.92901382	63.645244	79.34735553	40.19758937	2.166925113	22.76089446	10.90270663	6.090062607	16.64083339
107996213	LOC107996213	receptor-type guanylate cyclase gcy-4-like	53301.49208	-3.19359403	0.111617718	-28.61189142	4.78E-180	4.65E-177	104249.3582	106048.1301	111587.773	100162.7453	12679.40114	13755.6567	10537.10254	10788.88424	9904.377504
107996219	LOC107996219	EGF domain-specific O-linked N-acetylglucosamine transferase	3692.097194	-2.06070881	0.120909412	-17.04341103	3.91E-65	4.39E-63	5882.843798	6229.657097	5992.312289	7463.888395	1370.21898	1383.275005	1553.272271	1831.078824	1522.328092
107996271	LOC107996271	astakine-like	1832.322751	-1.25472207	0.177331783	-7.075562241	1.49E-12	1.56E-11	2379.66291	1956.333571	3907.063786	2579.077334	1235.869623	1168.882064	1096.08544	1005.537004	1162.393029
107996289	LOC107996289	facilitated trehalose transporter Tret1	69354.93644	-1.894432141	0.367328625	-5.157322385	2.51E-07	1.44E-06	115376.3021	103087.1109	103070.6279	145598.8845	49335.10635	44458.63488	19739.71378	14913.20998	28614.83751
107996290	LOC107996290	headcase protein-like	4662.903836	-2.447564654	0.146248417	-16.73566597	7.20E-63	7.58E-61	9207.664301	7738.958597	7774.453894	9422.314949	1630.972301	1330.410992	1526.378928	1278.913147	2056.067415
107996298	LOC107996298	uncharacterized LOC107996298	375.2338976	-3.789082573	0.284900636	-13.29966345	2.33E-40	1.25E-38	823.2017753	1030.446808	577.6487482	665.67208	98.23393844	40.38223211	44.33767364	39.24707013	57.93475329
107996299	LOC107996299	uncharacterized LOC107996299	165.5212829	-1.60771461	0.242006236	-6.643277616	3.07E-11	2.81E-10	336.9029488	247.0041612	236.4551195	236.3618255	93.17777984	74.890685	63.96254557	89.99759185	110.9388893
107996301	LOC107996301	sodium-coupled monocarboxylate transporter 1	6517.747823	-1.68473753	0.139174703	-12.10519941	9.91E-34	4.15E-32	10274.77771	10410.54348	10224.70023	11326.07278	4263.786313	3600.626659	2966.989898	2988.867393	2603.365935
107996302	LOC107996302	putative aminopeptidase W07G4.4	1057.58781	-1.627022682	0.185037454	-8.792937017	1.46E-18	2.50E-17	1753.114892	1615.376907	1171.166968	2236.593873	616.8513487	581.5041424	452.8257488	476.3782306	614.4781812
107996309	LOC107996309	uncharacterized LOC107996309	72.50958798	-1.848124027	0.368961019	-5.008995346	5.47E-07	2.99E-06	77.74683433	106.0754067	111.0862977	189.7326218	38.28234366	24.22933927	33.434967	26.3902713	45.60821004
107996327	LOC107996327	transcriptional regulator ovo	392.0880498	-1.314428998	0.184828269	-7.111623151	1.15E-12	1.21E-11	496.9699606	613.7219957	514.1708638	723.5566087	269.4210223	187.2267125	266.7528889	244.9558515	212.016544
107996347	LOC107996347	E3 ubiquitin-protein ligase KCMF1	3720.975665	-1.087934708	0.143296811	-7.592176687	3.15E-14	3.76E-13	6238.040119	5438.637636	4249.844362	5161.370475	1949.510293	2531.598842	2654.445641	2923.906725	2341.426891
107996406	LOC107996406	uncharacterized LOC107996406	268.7611673	-2.38866131	0.313421507	-7.621242507	2.51E-14	3.04E-13	480.2010356	497.0390484	387.215095	588.4927084	106.1793305	54.33245775	125.0177027	46.01380636	134.3593215
107996454	LOC107996454	ecdysone receptor	19719.87839	-1.29490508	0.117371511	-11.03253309	2.66E-28	8.76E-27	31318.25421	28826.74944	25702.1954	31731.97705	12655.56497	10028.74379	10804.58227	12522.52207	13888.31628
107996548	LOC107996548	uncharacterized LOC107996548	255.4273331	-1.492702568	0.29237621	-5.105417331	3.30E-07	1.87E-06	461.9076628	325.8030347	342.7805759	461.468326	136.5162821	72.6880178	147.5499631	228.7156846	121.416451
107996554	LOC107996554	F-actin-capping protein subunit alpha	5756.274881	-1.331100342	0.126192612	-10.54816378	5.18E-26	1.41E-24	10468.38258	9192.191669	6603.286927	8346.627457	3401.350118	3514.722638	3287.529473	3519.379513	3473.003562
107996574	LOC107996574	putative ferric-chelate reductase 1 homolog	10798.97202	-2.478350486	0.165753549	-14.95202065	1.51E-50	1.20E-48	26787.59555	16261.35984	17319.94076	19015.06768	4497.091917	3307.671921	2796.907675	3727.794989	3477.317852
107996590	LOC107996590	dnaJ protein homolog 1	16169.41196	-1.336553649	0.17261019	-7.743190893	9.70E-15	1.22E-13	16924.41872	33044.00454	27166.94758	20208.13213	9164.648609	11588.96639	8757.053966	9428.093589	9242.442132
107996599	LOC107996599	uncharacterized LOC107996599	387.6429236	-1.094080512	0.279919975	-3.908547483	9.29E-05	0.000354393	823.2017753	510.6773149	407.8454074	458.2525188	190.6894099	320.8551897	297.2804675	330.216728	149.7675005
107996710	LOC107996710	uncharacterized LOC107996710	58.54584329	-3.268173606	0.421263531	-7.758026427	8.63E-15	1.09E-13	126.5291618	110.6214955	165.0424995	64.316143	13.72385905	13.21600324	5.81477687	12.85679884	14.7918519
107996735	LOC107996735	uncharacterized LOC107996735	112.6735387	-4.902240366	0.341606321	-14.3505552	1.06E-46	7.48E-45	257.6316667	248.5195242	284.0635328	183.3010075	5.778466967	8.810668824	5.087929761	12.85679884	8.012253115
107996737	LOC107996737	uncharacterized LOC107996737	84.80757217	-3.499803827	1.109671113	-3.153910907	0.001610983	0.004813583	201.2271006	81.82959942	65.06483153	339.2676543	21.66925113	0	18.89802483	2.030020869	33.28166678
107996738	LOC107996738	ephrin-B2	2703.743692	-1.065496164	0.121053188	-8.801884398	1.35E-18	2.32E-17	3605.318886	4565.788575	3180.242009	3883.087133	1750.875491	1668.153297	1971.936206	1926.489805	1781.801827
107996740	LOC107996740	uncharacterized LOC107996740	19.25667622	-1.753052474	0.59228582	-2.959808281	0.003078305	0.008634321	47.25787969	13.63826657	26.97810088	38.5896858	10.11231719	9.544891226	9.449012414	5.413388984	12.32654325
107996788	LOC107996788	rho guanine nucleotide exchange factor 12	34555.995	-1.283388096	0.096767756	-13.26255929	3.82E-40	2.02E-38	50553.73569	48676.48875	48692.29819	57559.73217	22643.64512	18735.15303	19903.98123	22953.44596	21285.47489
107996802	LOC107996802	myocyte-specific enhancer factor 2	8442.462105	-1.088547615	0.116603773	-9.335440755	1.01E-20	2.00E-19	12680.35623	13018.48312	9288.401438	12866.44441	5959.766368	5324.580859	5449.172774	6036.60539	5358.348352
107996811	LOC107996811	uncharacterized LOC107996811	3395.398193	-1.227396138	0.155787982	-7.878631714	3.31E-15	4.31E-14	3814.168225	4488.505065	5554.314887	6066.620188	1891.003315	1759.931098	2132.569417	2436.701716	2414.769823
107996815	LOC107996815	rho GTPase-activating protein 21	16465.30265	-2.615556546	0.177160309	-14.76378408	2.51E-49	1.92E-47	36728.51921	26594.61981	20009.81612	39750.59218	5122.610966	4147.622349	5263.099915	5690.148495	4880.694801
107996819	LOC107996819	uncharacterized LOC107996819	45.79214291	-1.956372757	0.378203909	-5.172798879	2.31E-07	1.33E-06	91.46686392	95.46786599	61.89093731	62.70823942	17.3354009	23.49511686	23.25910748	22.33022956	14.17552474
107996832	LOC107996832	uncharacterized LOC107996832	135.5947724	-3.939019985	0.462233544	-8.521709499	1.57E-17	2.45E-16	169.2136982	225.7890799	453.8668736	279.775222	2.889233483	13.95022564	22.53226037	27.06694492	25.26941367
107996835	LOC107996835	opioid-binding protein/cell adhesion molecule homolog	16004.71507	-1.176125971	0.120294436	-9.777060472	1.41E-22	3.05E-21	21776.73585	24698.90076	22625.10495	23639.39836	13016.71915	9185.856471	10412.81168	9763.723706	8923.184661
107996847	LOC107996847	plastin-2	27303.3739	-1.592592787	0.113389074	-14.04538141	8.22E-45	5.40E-43	40964.95945	40939.04552	39411.83149	52411.22493	14501.06285	12377.52125	14324.70282	15794.91571	15005.1011
107996848	LOC107996848	uncharacterized LOC107996848	454.3361507	-1.633546046	0.189610272	-8.615282454	6.98E-18	1.13E-16	653.988077	744.0432096	576.0618011	940.6235913	220.3040531	218.0640534	298.7341617	203.0020869	234.2043218
107996850	LOC107996850	uncharacterized LOC107996850	159.9868913	-1.808047494	0.322220093	-5.611218949	2.01E-08	1.36E-07	283.5472781	277.3114203	201.542283	299.0700649	62.84082826	36.7111201	66.1430869	118.417884	94.29805589
107996865	LOC107996865	GTP cyclohydrolase 1	10138.65553	-2.973678913	0.099402623	-29.91549746	1.24E-196	2.06E-193	19807.14938	19867.92367	17616.69987	21428.53094	2458.737694	2483.140163	2885.583022	2419.108202	2281.026829
107996870	LOC107996870	uncharacterized LOC107996870	3504.871006	-1.964124245	0.10461554	-18.77468917	1.22E-78	1.87E-76	6398.107131	5599.266109	5754.270223	6138.975849	1448.228284	1367.856335	1548.184342	1792.508427	1496.442351
107996893	LOC107996893	MAP kinase-activated protein kinase 2	6694.695911	-1.171215681	0.107831884	-10.86149697	1.76E-27	5.45E-26	9389.073581	9857.436005	10078.7011	9420.707045	4463.865732	4270.23749	3764.341176	5137.982819	3869.918254
107996907	LOC107996907	DNA-binding protein D-ETS-4	2688.645199	-2.460414571	0.10811391	-22.75761339	1.21E-114	4.15E-112	4407.178393	5203.756378	5546.380151	4561.622442	922.3877896	823.0633126	967.4335018	928.3962107	837.5886141
107996957	LOC107996957	ribosomal oxygenase 1	371.1594993	-1.690716939	0.212977091	-7.938492025	2.05E-15	2.72E-14	818.6284321	518.2541297	610.9746375	459.8604224	165.4086169	243.7618375	167.174835	188.1152672	168.2573154
107996968	LOC107996968	39S ribosomal protein L53, mitochondrial	1554.547431	-1.180162387	0.142470426	-8.283560441	1.20E-16	1.75E-15	2744.005918	2216.975999	1774.20687	2281.615173	867.4923534	1054.343369	956.5307951	1136.135013	959.6213923
107996989	LOC107996989	transcription factor HIVEP3-like	5431.602526	-2.721456096	0.129701319	-20.98248594	9.48E-98	2.41E-95	10450.0892	10475.70409	8439.384734	11731.26448	1378.88668	1446.418132	1439.157275	1893.332797	1630.185345
107996990	LOC107996990	zinc finger protein 40	872.1140497	-2.214467638	0.223547566	-9.906024373	3.92E-23	8.81E-22	1643.354655	1629.015174	1377.470092	1533.94001	215.9702029	422.9121035	226.7762979	472.3181888	327.2697234
107997049	LOC107997049	endoplasmic reticulum chaperone BiP	36157.26379	-1.19478003	0.30472606	-3.920833124	8.82E-05	0.000338237	70796.87712	68814.14703	39703.82976	31164.38709	32102.99554	24001.73032	19573.99264	22424.28719	16833.12747
107997062	LOC107997062	uncharacterized LOC107997062	660.5341538	-1.079199742	0.219363456	-4.919687898	8.67E-07	4.58E-06	678.3792407	781.9272834	1106.102136	1168.945899	574.9574632	290.7520712	454.279443	464.1981053	425.2657422
107997067	LOC107997067	ecdysone-induced protein 74EF	5344.460448	-1.809310587	0.10214477	-17.71319843	3.32E-70	4.17E-68	9256.446629	8881.542263	7422.151636	9895.0386	2554.804708	2484.608608	2505.441984	2398.13132	2701.978281
107997069	LOC107997069	uncharacterized LOC107997069	26.37758699	-2.524747321	0.706092193	-3.575662422	0.000349342	0.001197935	54.88011835	40.91479971	34.91283643	64.316143	15.16847579	0	11.62955374	8.796757098	6.779598789
107997074	LOC107997074	uncharacterized LOC107997074	159.7043311	-3.78730357	0.440125484	-8.605054027	7.63E-18	1.23E-16	307.9384419	365.2024715	239.6290137	405.1917009	23.83617624	34.50845289	26.89334302	2.706694492	31.4326853
107997080	LOC107997080	uncharacterized LOC107997080	39.03530857	-2.27706455	0.521423478	-4.367015767	1.26E-05	5.59E-05	112.8091322	30.30725905	44.43451909	91.65050377	22.3915595	10.27911363	15.99063639	14.21014608	9.24490744
107997092	LOC107997092	uncharacterized LOC107997092	8612.308519	-2.148463959	0.100506077	-21.37645829	2.21E-101	6.16E-99	15390.8243	15585.50796	12987.57515	16500.30649	3301.671563	3094.013202	3387.834374	3762.305344	3500.738284
107997175	LOC107997175	protein yellow-like	496.906481	-2.721153759	0.253925402	-10.71635108	8.53E-27	2.49E-25	913.1441915	619.7834475	1382.230933	844.1493768	145.1839825	152.7182596	185.3460127	86.61422374	142.9879017
107997216	LOC107997216	uncharacterized LOC107997216	314.1673952	-1.970823556	0.373009347	-5.28357686	1.27E-07	7.69E-07	541.1789449	634.937077	269.7810088	697.8301515	75.84237894	234.9511686	84.31426462	203.0020869	85.66947561
107997235	LOC107997235	uncharacterized LOC107997235	1877.213907	-1.567178162	0.134323757	-11.66717039	1.88E-31	7.18E-30	2696.748038	3139.832037	3177.068115	2868.499978	1287.153517	870.0535463	964.5261133	989.9735104	901.0703118
107997257	LOC107997257	serine/threonine-protein kinase NLK	1389.090796	-1.510592627	0.18604084	-8.119682917	4.67E-16	6.55E-15	2352.22285	2429.126813	1532.990909	2374.87358	1075.517164	678.4214994	683.9631294	722.0107557	652.6904653
107997282	LOC107997282	uncharacterized LOC107997282	521.3216994	-5.010150625	0.28570766	-17.53593382	7.62E-69	9.18E-67	1458.89648	1159.252659	750.6259833	1148.043152	15.89078416	35.9768977	53.05983894	26.3902713	43.75922855
107997290	LOC107997290	sterile alpha and TIR motif-containing protein 1	49116.19454	-2.849245731	0.115479684	-24.67313415	2.08E-134	9.34E-132	81335.38429	93758.53658	87599.4805	114010.0109	12937.98754	12005.27049	12121.62923	14627.65371	13649.79767
107997291	LOC107997291	uncharacterized LOC107997291	1415.917075	-5.48964589	0.181925525	-30.17523733	5.01E-200	1.17E-196	2486.374251	2989.811105	3231.024317	3691.746608	75.12007057	49.19290093	55.96722738	90.67426548	73.34293236
107997294	LOC107997294	uncharacterized LOC107997294	69.36600197	-1.624734796	0.482851356	-3.364875705	0.000765781	0.002439767	50.30677516	72.73742171	157.1077639	164.0061646	59.95159478	51.39556814	21.80541326	22.33022956	24.65308651
107997302	LOC107997302	uncharacterized LOC107997302	1215.871992	-1.848271775	0.156152484	-11.83632641	2.53E-32	1.00E-30	1952.817545	2065.439704	1696.446461	2408.639555	619.0182738	527.905907	427.3861	665.846845	579.3475329
107997306	LOC107997306	ras-responsive element-binding protein 1	6900.877594	-1.375766849	0.191038961	-7.201498792	5.96E-13	6.47E-12	10587.2895	14886.92564	6574.721879	9867.704239	4666.112076	4618.258908	3375.477973	3689.224592	3842.183532
107997311	LOC107997311	uncharacterized LOC107997311	553.1981488	-1.153997881	0.192709361	-5.988281402	2.12E-09	1.60E-08	1036.624458	774.3504686	571.3009598	805.559691	271.5879474	394.2774299	396.1316743	378.2605552	350.6901556
107997322	LOC107997322	ATP-binding cassette sub-family C member Sur	3749.981224	-1.380699738	0.239842092	-5.7567032	8.58E-09	6.09E-08	5835.585918	7164.636038	5009.992028	4793.160557	988.8401597	3000.032734	1965.394582	2528.729329	2463.459669
107997400	LOC107997400	uncharacterized LOC107997400	20.4382407	-2.172368673	0.832905817	-2.608180455	0.009102495	0.022355361	3.048895464	24.24580724	50.78230754	65.92404657	12.2792423	9.544891226	2.180541326	12.85679884	3.081635813
107997443	LOC107997443	carbonic anhydrase 7-like	414.3381338	-1.355712208	0.167314728	-8.102766699	5.37E-16	7.46E-15	708.8681954	722.8281282	509.4100225	564.3741548	252.8079298	210.7218294	234.044769	251.7225877	274.2655874
107997519	LOC107997519	ufm1-specific protease 1	159.2114219	-1.339157584	0.288218115	-4.646333848	3.38E-06	1.64E-05	335.378501	192.4510949	236.4551195	194.5563326	87.39931287	130.6915876	71.23101666	115.7111895	69.02864222
107997525	LOC107997525	inositol hexakisphosphate kinase 2	6609.252322	-1.11468612	0.095453653	-11.67777334	1.66E-31	6.36E-30	9369.255761	9522.540792	8775.817521	10046.18154	3703.275017	4459.66687	4672.900062	4457.249154	4476.384183
107997543	LOC107997543	protein capicua homolog	3147.537556	-1.5234139	0.12411885	-12.27383187	1.25E-34	5.48E-33	5640.456608	4820.369551	3995.932824	5286.786954	1578.24379	1702.66175	1549.638036	1876.415956	1877.332538
107997545	LOC107997545	transcription factor AP-1	38018.56293	-4.357993451	0.13981352	-31.1700431	2.71E-213	1.06E-209	99988.52674	81517.43466	58920.17232	82081.8696	4346.851776	3813.551156	3464.880168	4173.722906	3860.05702
107997548	LOC107997548	cAMP-dependent protein kinase catalytic subunit 1	2057.052204	-1.455877772	0.173318105	-8.400032812	4.46E-17	6.74E-16	2410.151864	3212.569459	3680.130349	3415.187193	1115.244125	1233.493635	1086.636428	1515.072242	844.98454
107997606	LOC107997606	uncharacterized LOC107997606	55.30730689	-3.390930813	0.741867363	-4.570804675	4.86E-06	2.30E-05	89.94241619	159.11311	36.49978354	159.1824539	2.889233483	7.34222402	13.08324796	29.09696579	0.616327163
107997622	LOC107997622	transcription factor kayak	49867.08637	-2.274603872	0.108466544	-20.97055718	1.22E-97	3.03E-95	99927.54883	88304.74532	73883.49662	94547.94601	19906.8187	17281.39268	19049.20903	19312.94187	16589.67824
107997636	LOC107997636	zinc finger protein 888	5263.172935	-1.005056938	0.097054765	-10.35556512	3.95E-25	1.01E-23	6716.716707	7638.944643	6514.417889	8319.293097	3457.690171	3693.872904	3721.457197	3644.564133	3661.599673
107997639	LOC107997639	uncharacterized LOC107997639	80.01125847	-1.503134024	0.34118332	-4.405649207	1.05E-05	4.75E-05	123.4802663	119.7136732	174.5641822	82.00308232	60.67390315	42.58489931	28.34703724	41.277091	47.45719153
107997640	LOC107997640	UPF0676 protein C1494.01	14572.21213	-1.482241451	0.136585007	-10.85215342	1.95E-27	5.94E-26	25959.82043	24030.6257	19146.51689	21471.94434	10274.83658	8585.262546	7187.064212	7370.329101	7123.509346
107997697	LOC107997697	nuclear hormone receptor E75-like	31794.76113	-1.607717739	0.136752864	-11.75637348	6.55E-32	2.54E-30	49189.35497	52925.56647	39676.85166	61132.49392	20126.40045	14777.69428	16284.28262	15008.62096	17031.58481
107997707	LOC107997707	protein naked cuticle homolog 2-like	615.8348149	-1.117037033	0.196589431	-5.682080813	1.33E-08	9.17E-08	1025.953324	962.2554747	577.6487482	950.2710128	476.0012164	377.3903146	312.5442568	456.7546955	403.6942916
107997742	LOC107997742	uncharacterized LOC107997742	457.8771355	-3.190857894	0.291516358	-10.945725	6.97E-28	2.22E-26	737.8327023	953.163297	849.0167041	1085.334913	113.4024142	38.1795649	82.8605704	115.0345159	146.0695376
107997768	LOC107997768	integrin beta-PS	14254.97113	-1.259297223	0.123537802	-10.19361851	2.12E-24	5.16E-23	19988.55866	21030.20705	22029.99979	21233.97461	11376.35684	8364.995826	8154.497713	8691.872687	7424.277002
107997781	LOC107997781	probable ribonuclease ZC3H12C	1802.488009	-1.416424619	0.136883409	-10.34767197	4.29E-25	1.09E-23	3151.033462	2838.27481	2029.705354	3029.290335	1048.069446	1100.599381	963.7992662	1002.153636	1059.466393
107997849	LOC107997849	uncharacterized LOC107997849	10622.2911	-2.323512876	0.101789851	-22.82656728	2.50E-115	8.84E-113	19590.6778	19873.98512	18267.34819	18764.23472	4461.698807	3880.365394	3558.643445	3905.083478	3298.582975
107997860	LOC107997860	uncharacterized LOC107997860	130.6317881	-2.795453803	0.419210622	-6.668375403	2.59E-11	2.39E-10	312.5117851	80.31423647	211.0639657	392.3284723	24.55848461	49.19290093	36.34235544	45.33713274	24.03675934
107997866	LOC107997866	ras-interacting protein RIP3-like	6611.83603	-1.401414838	0.145328988	-9.64305096	5.26E-22	1.12E-20	9642.131905	9978.665041	7545.93351	13226.61481	3594.206453	3653.490672	3594.9858	4084.401988	4186.094089
107997868	LOC107997868	protein LAS1	2152.993587	-1.79849774	0.157165514	-11.44333571	2.54E-30	9.04E-29	3760.812555	3029.210542	2905.700159	4558.406635	1187.474962	1066.82515	1068.46525	971.7033226	828.3437066
107997877	LOC107997877	hemicentin-2	9990.10145	-1.816096856	0.131492717	-13.8113874	2.18E-43	1.33E-41	17230.83271	13356.40906	16055.14392	19712.89783	5330.635777	4609.44824	4627.108694	5099.412423	3889.024396
107997889	LOC107997889	WD repeat-containing protein 20	2745.159675	-1.162060891	0.090633676	-12.82151343	1.24E-37	6.02E-36	4175.462338	4183.917111	3913.411575	3579.193358	1687.312354	1734.233313	1711.724941	1856.792421	1864.389667
107997937	LOC107997937	vinculin	6892.97538	-1.013527962	0.090036199	-11.25689419	2.14E-29	7.38E-28	8640.569745	10592.38704	9488.356774	9592.752728	4944.923107	4407.537079	4682.349075	5036.481776	4651.421097
107997953	LOC107997953	serine protease snake	6119.956488	-1.361535035	0.439023148	-3.101283024	0.00192684	0.005660366	8896.676964	6372.101214	10599.21975	11186.18517	1737.151632	6729.882536	3963.497284	1816.192004	3778.701834
107997964	LOC107997964	cuticle protein-like	135.0402745	-1.733943457	0.365067141	-4.749656325	2.04E-06	1.02E-05	301.8406509	146.9902064	196.7814417	237.9697291	62.84082826	35.24267529	50.87929761	121.8012521	61.01638911
107997974	LOC107997974	proline-rich nuclear receptor coactivator 2	2239.65352	-1.14408608	0.136675813	-8.370801364	5.72E-17	8.58E-16	3381.22507	2988.295742	2910.461001	3595.272393	1121.7449	1514.700815	1442.064664	1749.201315	1453.915777
107998023	LOC107998023	Y+L amino acid transporter 2	7389.675295	-1.065473725	0.170708653	-6.241474619	4.33E-10	3.54E-09	10604.05842	11621.31848	8607.601127	10805.11202	3225.829184	5437.651109	4847.343368	6487.946697	4870.217239
107998076	LOC107998076	uncharacterized LOC107998076	499.7149143	-2.509481865	0.23122356	-10.85305436	1.93E-27	5.90E-26	1118.944635	1151.675844	661.7569451	755.7146802	102.5677887	181.3529333	161.3600581	163.7550168	200.3063279
107998096	LOC107998096	rho GTPase-activating protein 20	13795.89029	-1.241003004	0.104971065	-11.82233419	2.99E-32	1.18E-30	19906.23848	17734.29263	20151.05441	23422.33138	9695.545262	7876.003706	8258.43685	8459.09696	8660.012963
107998102	LOC107998102	polycomb group protein Pc-like	1979.963039	-1.039137989	0.095731792	-10.85468025	1.89E-27	5.81E-26	2948.281914	2679.1617	2643.853886	2809.007545	1334.825869	1251.849195	1305.417407	1511.688874	1335.580962
107998112	LOC107998112	phosphatase and actin regulator 4B	12924.76498	-1.128725176	0.089036111	-12.67716163	7.91E-37	3.73E-35	17550.96674	19422.40696	17443.72264	19597.12877	8461.842564	7574.238299	8280.242263	8775.780216	9216.556391
107998115	LOC107998115	uncharacterized LOC107998115	46.6949794	-1.521522718	0.486090391	-3.130123008	0.001747331	0.005181236	80.79572979	57.58379219	123.7818746	30.55016792	14.44616742	37.4453425	31.25442568	20.97688231	23.42043218
107998121	LOC107998121	zinc finger protein 395	17941.81449	-1.603084965	0.151717917	-10.5662205	4.27E-26	1.18E-24	31598.75259	29402.58736	24510.39812	28890.81143	13140.23388	8801.858155	8952.575839	8575.484824	7603.628206
107998123	LOC107998123	uncharacterized LOC107998123	574.8532777	-2.610905673	0.240636377	-10.85000407	1.99E-27	6.07E-26	1365.905168	1148.645118	990.254997	789.4806553	218.8594364	153.452482	200.609802	209.0921495	97.3796917
107998154	LOC107998154	titin-like	3984.365998	-1.510476094	0.183909963	-8.213128146	2.15E-16	3.08E-15	5885.892693	7690.466983	5048.078759	6299.766206	1563.075315	2505.901058	1739.345131	2932.026808	2194.741026
107998181	LOC107998181	annulin-like	10174.51531	-1.161227799	0.131523104	-8.829078425	1.06E-18	1.83E-17	12405.95564	14118.63663	15104.5626	17111.30984	7082.955885	5439.853776	7458.178183	5708.418683	7140.766507
107998190	LOC107998190	protein gustavus	3061.088502	-1.132489604	0.098671045	-11.47742585	1.71E-30	6.14E-29	4222.720218	4494.566516	4121.301646	4707.941667	2041.243456	1712.940864	2043.167223	2088.2148	2117.700131
107998209	LOC107998209	polycomb protein Pcl	2724.674384	-1.021687593	0.118635273	-8.612005251	7.18E-18	1.16E-16	3678.492377	4477.897524	3437.327441	3584.017068	1899.671015	1630.707955	1982.112066	1743.111253	2088.732754
107998219	LOC107998219	uncharacterized LOC107998219	273.1875906	-4.763039454	0.703567713	-6.769838025	1.29E-11	1.23E-10	821.6773275	933.4635786	79.34735553	516.1370475	19.50232601	12.48178083	8.722165305	36.54037564	30.81635813
107998226	LOC107998226	uncharacterized LOC107998226	117.5244137	-1.652848581	0.410856513	-4.022933869	5.75E-05	0.000228716	175.3114892	133.3519398	125.3688217	323.1886186	36.83772691	28.63467368	63.96254557	79.84748751	91.21642008
107998260	LOC107998260	uncharacterized LOC107998260	111.7631318	-4.402928957	0.577249564	-7.627427088	2.39E-14	2.91E-13	254.5827712	171.2360136	280.8896386	242.7934398	7.223083708	20.55822726	21.80541326	0	6.779598789
107998295	LOC107998295	uncharacterized LOC107998295	463.5157641	-1.648868626	0.558625798	-2.951651414	0.003160795	0.008834347	693.6237181	653.1214324	545.909806	1090.158624	49.83927759	180.6187109	255.1233352	477.0549042	226.1920687
107998307	LOC107998307	uncharacterized LOC107998307	48.10197127	-1.760836101	0.547727842	-3.214801158	0.001305349	0.00396217	79.27128206	40.91479971	123.7818746	72.35566087	6.500775338	32.30578569	15.99063639	43.30711187	18.48981488
107998318	LOC107998318	dystrobrevin beta-like	4791.609545	-1.02625289	0.149372388	-6.870432362	6.40E-12	6.35E-11	7908.834834	5958.407128	5017.926763	7838.529928	2937.628144	2925.876272	3469.968097	3785.98892	3281.325814
107998348	LOC107998348	nesprin-1	971.5148329	-1.102628196	0.155971721	-7.069410979	1.56E-12	1.63E-11	1649.452446	1262.297339	1055.319828	1559.666468	621.9075073	552.1352463	724.6665674	655.020067	663.168027
107998373	LOC107998373	uncharacterized LOC107998373	115.7234145	-1.362355338	0.338621398	-4.023240541	5.74E-05	0.000228496	272.876144	104.5600437	115.8471391	207.4195612	52.72851107	85.90402103	76.31894642	63.60732056	62.24904343
107998377	LOC107998377	uncharacterized LOC107998377	69.65626684	-2.473873678	0.314881819	-7.856514816	3.95E-15	5.12E-14	144.8225345	121.2290362	123.7818746	122.2006717	20.94694275	23.49511686	15.99063639	23.00690318	31.4326853
107998414	LOC107998414	probable JmjC domain-containing histone demethylation protein 2C	1787.594198	-1.49115247	0.107860392	-13.82483827	1.81E-43	1.11E-41	2690.650247	2701.892144	2875.548164	2868.499978	940.4454988	972.8446826	945.6280885	1179.442125	913.3968551
107998431	LOC107998431	lysine-specific demethylase 3A	55944.43795	-1.02040981	0.092502627	-11.03114417	2.70E-28	8.87E-27	75792.49234	76607.65869	69146.4595	89983.10776	36205.70709	38690.58369	38440.76304	39755.25202	38877.91742
107998470	LOC107998470	uncharacterized LOC107998470	1857.41438	-2.613595912	0.149068266	-17.53287925	8.04E-69	9.58E-67	3495.558649	3794.468833	3994.345877	2596.764273	666.6906263	552.1352463	516.7882943	606.2995662	493.6780573
107998473	LOC107998473	esterase E4	25018.49215	-2.781431287	0.347678723	-8.000004328	1.24E-15	1.69E-14	41323.20467	44859.28948	50707.72102	53636.44745	4250.062454	9129.321346	11383.15257	4035.681487	5841.548848
107998499	LOC107998499	uncharacterized LOC107998499	1853.260377	-2.209065429	0.136439715	-16.19078012	5.86E-59	5.85E-57	3131.215641	3336.829221	2905.700159	3756.062751	652.2444589	693.1059475	685.4168236	899.9759185	618.7924713
107998502	LOC107998502	uncharacterized LOC107998502	1174.613687	-3.373903637	0.135071498	-24.97864975	1.04E-137	5.08E-135	2402.529626	2186.66874	2667.658093	2177.10144	208.7471192	251.1040615	247.128017	184.0552254	246.5308651
107998519	LOC107998519	uncharacterized LOC107998519	363.2847777	-2.824745318	0.231339005	-12.21041527	2.73E-34	1.18E-32	487.8232742	842.5418015	707.7784113	741.243548	106.1793305	80.76446422	76.31894642	139.3947663	87.5184571
107998540	LOC107998540	F-actin-monooxygenase Mical	32148.38616	-1.00313666	0.093495694	-10.7292284	7.42E-27	2.17E-25	42550.3851	48549.19827	40440.17322	46661.36174	23707.60535	20026.65024	23559.29534	22774.12745	21066.67875
107998543	LOC107998543	sodium-independent sulfate anion transporter-like	2103.362062	-1.656266407	0.191417771	-8.652626115	5.03E-18	8.19E-17	2160.142436	3268.637888	3810.260012	4315.613195	1235.869623	1157.868728	1174.584928	797.1215278	1010.16022
107998549	LOC107998549	uncharacterized LOC107998549	5306.911364	-2.529521639	0.123532772	-20.47652299	3.49E-93	7.83E-91	11898.31455	9848.343827	8539.362402	8975.317755	1954.566452	1652.734627	1695.734305	1710.630919	1487.197444
107998560	LOC107998560	uncharacterized LOC107998560	3462.593234	-1.020233907	0.142250015	-7.172118076	7.38E-13	7.97E-12	4562.672062	5423.484006	3559.522369	5735.392052	2188.594364	2300.318785	2216.883682	2625.493657	2550.978126
107998586	LOC107998586	uncharacterized LOC107998586	1483.917056	-1.189880563	0.132214352	-8.999632377	2.26E-19	4.12E-18	2198.25363	1892.688327	2328.051411	2209.259512	857.3800362	859.7744327	924.5495224	1191.62225	893.6743859
107998605	LOC107998605	ran-binding protein 10-like	353.9675967	-2.497772751	0.281675289	-8.867560783	7.48E-19	1.32E-17	884.1796845	537.9538481	369.7586767	816.8150161	72.23083708	118.2098067	103.2122894	150.2215443	133.1266671
107998608	LOC107998608	uncharacterized LOC107998608	427.9963094	-1.129034505	0.208699192	-5.40986525	6.31E-08	3.99E-07	632.6458088	707.6744987	415.780143	694.6143444	260.0310135	318.6525225	286.3777609	331.5700752	204.620618
107998619	LOC107998619	terminal nucleotidyltransferase 5C	4603.940827	-2.402176387	0.143408194	-16.75062154	5.60E-63	5.95E-61	8977.472694	9402.827119	6996.84981	8134.384185	1340.604336	1256.988752	1848.372198	1700.480814	1777.487537
107998649	LOC107998649	uncharacterized LOC107998649	3278.064519	-2.293632211	0.374213538	-6.129206939	8.83E-10	6.97E-09	4981.895188	6535.760413	5363.881234	6627.778536	442.052723	1204.858962	1025.58127	1458.231657	1862.540686
107998652	LOC107998652	segmentation protein paired-like	830.567396	-1.281892312	0.235556428	-5.441975513	5.27E-08	3.37E-07	1908.60856	1283.512421	699.8436757	1045.137324	426.8842472	500.7396781	476.8117034	540.6622247	592.9067305
107998653	LOC107998653	segmentation protein paired-like	95.5110056	-1.403147203	0.380431349	-3.688305936	0.000225752	0.000802148	199.7026529	160.6284729	114.260192	109.3374431	56.34005293	22.76089446	47.24506207	71.05073041	78.27354966
107998666	LOC107998666	uncharacterized LOC107998666	484.8073	-5.983643596	0.312706464	-19.1350173	1.29E-81	2.09E-79	887.22858	1204.713547	1147.362761	1040.313613	7.223083708	16.88711525	8.722165305	16.91684057	33.89799395
107998670	LOC107998670	synaptic vesicle membrane protein VAT-1 homolog-like	16007.34848	-1.195928926	0.192539865	-6.211331491	5.25E-10	4.26E-09	30863.96878	19017.80505	17959.48045	25367.8947	7419.551585	7873.801039	10844.55886	12039.3771	12679.69872
107998713	LOC107998713	ETS-related transcription factor Elf-5	20273.92983	-2.858464799	0.215040346	-13.29269064	2.55E-40	1.37E-38	38196.56237	41964.94624	33460.77983	42017.73622	2635.703245	6167.468177	5619.254998	7484.01027	4918.907085
107998717	LOC107998717	uncharacterized LOC107998717	294.9352631	-1.023189804	0.166414067	-6.148457426	7.82E-10	6.21E-09	379.5874853	445.516708	358.650047	459.8604224	217.4148196	192.3662693	210.7856615	173.9051211	216.3308341
107998743	LOC107998743	uncharacterized LOC107998743	514.3351667	-3.563765193	0.344635401	-10.34068231	4.61E-25	1.17E-23	600.6324064	972.8630154	2056.683455	556.3346369	99.67855518	112.3360275	51.60614472	84.58420287	94.29805589
107998755	LOC107998755	uncharacterized oxidoreductase YjmC	489.6887207	-5.918641223	0.283449049	-20.88079405	8.01E-97	1.91E-94	882.6552368	701.6130469	1437.774082	1295.970281	24.55848461	14.68444804	18.89802483	9.473430721	21.57145069
107998757	LOC107998757	transcription factor stalky	3937.813769	-1.70618589	0.103385128	-16.5032043	3.48E-61	3.60E-59	7532.296244	6381.193392	5985.964501	5724.136727	1928.56335	1960.373813	1983.56576	2084.154759	1860.075377
107998764	LOC107998764	suppressor of hairless protein	5767.801552	-1.301114718	0.142292205	-9.143963441	6.02E-20	1.14E-18	7375.278127	8266.304905	9299.510068	9499.494321	3213.549942	3149.814104	3092.734448	4679.198103	3334.32995
107998766	LOC107998766	uncharacterized LOC107998766	225.3343919	-1.358178563	0.215221321	-6.310613458	2.78E-10	2.32E-09	295.74286	307.6186793	422.1279314	337.6597507	134.349357	131.42581	135.9204093	165.7850376	97.3796917
107998769	LOC107998769	uncharacterized LOC107998769	733.3985162	-1.149890297	0.202395435	-5.681404298	1.34E-08	9.20E-08	1157.055829	1034.992896	1298.122736	731.5961266	630.5752078	430.98855	520.4225299	365.4037564	431.4290139
107998776	LOC107998776	probable inactive tRNA-specific adenosine deaminase-like protein 3	2451.609969	-2.005551341	0.147245983	-13.62041466	3.03E-42	1.77E-40	5109.948798	4324.845866	3399.240711	3992.424576	1057.459455	923.6517817	964.5261133	1316.130197	976.2622257
107998799	LOC107998799	disks large-associated protein 4	14897.42789	-1.443549145	0.106721991	-13.52625761	1.09E-41	6.21E-40	21058.72097	22666.79904	21817.34888	26318.16571	7657.913348	7565.42763	8570.25426	9491.024235	8931.196914
107998811	LOC107998811	uncharacterized LOC107998811	522.6786569	-1.528321228	0.252846306	-6.044467292	1.50E-09	1.14E-08	1079.308994	400.0558194	1079.124035	723.5566087	264.3648637	276.8018455	263.8455005	332.9234225	284.126822
107998819	LOC107998819	uncharacterized LOC107998819	152.0075901	-1.349847515	0.305459357	-4.419074043	9.91E-06	4.49E-05	323.1829192	259.1270648	168.2163937	167.2219718	63.56313663	128.4889203	89.40219438	69.02070954	99.84500035
107998828	LOC107998828	uncharacterized LOC107998828	1475.567744	-1.00799561	0.214800827	-4.692698918	2.70E-06	1.33E-05	1405.540809	1480.509604	2456.594127	2847.597231	1191.086504	754.0464068	1005.956399	1134.781666	1003.996948
107998846	LOC107998846	cyclin-dependent kinase 4	12656.0362	-3.823577909	0.184629966	-20.70941138	2.85E-95	6.66E-93	24567.99965	28166.05119	22107.7602	29823.39551	1383.942839	1439.075908	1556.906507	2329.787284	2529.406676
107998906	LOC107998906	SET domain-containing protein SmydA-8-like	302.9749583	-1.692975447	0.277440546	-6.1021198	1.05E-09	8.17E-09	315.5606805	506.1312261	563.3662242	582.0610941	165.4086169	113.0702499	99.5780539	146.1615026	235.4369761
107998939	LOC107998939	actin-binding Rho-activating protein	3343.3744	-1.724631291	0.394929633	-4.366933109	1.26E-05	5.59E-05	5326.420376	6175.104031	3627.761095	6703.350004	3188.991457	1055.077592	1257.445498	1748.524642	1007.694911
107998940	LOC107998940	uncharacterized LOC107998940	722.7246003	-3.929008908	0.198088623	-19.8346015	1.50E-87	2.78E-85	1186.020335	1307.758228	1844.032542	1673.827621	120.6254979	92.51202265	66.86993401	99.47102257	113.4041979
107998985	LOC107998985	lamin Dm0	12290.91686	-1.326546866	0.087139218	-15.22330461	2.48E-52	2.02E-50	19810.19828	19237.53268	17810.30742	16964.99062	8031.346775	7293.765341	7503.242704	7149.056826	6817.811074
107998988	LOC107998988	tyrosine-protein phosphatase non-receptor type 5	5529.667606	-1.31472629	0.096836903	-13.57670734	5.50E-42	3.18E-40	8625.325268	7679.859442	7769.693053	9047.673416	3080.645202	3422.210616	3725.091432	3150.592388	3265.917635
107998989	LOC107998989	protein adenylyltransferase Fic	2976.072168	-1.065363823	0.176243702	-6.044833421	1.50E-09	1.14E-08	5161.78002	5184.05666	2772.396602	3649.941115	1962.511844	2259.202331	1702.275929	2101.748273	1990.736735
107998992	LOC107998992	uncharacterized LOC107998992	8837.374845	-2.771484921	0.099941785	-27.73099281	2.95E-169	2.16E-166	19029.68104	15633.99958	14680.84772	17884.71146	2409.620725	2510.306392	2448.747909	2327.080589	2611.378188
107999037	LOC107999037	beta-1,3-glucan-binding protein	1685.56465	-2.162944895	0.160630418	-13.46535061	2.50E-41	1.37E-39	2841.570572	2665.523433	3319.893355	3032.506142	489.0027671	664.4712738	866.4017537	713.2139986	577.4985514
107999039	LOC107999039	putative uncharacterized protein DDB_G0271606	42.00204686	-1.599181585	0.615615255	-2.597696485	0.009385141	0.022962639	41.16008876	68.19133285	66.65177864	91.65050377	2.889233483	38.1795649	12.35640085	37.21704926	19.72246921
107999043	LOC107999043	cadherin-23	601.4390864	-2.112093354	0.138326024	-15.26895147	1.23E-52	1.02E-50	1021.37998	968.3169265	1102.928242	1106.23766	294.7018153	236.4196134	212.9662029	232.0990527	237.9022848
107999051	LOC107999051	uncharacterized LOC107999051	9485.915193	-1.553789553	0.114011736	-13.62832994	2.72E-42	1.60E-40	16642.39589	13098.79736	13427.1595	16710.94185	5223.01183	4530.886443	4855.338687	5740.222343	5144.482827
107999073	LOC107999073	reticulon-4 receptor	6713.79594	-1.724008839	0.552125066	-3.122496961	0.00179324	0.005303903	7620.714212	12000.15922	12686.0552	11530.27654	580.7359302	3903.860511	2573.038765	3901.023436	5628.29965
107999085	LOC107999085	counting factor 45-1	1164.973188	-1.128409889	0.146605347	-7.696921756	1.39E-14	1.73E-13	1945.195306	1742.667395	1517.121438	1464.800157	922.3877896	748.1726276	824.9714685	675.9969493	643.4455578
107999089	LOC107999089	anaphase-promoting complex subunit cdh1	9656.413602	-1.828378118	0.135540048	-13.48957856	1.80E-41	1.01E-39	15261.24624	13941.33916	16139.25211	18939.49621	5046.768587	4353.938844	5474.612423	3947.713916	3803.354921
107999160	LOC107999160	uncharacterized LOC107999160	29.18054735	-2.319089899	0.494718578	-4.687695194	2.76E-06	1.36E-05	65.55125248	40.91479971	61.89093731	41.80549295	7.223083708	6.608001618	13.81009507	8.796757098	16.02450623
107999168	LOC107999168	uncharacterized LOC107999168	198.460516	-1.761903541	0.319331529	-5.51747442	3.44E-08	2.25E-07	570.1434518	274.2806944	198.3683888	262.0882827	133.6270486	91.04357784	96.67066547	72.40407766	87.5184571
107999174	LOC107999174	zinc finger protein 813	5362.947955	-1.492120995	0.369093417	-4.042664886	5.28E-05	0.000212041	9006.437201	8248.120549	7936.3225	8226.034689	5472.930526	2605.021082	2881.948786	2392.041257	1497.675005
107999214	LOC107999214	eukaryotic peptide chain release factor subunit 1	1419.763683	-1.042537733	0.168268094	-6.195694671	5.80E-10	4.67E-09	2442.165267	2129.084948	1275.905477	2104.74578	1003.286327	966.236681	910.0125802	1030.573928	915.8621637
107999256	LOC107999256	histone H2B-like	233.4796764	-1.770811702	0.295226908	-5.998137882	2.00E-09	1.51E-08	413.1253354	362.1717456	301.519951	461.468326	62.11851989	127.0204755	123.5640085	77.14079302	173.1879327
107999269	LOC107999269	uncharacterized LOC107999269	63.54144555	-2.794536915	0.550828651	-5.073332532	3.91E-07	2.19E-06	77.74683433	54.55306628	231.6942781	120.5927681	23.83617624	24.22933927	12.35640085	4.060041738	22.80410502
107999272	LOC107999272	uncharacterized LOC107999272	32.01061245	-2.419607646	0.785419969	-3.080654608	0.002065461	0.00602968	30.48895464	36.36871086	42.84757198	123.8085753	0	14.68444804	22.53226037	8.120083475	9.24490744
107999274	LOC107999274	uncharacterized LOC107999274	33.6189952	-2.153042169	0.494263588	-4.356060657	1.32E-05	5.86E-05	54.88011835	80.31423647	31.73894221	69.13985372	10.83462556	20.55822726	10.17585952	16.91684057	8.012253115
107999299	LOC107999299	uncharacterized LOC107999299	120.9402247	-1.340658494	0.293106892	-4.573957589	4.79E-06	2.27E-05	217.9960257	186.3896431	163.4555524	160.7903575	60.67390315	53.59823534	115.5686903	61.57729969	68.41231506
107999300	LOC107999300	uncharacterized LOC107999300	4667.053927	-8.869707467	0.626624289	-14.15474571	1.75E-45	1.17E-43	8710.694341	10633.30184	16328.09882	6219.371028	3.611541854	32.30578569	28.34703724	37.89372289	9.861234603
107999366	LOC107999366	heat shock protein 83	119863.9488	-1.631678388	0.319527076	-5.106541855	3.28E-07	1.86E-06	135907.5642	297382.4026	201632.739	133769.5379	82428.38666	61902.29071	44957.67422	74089.67165	46705.27239
107999367	LOC107999367	transcription initiation factor TFIID subunit 4-like	4740.577672	-1.324645325	0.122602134	-10.80442309	3.28E-27	9.73E-26	7138.988729	8104.161069	5738.400752	7479.96743	2676.874822	2757.739342	2588.302554	3312.994058	2867.770288
107999383	LOC107999383	uncharacterized LOC107999383	5903.506139	-1.551068124	0.234921855	-6.602485417	4.04E-11	3.66E-10	8410.378137	9987.757219	6525.526518	12321.36509	1821.661711	2720.293999	2959.721427	3486.899179	4897.951962
107999385	LOC107999385	zinc finger protein 135	1094.338466	-2.448329932	0.142259283	-17.21033514	2.22E-66	2.57E-64	1647.927998	1944.210668	2329.638358	2091.882551	429.0511723	384.7325386	311.0905626	351.1936103	359.3187358
107999387	LOC107999387	uncharacterized LOC107999387	108.8394692	-2.726983829	0.406632187	-6.706266536	2.00E-11	1.87E-10	108.235789	186.3896431	333.2588932	196.1642361	31.05925995	12.48178083	46.51821496	35.86370202	29.58370381
107999393	LOC107999393	uncharacterized LOC107999393	2093.259496	-1.593188911	0.144322734	-11.03907103	2.48E-28	8.17E-27	3439.154083	3850.537262	2988.221409	3042.153564	932.5001068	1281.218091	1085.182733	1303.273398	917.0948181
107999410	LOC107999410	uncharacterized LOC107999410	102.3357874	-2.301782074	0.301045865	-7.645951477	2.07E-14	2.53E-13	251.5338758	154.5670211	198.3683888	130.2401896	39.00465203	29.36889608	38.52289676	47.36715361	32.04901246
107999422	LOC107999422	tyrosine 3-monooxygenase	53761.10248	-3.341242533	0.173748664	-19.23032068	2.06E-82	3.55E-80	77162.97085	88598.72573	137289.9684	127673.9755	10079.09101	8297.447365	12706.01431	10753.69722	11288.03198
107999431	LOC107999431	uncharacterized LOC107999431	6919.857172	-1.384240128	0.090508404	-15.29405083	8.38E-53	6.99E-51	11399.82014	10340.83679	9634.355908	10737.58007	4133.770806	3861.275612	3794.868755	4468.075932	3908.130539
107999464	LOC107999464	histone H4	1920.25494	-1.060453771	0.144084099	-7.359963937	1.84E-13	2.08E-12	3059.566598	2547.325123	2899.352371	2299.302112	1615.081517	1113.081161	1181.853399	1406.804462	1159.92772
107999498	LOC107999498	zinc finger CCCH domain-containing protein 13-like	5589.305546	-1.596177633	0.16228256	-9.835792777	7.89E-23	1.75E-21	8267.080051	8070.823084	8951.96865	10300.2303	3877.351335	2084.457399	2586.84886	2921.876704	3243.11353
107999501	LOC107999501	uncharacterized LOC107999501	704.677595	-1.056946539	0.18913817	-5.588224408	2.29E-08	1.54E-07	1001.56216	892.5487789	849.0167041	1218.79091	598.0713311	350.9583081	438.2888066	573.1425586	419.7187978
107999502	LOC107999502	uncharacterized LOC107999502	2263.924698	-2.705172778	0.175183869	-15.44190567	8.55E-54	7.29E-52	3745.568077	3770.223025	4578.342414	5003.795925	686.1929523	580.0356976	605.4636416	917.5694327	488.1311128
107999549	LOC107999549	transcriptional coactivator YAP1	7576.728892	-1.356617063	0.135058866	-10.04463536	9.70E-24	2.24E-22	12893.77892	11471.29755	9028.142112	12430.70254	3800.064339	3947.179633	4648.187261	4723.181888	5248.02579
107999564	LOC107999564	lateral signaling target protein 2 homolog	354.7444024	-2.143783943	0.208798426	-10.26724188	9.90E-25	2.46E-23	571.6678995	618.2680845	549.0837002	749.2830659	161.0747667	121.1466963	173.716459	152.9282388	95.53071022
107999582	LOC107999582	transcription factor Sox-21-B-like	94.64972533	-2.481442569	0.353596219	-7.017729357	2.26E-12	2.34E-11	157.0181164	110.6214955	177.7380764	250.8329577	42.61619388	29.36889608	16.7174835	31.80366028	35.13064827
107999589	LOC107999589	uncharacterized LOC107999589	1896.755655	-3.522517084	0.668240151	-5.27133408	1.35E-07	8.17E-07	2251.6093	4953.721491	6078.007433	2112.785297	479.6127582	125.5520307	148.2768102	772.0846038	149.1511734
107999601	LOC107999601	unconventional myosin-Ie	4102.739071	-1.042641634	0.15027957	-6.938013145	3.98E-12	4.01E-11	7023.130701	6749.42659	4595.798832	4611.467453	2583.697043	3071.252307	2530.154786	3035.557873	2724.166059
107999607	LOC107999607	serine/threonine-protein kinase PLK1	2213.224189	-1.244985537	0.175633923	-7.088525473	1.36E-12	1.42E-11	3672.394586	3976.312387	2012.248936	3379.813314	1433.059808	1311.32121	1452.96737	1491.388665	1189.511424
107999621	LOC107999621	proline-rich proteoglycan 2	336.6526269	-1.083708044	0.324769746	-3.336850362	0.000847336	0.002667589	675.3303453	424.3016266	195.1944946	611.0033585	148.073216	196.7716037	281.2898311	303.1497831	194.7593834
107999655	LOC107999655	uncharacterized LOC107999655	427.8662746	-1.27881994	0.282108277	-4.533081958	5.81E-06	2.72E-05	958.8776234	583.4147366	322.1502634	676.927405	280.2556479	307.6391864	260.2112649	162.4016695	298.9186739
107999661	LOC107999661	uncharacterized LOC107999661	33.85373619	-2.900517025	0.645471029	-4.493644015	7.00E-06	3.24E-05	60.97790928	80.31423647	60.3039902	59.49243227	6.500775338	0	13.08324796	13.53347246	10.47756177
107999677	LOC107999677	uncharacterized LOC107999677	80.92305914	-1.000591643	0.355843092	-2.811890032	0.004925134	0.013061004	172.2625937	122.7443991	93.62987952	59.49243227	41.89388551	66.81423858	52.33299183	64.28399418	54.85311748
107999704	LOC107999704	LON peptidase N-terminal domain and RING finger protein 3	18542.88679	-3.088928503	0.110797048	-27.87915884	4.77E-171	3.72E-168	41998.53502	35398.87857	32851.39213	35259.71749	4913.863847	4076.402776	4138.667437	4522.209822	3726.314026
107999706	LOC107999706	uncharacterized LOC107999706	135.7107651	-4.002246514	0.430336828	-9.300264939	1.40E-20	2.75E-19	327.7562624	304.5879534	203.1292301	297.4621614	4.333850225	15.41867044	29.07388435	29.77363941	9.861234603
107999757	LOC107999757	aromatic-L-amino-acid decarboxylase	19845.63065	-2.256878307	0.220655212	-10.22807613	1.48E-24	3.66E-23	39408.49832	34129.00441	27189.16484	40856.82984	4494.924992	6370.847782	5668.680601	10164.31449	10328.41059
107999802	LOC107999802	L-lactate dehydrogenase-like	621.383971	-1.679375834	0.228945759	-7.335256367	2.21E-13	2.50E-12	894.8508187	978.9244672	710.9523055	1437.465796	286.7564232	438.330774	336.5302114	264.5793866	244.0655564
107999804	LOC107999804	serine proteinase stubble-like	2038.905024	-1.12310532	0.220421577	-5.095260346	3.48E-07	1.96E-06	3077.859971	2154.846118	1829.750018	4596.996321	1419.335949	1114.549606	1434.796193	1295.829988	1426.181054
107999808	LOC107999808	zinc finger protein 512B-like	49.79376536	-1.258780662	0.409786203	-3.07179854	0.002127733	0.0061929	53.35567062	98.4985919	58.71704309	83.6109859	33.94849343	42.58489931	26.89334302	34.51035477	16.02450623
107999809	LOC107999809	keratin, type II cytoskeletal 1-like	4079.337447	-7.866220384	0.671697044	-11.71096472	1.12E-31	4.33E-30	5436.180612	9087.631625	9220.162712	12774.7939	9.390008821	29.36889608	15.99063639	34.51035477	106.008272
107999823	LOC107999823	Krueppel-like factor 7	9417.126436	-1.606564757	0.114712468	-14.00514509	1.45E-44	9.36E-43	17377.1797	14103.483	13203.39996	15405.32415	5311.133451	4125.595677	4872.05617	5347.074969	5008.890851
107999872	LOC107999872	uncharacterized LOC107999872	349.8805751	-1.189541729	0.164514608	-7.230614611	4.81E-13	5.28E-12	487.8232742	545.5306628	580.8226424	419.6628331	234.7502205	218.0640534	220.9615211	249.0158932	192.2940748
107999878	LOC107999878	uncharacterized LOC107999878	6086.032943	-1.952483625	0.220126003	-8.869845465	7.32E-19	1.29E-17	8704.59655	12378.99996	11635.49621	8684.287208	1680.089271	2263.607665	2135.476806	4097.935461	3193.807357
107999900	LOC107999900	zinc finger protein 346-like	992.6039854	-1.331453354	0.179825092	-7.404157766	1.32E-13	1.51E-12	1658.599132	1541.124122	1082.297929	1686.69085	463.7219741	661.5343842	686.8705178	484.498314	668.0986443
107999911	LOC107999911	uncharacterized LOC107999911	580.7448341	-1.30557349	0.490905176	-2.659522766	0.007825144	0.019576265	466.481006	565.2303812	1923.379898	516.1370475	299.7579739	511.0187918	362.6967073	354.5769784	227.424723
107999919	LOC107999919	uncharacterized LOC107999919	1357.15785	-1.223433916	0.159953904	-7.648665547	2.03E-14	2.48E-13	2033.613274	1633.561263	1647.251101	2641.785574	764.9245647	782.6810805	838.0547164	927.7195371	944.8295404
107999964	LOC107999964	uncharacterized LOC107999964	50.38564426	-3.788161591	0.530363538	-7.142575458	9.16E-13	9.76E-12	106.7113412	72.73742171	123.7818746	112.5532502	18.05770927	3.67111201	2.907388435	8.120083475	4.930617301
107999973	LOC107999973	uncharacterized LOC107999973	68.20580374	-2.648091849	0.535259037	-4.947308996	7.52E-07	4.01E-06	141.7736391	74.25278466	139.6513457	155.9666468	21.66925113	45.52178892	13.08324796	4.060041738	17.87348772
107999979	LOC107999979	BUB3-interacting and GLEBS motif-containing protein ZNF207	3273.897267	-1.118255477	0.188271967	-5.939575046	2.86E-09	2.12E-08	5922.479439	4115.725778	3042.177611	5618.015091	1622.304601	2314.269011	2180.541326	2501.662384	2147.900162
107999980	LOC107999980	zinc finger SWIM domain-containing protein 8	11393.61157	-1.420020888	0.123444244	-11.5033382	1.27E-30	4.63E-29	19971.78974	17753.99235	13087.55282	19079.38382	6409.764483	6737.958983	6555.434074	6842.523675	6104.104219
108000013	LOC108000013	uncharacterized LOC108000013	16107.17854	-3.782709231	0.164523746	-22.99187395	5.62E-117	2.12E-114	33031.73346	34086.57425	33064.04305	32712.79823	1454.729059	2623.376642	2413.859248	2961.800448	2615.692478
108000122	LOC108000122	glutamate receptor ionotropic, kainate 2	11470.04693	-1.08907568	0.159923914	-6.809961406	9.76E-12	9.54E-11	22522.19079	16764.46034	11771.97367	13964.64255	8362.164009	7534.590289	7811.425878	7262.061321	7236.913544
108000159	LOC108000159	uncharacterized LOC108000159	20.54194737	-2.525646549	0.735333275	-3.434696397	0.000593218	0.001940248	32.01340237	24.24580724	58.71704309	36.98178222	6.500775338	0	10.90270663	8.120083475	7.395925952
108000178	LOC108000178	uncharacterized LOC108000178	3640.304029	-4.54248183	0.342713958	-13.2544407	4.25E-40	2.24E-38	6945.383867	8326.919423	8355.276537	7467.104202	204.413269	318.6525225	404.8538396	558.9324126	181.2001858
108000193	LOC108000193	probable nuclear hormone receptor HR38	2724.588191	-1.93848469	0.162217601	-11.94990354	6.50E-33	2.64E-31	4644.992239	5294.678155	3519.848691	5031.130286	973.6716839	1424.39146	1457.328453	1011.627066	1163.625683
108000201	LOC108000201	forkhead box protein P1	2033.737273	-1.392649766	0.167148601	-8.331806303	7.96E-17	1.18E-15	2969.624182	3264.091799	2278.856051	3887.910844	1293.654292	926.5886713	1282.1583	1052.227484	1348.523832
108000226	LOC108000226	uncharacterized LOC108000226	2851.952205	-1.169699656	0.13999914	-8.355048887	6.54E-17	9.77E-16	4547.427584	4597.611197	3199.285375	4154.822838	2171.981271	1657.874184	1760.423697	1980.623694	1597.520006
108000234	LOC108000234	flocculation protein FLO11	16131.87377	-1.051118048	0.101868823	-10.31834884	5.82E-25	1.47E-23	24278.35458	22648.61468	21119.09215	22512.25795	12277.07538	9858.404191	9765.190906	12089.45095	10638.42315
108000254	LOC108000254	uncharacterized LOC108000254	3008.859442	-1.083158393	0.09973203	-10.86068727	1.77E-27	5.47E-26	4414.800632	3939.943676	4375.213184	4301.142063	2340.279122	1936.144474	1892.709871	1994.157167	1885.344791
108000290	LOC108000290	uncharacterized LOC108000290	119.5770327	-1.915621168	0.402129316	-4.763694388	1.90E-06	9.53E-06	196.6537574	128.8058509	169.8033408	313.5411971	25.28079298	48.45867853	47.97190918	43.98378549	101.6939818
108000300	LOC108000300	uncharacterized LOC108000300	127.0169002	-1.407847202	0.315913014	-4.456439396	8.33E-06	3.82E-05	263.7294576	195.4818208	185.6728119	131.8480931	72.95314546	117.4755843	62.50885135	56.1639107	57.31842613
108000357	LOC108000357	uncharacterized LOC108000357	12250.79934	-1.202162353	0.101952956	-11.79134378	4.33E-32	1.69E-30	20487.05307	17229.67677	16164.64327	17561.52285	8463.287181	7606.544084	7334.614175	8360.302612	7049.550087
108000387	LOC108000387	protein spitz-like	403.2826771	-1.373876846	0.258206362	-5.320848155	1.03E-07	6.36E-07	475.6276924	565.2303812	412.6062487	995.2923129	178.4101676	218.0640534	290.0119964	255.7826295	238.518612
108000415	LOC108000415	defensin-2	4684.561014	-1.932905263	0.424625431	-4.552024255	5.31E-06	2.51E-05	3837.034941	7241.919549	8780.578362	11903.31017	1388.998997	3255.54213	1525.652081	1292.44662	2935.566276
108000429	LOC108000429	uncharacterized LOC108000429	128.8558802	-2.06035388	0.235717772	-8.740765974	2.32E-18	3.91E-17	211.8982347	257.6117019	230.107331	192.948429	49.11696922	46.99023373	54.51353316	48.72050085	67.79598789
108000440	LOC108000440	uncharacterized LOC108000440	3155.056717	-1.165624534	0.150936479	-7.722616455	1.14E-14	1.43E-13	3939.172939	4521.84305	4643.407245	5130.820308	1597.746116	1668.153297	2482.182876	2355.500881	2056.683742
108000471	LOC108000471	uncharacterized LOC108000471	2240.877823	-1.310639342	0.352907514	-3.713832355	0.000204144	0.000732011	2311.062762	2359.420117	3689.652032	5050.425129	866.0477366	969.907793	1559.087048	1336.430405	2025.867384
108000485	LOC108000485	transcriptional regulator ovo	3719.269687	-1.817058111	0.144035694	-12.61533207	1.74E-36	8.09E-35	7977.434981	5722.010508	5175.034527	5833.47417	1487.955244	2057.29117	1681.197363	1839.198907	1699.830315
108000498	LOC108000498	A disintegrin and metalloproteinase with thrombospondin motifs 3-like	6053.67302	-2.007854385	0.144846407	-13.86195508	1.08E-43	6.76E-42	12771.8231	10104.44017	9017.033482	9671.540003	2356.169906	2594.007746	2151.467442	3313.670732	2502.904608
108000517	LOC108000517	S-phase kinase-associated protein 2	1371.60984	-1.522567569	0.178581617	-8.525891958	1.52E-17	2.37E-16	1891.839635	2065.439704	2854.917852	1789.596679	804.6515251	886.2064392	564.7602035	841.7819869	645.2945393
108000519	LOC108000519	uncharacterized LOC108000519	19.57506894	-1.924754311	0.581873067	-3.307859428	0.00094012	0.002933606	35.06229784	31.822622	30.1519951	35.37387865	15.89078416	9.544891226	8.722165305	4.060041738	5.546944464
108000587	LOC108000587	activating transcription factor 3	45541.89522	-2.200378078	0.096207708	-22.87112047	9.01E-116	3.29E-113	86728.88037	68497.43617	83703.52534	83307.09212	18132.10703	16946.58726	16251.57451	19007.0854	17302.76877
108000589	LOC108000589	insulin-like peptide receptor	3221.447671	-1.402328582	0.203267612	-6.898927799	5.24E-12	5.22E-11	3873.621687	4859.768988	5138.534744	5812.571423	1797.825535	1438.341685	1782.229111	2915.109968	1375.0259
108000590	LOC108000590	uncharacterized LOC108000590	478.7336823	-1.342411509	0.241642734	-5.555356399	2.77E-08	1.84E-07	437.5164991	625.8448993	885.5164877	937.4077842	214.5255861	270.1938439	286.3777609	384.3506178	266.8696614
108000663	LOC108000663	BAG domain-containing protein Samui	14419.36673	-1.675421183	0.182340349	-9.188428099	3.99E-20	7.63E-19	24988.74722	33956.25303	18248.30482	16079.03575	6475.494545	7540.464068	7376.04446	8031.439231	7078.517463
108000672	LOC108000672	intraflagellar transport protein 46 homolog	235.693953	-1.294654868	0.244996146	-5.284388713	1.26E-07	7.66E-07	257.6316667	492.4929595	295.1721626	360.1704008	137.9608988	126.2862531	110.4807605	175.2584683	165.7920068
108000705	LOC108000705	heterogeneous nuclear ribonucleoprotein C	850.6358412	-1.687925606	0.209243898	-8.06678531	7.22E-16	9.91E-15	1414.687495	1465.355975	914.0815357	1722.064729	307.703366	357.5663098	454.279443	538.6322039	481.3515141
108000759	LOC108000759	DE-cadherin	22787.81237	-1.439070136	0.082461141	-17.45149432	3.35E-68	3.92E-66	34051.58899	34592.70547	32576.85028	39155.66786	12330.5262	12657.25999	12902.98987	13498.9621	13323.7606
108000770	LOC108000770	max dimerization protein 1	8508.439914	-1.522629916	0.116007448	-13.12527722	2.36E-39	1.19E-37	14098.09263	12021.3743	12686.0552	14556.35106	4164.830066	3986.09342	4763.029104	4824.682932	5475.450513
108000773	LOC108000773	uncharacterized LOC108000773	4294.109553	-1.391546594	0.132924211	-10.4687219	1.20E-25	3.19E-24	7299.055741	6355.432222	5663.814237	6857.708747	2788.83262	2129.979188	2103.495533	2968.567184	2480.100503
108000807	LOC108000807	melittin	46.87854919	-2.264039722	0.448483297	-5.048214143	4.46E-07	2.48E-06	117.3824754	90.92177714	42.84757198	83.6109859	7.945392079	22.02667206	20.35171905	18.94686144	17.87348772
108000835	LOC108000835	uncharacterized LOC108000835	12616.16212	-1.333712656	0.124835403	-10.68376942	1.21E-26	3.47E-25	17878.723	20677.12748	16443.94596	20902.74647	8552.853419	8261.470467	6058.997499	7753.326372	7016.26842
108000897	LOC108000897	laccase-1-like	5124.080291	-2.540809559	0.1601163	-15.86852534	1.05E-56	9.86E-55	8811.307891	8013.239292	12459.12176	8679.463497	1300.155068	1490.471476	1662.299338	1626.72339	2073.940902
108000910	LOC108000910	uncharacterized LOC108000910	56.23916942	-3.712151148	0.503924491	-7.366482911	1.75E-13	1.99E-12	76.2223866	84.86032533	106.3254564	194.5563326	7.945392079	18.35556005	5.81477687	4.060041738	8.012253115
108000933	LOC108000933	uncharacterized LOC108000933	105.032363	-1.075409918	0.391522726	-2.746736898	0.00601914	0.015550998	111.2846844	215.1815392	117.4340862	149.5350325	31.78156832	101.3226915	63.96254557	49.39717448	105.3919448
108000940	LOC108000940	uncharacterized LOC108000940	866.2609241	-1.763306974	0.208402484	-8.461065042	2.65E-17	4.06E-16	1486.336539	1556.277752	1048.97204	1606.295671	431.9404058	596.9228128	357.6087775	284.8795953	427.1147237
108000984	LOC108000984	MATH and LRR domain-containing protein PFE0570w-like	2199.495588	-1.20939133	0.148698187	-8.133194845	4.18E-16	5.89E-15	3756.239212	3358.044302	2931.091313	2804.183835	1034.345587	1505.890146	1324.315432	1641.610209	1439.740252
108001012	LOC108001012	uncharacterized LOC108001012	10728.66116	-1.031209206	0.09777833	-10.5463982	5.28E-26	1.44E-24	14860.31649	12727.53344	15388.62613	16937.65626	7660.802581	6914.172359	7177.615199	7444.7632	7446.464779
108001038	LOC108001038	uncharacterized LOC108001038	1564.759327	-1.183282881	0.120865407	-9.790087241	1.24E-22	2.70E-21	2251.6093	1935.11849	2394.70319	2501.897963	1160.027244	954.4891226	976.8825142	897.9458977	1010.16022
108001051	LOC108001051	uncharacterized LOC108001051	2100.13333	-1.857218524	0.147802502	-12.56554183	3.27E-36	1.51E-34	4283.698127	3595.956286	2508.963382	3664.412247	882.6608292	955.223345	933.9985348	1035.310643	1040.976578
108001052	LOC108001052	uncharacterized LOC108001052	253.7956653	-1.164911538	0.256228185	-4.546383288	5.46E-06	2.57E-05	309.4628896	295.4957757	374.5195181	487.1947832	104.7347138	157.123594	234.7716161	163.0783431	157.7797536
108001073	LOC108001073	uncharacterized LOC108001073	328.4347667	-1.700421862	0.243110198	-6.994448908	2.66E-12	2.74E-11	564.0456608	512.1926779	444.3451909	614.2191656	176.9655509	218.0640534	136.6472564	94.05763359	195.3757106
108001084	LOC108001084	uncharacterized LOC108001084	539.2072688	-2.155995469	0.259457714	-8.309621769	9.60E-17	1.42E-15	1222.607081	571.291833	1155.297496	840.9335697	217.4148196	135.8311444	199.8829549	309.9165193	199.6900007
108001102	LOC108001102	formin-like protein	10146.5162	-2.16137943	0.120889099	-17.87902664	1.72E-71	2.23E-69	20544.98208	17835.82195	15885.34058	17108.09404	4168.441608	3476.543073	4123.403648	4697.468291	3478.550506
108001118	LOC108001118	G-protein coupled receptor Mth2-like	2003.106477	-1.733744321	0.182499545	-9.49999256	2.10E-21	4.33E-20	3690.687959	3733.854314	3388.132081	2289.654691	1098.631032	1192.377181	987.7852208	967.6432808	679.1925333
108001120	LOC108001120	uncharacterized LOC108001120	2334.749479	-1.69910875	0.119665093	-14.19886706	9.31E-46	6.29E-44	3811.11933	3756.584759	4295.865828	3307.457654	1217.089605	1201.18785	1298.875783	1155.081874	969.4826269
108001168	LOC108001168	G-protein coupled receptor moody	371.6062287	-1.217091443	0.198239091	-6.139512842	8.28E-10	6.55E-09	672.2814498	483.4007818	596.6921136	422.8786402	254.9748549	221.7351654	188.2534012	215.1822121	289.0574393
108001172	LOC108001172	toll-like receptor Tollo	6055.172915	-2.319886162	0.138119925	-16.79617309	2.60E-63	2.82E-61	9267.117763	11728.90925	9385.205212	13204.10416	2343.890663	1921.460026	1922.510603	2555.1196	2168.238958
108001179	LOC108001179	uncharacterized LOC108001179	1164.516395	-2.257999358	0.166873494	-13.53120443	1.02E-41	5.86E-40	1824.763935	2239.706443	2010.661989	2234.985969	328.6503087	346.5529737	480.4459389	467.5814735	547.2985205
108001206	LOC108001206	interferon regulatory factor 2-binding protein-like B	20434.09738	-1.631696068	0.117973156	-13.83107919	1.66E-43	1.02E-41	35310.78282	34935.1775	26429.01718	34370.54682	9417.456539	9647.682362	10713.72638	12133.43473	10949.05204
108001215	LOC108001215	cAMP-dependent protein kinase catalytic subunit PRKX	7998.276591	-1.629806728	0.193148028	-8.438122552	3.22E-17	4.91E-16	12844.99659	11913.78353	12102.05866	14413.24765	6372.204448	3471.403517	3684.387994	2768.271791	4414.135139
108001220	LOC108001220	toll-like receptor 6	5124.162955	-1.072594857	0.123368843	-8.694211829	3.49E-18	5.77E-17	6927.090494	7187.366483	6447.76611	8364.314397	4010.256075	3035.27541	2996.063782	3371.864663	3777.46918
108001224	LOC108001224	G-protein coupled receptor moody	6271.105921	-2.649227581	0.102836724	-25.76149346	2.40E-146	1.33E-143	13491.36243	11075.78782	10426.24252	12068.92423	1934.341817	1709.269752	1947.950252	1990.097125	1795.977352
108001246	LOC108001246	putative uncharacterized protein DDB_G0277255	2531.285473	-1.058909111	0.1327352	-7.977605846	1.49E-15	2.02E-14	3882.768373	3268.637888	3135.80749	3952.226987	1576.076865	1483.129252	1540.189023	1963.706854	1979.026519
108001252	LOC108001252	cytohesin-1	7798.133794	-1.285447188	0.134156337	-9.581710565	9.55E-22	2.00E-20	11405.91793	10796.96104	12684.46825	11506.15798	3769.005079	4808.422511	4182.278264	6021.718571	5008.274524
108001349	LOC108001349	phosphofurin acidic cluster sorting protein 2	7001.930024	-1.274924855	0.140049267	-9.103402559	8.75E-20	1.64E-18	13261.17082	9234.621831	8123.582259	10933.74431	3950.30448	4094.024113	4109.593553	4783.405841	4526.92301
108001352	LOC108001352	protein doublesex	12416.5996	-1.09506651	0.151651987	-7.220917671	5.16E-13	5.65E-12	19636.41124	15477.91719	16812.11769	18571.28629	11338.0745	6570.556275	7968.424853	8193.164227	7181.4441
108001363	LOC108001363	uncharacterized LOC108001363	15072.44378	-1.871145337	0.113530704	-16.4814035	4.99E-61	5.12E-59	28098.6206	24998.94262	20447.81352	27559.46727	6893.711091	6505.944704	6849.807153	7810.84363	6486.843387
108001364	LOC108001364	uncharacterized LOC108001364	45.34614855	-3.525848242	0.911908703	-3.866448723	0.000110432	0.000415783	141.7736391	78.79887352	28.56504799	118.9848645	0	11.74755843	7.268471088	20.97688231	0
108001365	LOC108001365	uncharacterized LOC108001365	72.9363868	-2.028366599	0.425648838	-4.76535213	1.89E-06	9.46E-06	135.6758481	139.4133916	174.5641822	53.06081797	31.05925995	18.35556005	23.98595459	29.77363941	50.53882734
108001413	LOC108001413	protein patched	1851.838183	-1.472827378	0.120548517	-12.21771463	2.50E-34	1.08E-32	2745.530365	2774.629566	2667.658093	3304.241846	1152.80416	908.2331112	919.4615926	1111.098089	1082.886825
108001446	LOC108001446	uncharacterized LOC108001446	2591.691478	-2.871733136	0.361333832	-7.947589953	1.90E-15	2.54E-14	5864.550425	5247.701904	5187.730104	3622.606754	387.8795951	834.0766486	877.3044603	958.8465237	344.5268839
108001463	LOC108001463	uncharacterized LOC108001463	277.4441084	-4.397897316	0.364143427	-12.07737663	1.39E-33	5.78E-32	475.6276924	909.2177714	498.3013927	474.3315546	39.00465203	10.27911363	15.99063639	44.66045911	29.58370381
108001483	LOC108001483	uncharacterized LOC108001483	27207.2125	-1.12254095	0.171052062	-6.562568932	5.29E-11	4.74E-10	29357.81442	35074.59089	38988.11661	52137.88132	23455.51973	14792.37873	16276.28731	18534.09053	16248.23299
108001487	LOC108001487	uncharacterized LOC108001487	242.285726	-2.42874478	0.31319899	-7.754637973	8.86E-15	1.12E-13	556.4234222	348.533479	263.4332203	601.355937	50.56158596	125.5520307	63.96254557	83.23085562	87.5184571
108001494	LOC108001494	uncharacterized LOC108001494	2815.359965	-1.282613829	0.166240196	-7.715425411	1.21E-14	1.50E-13	3603.794438	3959.643394	4513.277582	4661.312464	1155.693393	2151.271638	1958.852958	1652.436987	1681.956827
108001497	LOC108001497	putative ATP-dependent RNA helicase Pl10	12114.60873	-1.185200852	0.09877301	-11.99923797	3.59E-33	1.48E-31	19706.53583	17791.87642	16086.88286	16770.43429	8170.029983	7564.693408	7344.790034	8584.281581	7011.95413
108001520	LOC108001520	solute carrier organic anion transporter family member 1A5-like	177.474938	-1.571144558	0.534358118	-2.940246447	0.003279513	0.009131208	375.0141421	248.5195242	82.52124975	418.0549295	239.8063791	99.12002427	47.24506207	49.39717448	37.59595692
108001537	LOC108001537	nuclear receptor coactivator 6	10367.84416	-1.03931562	0.110161054	-9.434510511	3.93E-21	7.95E-20	15808.52298	13250.33365	12408.33946	16554.97521	6645.237012	6596.988282	7273.559017	7739.116226	7033.52558
108001539	LOC108001539	RNA polymerase II elongation factor Ell	8668.668273	-1.297807806	0.08682112	-14.94806572	1.60E-50	1.27E-48	13104.1527	13764.0417	11698.9741	13154.25915	5680.233028	4848.804743	5168.60979	5175.876542	5423.062704
108001540	LOC108001540	uncharacterized LOC108001540	102.488462	-1.371744532	0.385284404	-3.560342742	0.000370371	0.001262634	166.1648028	178.8128284	201.542283	75.57146802	59.95159478	29.36889608	52.33299183	92.70428634	65.94700641
108001542	LOC108001542	L-lactate dehydrogenase-like	623.2364116	-1.686777004	0.228085517	-7.395370949	1.41E-13	1.61E-12	887.22858	1009.231726	717.300094	1426.210471	280.2556479	436.8623292	341.6181411	270.6694492	239.7512663
108001550	LOC108001550	histone H2B-like	69.86004885	-1.163722948	0.334002245	-3.484177026	0.000493653	0.001639848	132.6269527	100.0139549	92.04293241	78.78727517	62.84082826	42.58489931	40.70343809	30.45031303	48.68984585
108001558	LOC108001558	uncharacterized LOC108001558	90.64487204	-1.039115454	0.359316376	-2.891923455	0.003828912	0.010456564	103.6624458	109.1061326	103.1515622	191.3405254	52.72851107	62.40890417	59.60146292	97.4410017	36.3633026
108001567	LOC108001567	MRN complex-interacting protein	31.13387809	-1.262700691	0.541678907	-2.33108706	0.019748769	0.043819172	70.12459567	40.91479971	60.3039902	12.8632286	16.61309253	16.15289284	18.17117772	28.42029216	16.64083339
108001572	LOC108001572	protein fem-1 homolog CG6966	11877.15973	-1.217466882	0.075943403	-16.03123953	7.73E-58	7.59E-56	17947.32315	17550.93371	16827.98716	17196.52873	7285.202228	7514.766284	7094.027782	8187.750838	7289.91768
108001578	LOC108001578	fibroblast growth factor 1	8239.829013	-1.727624881	0.171090717	-10.09771254	5.65E-24	1.36E-22	10590.33839	12485.07536	16215.42558	14548.31155	3027.194382	3602.829326	3664.763122	4851.073203	5173.450204
108001580	LOC108001580	trichohyalin-like	308.8628913	-1.827607748	0.37393096	-4.887553972	1.02E-06	5.34E-06	679.9036885	503.1005002	369.7586767	503.2738189	218.8594364	46.25601132	81.40687618	186.7619199	190.4450933
108001628	LOC108001628	dorsal-ventral patterning protein Sog	9645.427151	-1.29078939	0.121960338	-10.58368165	3.55E-26	9.87E-25	12521.81367	14000.43832	14096.85118	16836.35833	5735.850773	4784.193171	6114.964726	6695.008825	6023.365361
108001655	LOC108001655	putative uncharacterized protein DDB_G0275565	631.0445655	-3.102922374	0.247800919	-12.52183561	5.67E-36	2.61E-34	1949.768649	1174.406288	812.5169206	1021.01877	109.068564	170.3395973	177.3506945	144.1314817	120.8001239
108001656	LOC108001656	cyclic AMP-responsive element-binding protein 1	4123.713093	-1.171554313	0.111323418	-10.52388021	6.71E-26	1.81E-24	6250.235701	5967.499306	5006.818134	6643.857572	2444.291527	2855.390921	2416.03979	2870.449509	2658.83538
108001657	LOC108001657	uncharacterized LOC108001657	1087.135934	-1.432625876	0.156373176	-9.161583296	5.11E-20	9.72E-19	1214.984842	1868.44252	1766.272134	1837.833786	665.9683179	590.3148112	561.8528151	722.0107557	556.5434279
108001678	LOC108001678	uncharacterized LOC108001678	42.80767352	-1.476455009	0.380417519	-3.881143574	0.000103966	0.000393597	54.88011835	57.58379219	80.93430264	72.35566087	22.3915595	23.49511686	34.16181411	20.97688231	18.48981488
108001686	LOC108001686	dual specificity protein phosphatase Mpk3	7027.200679	-1.192253609	0.115870513	-10.28953418	7.86E-25	1.97E-23	11139.13958	10193.84658	10642.06732	8906.177901	5157.281768	4091.821446	4101.598235	4986.407928	4026.465354
108001705	LOC108001705	uncharacterized LOC108001705	41.16581057	-1.362158259	0.438464931	-3.106652692	0.001892186	0.005568364	64.02680474	30.30725905	66.65177864	88.43469662	15.89078416	20.55822726	28.34703724	29.77363941	26.502068
108001718	LOC108001718	uncharacterized LOC108001718	1862.275706	-1.254227813	0.175496238	-7.146750422	8.89E-13	9.49E-12	2704.370277	2629.154722	2461.354968	3202.943921	1541.406063	842.1530951	919.4615926	1297.860009	1161.776702
108001723	LOC108001723	serine/threonine-protein kinase NLK-like	200.6773621	-1.068816781	0.226916578	-4.710174938	2.48E-06	1.22E-05	268.3028008	321.2569459	222.1725955	319.9728114	141.5724407	121.8809187	115.5686903	181.348531	114.0205251
108001727	LOC108001727	ATP-binding cassette sub-family G member 5	3693.029288	-2.835836247	0.115057141	-24.64719907	3.94E-134	1.71E-131	7474.36723	5637.150183	7085.718848	8087.754982	1009.787102	975.0473498	1010.317481	1019.070476	938.0499416
108001750	LOC108001750	uncharacterized histidine-rich protein DDB_G0274557	4225.800848	-1.516584723	0.200597884	-7.560322639	4.02E-14	4.75E-13	8520.138374	7785.934849	4883.036259	5278.747436	3192.602999	1787.097326	2413.859248	2343.99743	1826.79371
108001793	LOC108001793	uncharacterized LOC108001793	77.52222672	-1.03073977	0.327168788	-3.150483195	0.001630006	0.004862963	120.4313708	95.46786599	123.7818746	93.25840734	36.83772691	60.20623696	39.97659098	77.81746664	49.92250018
108001868	LOC108001868	hormone receptor 4-like	358.304396	-1.210439932	0.212269542	-5.702372188	1.18E-08	8.22E-08	512.2144379	557.6535664	360.2369941	664.0641764	197.1901852	230.5458342	187.5265541	228.7156846	286.5921306
108001869	LOC108001869	hormone receptor 4-like	441.7982976	-1.232255215	0.175725391	-7.012391385	2.34E-12	2.43E-11	565.5701086	565.2303812	709.3653584	755.7146802	251.3633131	240.8249478	311.8174097	242.249157	334.0493222
108001870	LOC108001870	succinate dehydrogenase [ubiquinone] flavoprotein subunit, mitochondrial-like	63.27289671	-1.785314232	0.454103718	-3.931512031	8.44E-05	0.000325586	149.3958777	145.4748434	72.99956708	49.84501082	15.89078416	46.99023373	36.34235544	29.09696579	23.42043218
108001887	LOC108001887	uncharacterized LOC108001887	67.15175842	-1.340683233	0.472151797	-2.839517376	0.004518183	0.012101315	82.32017753	72.73742171	69.82567286	180.0852004	45.50542736	25.69778407	25.43964881	25.71359767	77.04089533
108001889	LOC108001889	uncharacterized LOC108001889	2927.644241	-1.563238251	0.144134624	-10.84568169	2.09E-27	6.33E-26	4616.027732	3850.537262	5194.077893	4855.868796	1808.660161	1602.807504	1242.181709	1820.252046	1358.385067
108001893	LOC108001893	uncharacterized LOC108001893	281.0372051	-4.431076464	0.427941788	-10.35439069	4.00E-25	1.02E-23	589.9612723	565.2303812	701.4306228	533.8239869	5.778466967	58.73779216	37.06920255	24.36025043	12.94287042
108001908	LOC108001908	wiskott-Aldrich syndrome protein family member 3	3254.768945	-1.485949708	0.12581172	-11.81090056	3.43E-32	1.34E-30	4620.601076	4715.809508	4748.145755	6169.526017	2053.522698	1636.581734	1833.835255	1921.076416	1593.822043
108001942	LOC108001942	FERM, ARHGEF and pleckstrin domain-containing protein 2	27836.36428	-2.367102689	0.40933349	-5.782821945	7.35E-09	5.25E-08	70373.08065	24250.35333	26741.64576	80300.31243	12478.59941	7341.489797	7600.640216	9209.528008	12231.62887
108001943	LOC108001943	laccase-1-like	5147.441559	-2.543156767	0.160229455	-15.87196786	9.91E-57	9.41E-55	8841.796845	8117.799335	12524.1866	8663.384462	1304.488918	1466.242137	1687.012139	1652.436987	2069.626612
108002042	LOC108002042	uncharacterized LOC108002042	3971.018112	-1.17172845	0.118247656	-9.909105123	3.80E-23	8.57E-22	5085.557634	5199.210289	6527.113466	6174.349728	2420.455351	2665.961542	2178.360785	2816.992292	2671.161923
108002056	LOC108002056	DNA damage-regulated autophagy modulator protein 1-like	160.6653313	-2.915811544	0.373850175	-7.799412004	6.22E-15	7.95E-14	367.3919034	327.3183977	299.9330039	246.009247	14.44616742	44.78756652	31.98127279	77.14079302	36.97962976
108002057	LOC108002057	DNA damage-regulated autophagy modulator protein 1-like	6136.596428	-3.046776403	0.149182482	-20.42315128	1.04E-92	2.30E-90	11991.30586	10742.40797	10986.43485	14252.45729	1714.037764	1142.450057	1452.96737	1734.991169	1212.315529
108002059	LOC108002059	lachesin-like	3443.114392	-1.031206842	0.187194219	-5.508753677	3.61E-08	2.36E-07	4896.526115	4106.633601	3729.32571	6495.930443	2104.806593	1994.882266	2662.440959	1883.182693	3114.301153
108002060	LOC108002060	alpha-(1,3)-fucosyltransferase C	13918.37766	-1.581472892	0.143509325	-11.02000093	3.06E-28	9.99E-27	21153.23673	22681.95267	22691.75673	21832.11474	9876.844663	7499.347614	6109.149949	7565.887778	5855.108045
108002068	LOC108002068	uncharacterized LOC108002068	62.27670642	-3.771048399	0.636945199	-5.920522528	3.21E-09	2.37E-08	125.004714	154.5670211	177.7380764	56.27662512	0	6.608001618	17.44433061	7.443409852	15.40817907
108002084	LOC108002084	A disintegrin and metalloproteinase with thrombospondin motifs 9	2334.384211	-1.346227565	0.150704232	-8.93291151	4.15E-19	7.46E-18	3503.180888	3115.58623	3900.715998	3566.330129	1339.882028	1026.442918	1358.477246	1404.097768	1794.744698
108002096	LOC108002096	uncharacterized LOC108002096	8943.818964	-2.126021069	0.116583212	-18.2360824	2.67E-74	3.67E-72	14159.07053	15996.17132	17740.48175	14680.15964	4016.75685	3111.63454	3135.618427	3922.000319	3732.477297
108002101	LOC108002101	tribbles homolog 2	6699.445181	-1.588984869	0.115907828	-13.70903841	8.96E-43	5.43E-41	11285.48656	10701.49317	9013.859588	11594.59268	3603.596462	3326.761703	4222.254855	3293.370523	3253.591092
108002102	LOC108002102	probable RNA methyltransferase CG11342	373.1250639	-1.208630582	0.200512066	-6.02771995	1.66E-09	1.27E-08	452.7609764	697.0669581	442.7582438	586.8848048	257.14178	242.2933927	173.716459	263.902713	241.6002478
108002104	LOC108002104	uncharacterized LOC108002104	138.0601747	-3.637982636	0.296328449	-12.27685917	1.21E-34	5.30E-33	275.9250395	348.533479	253.9115377	250.8329577	13.72385905	17.62133765	30.52757857	31.12698666	20.33879637
108002114	LOC108002114	kielin/chordin-like protein	22996.28623	-1.361896327	0.131408047	-10.36387315	3.62E-25	9.30E-24	28058.98495	40720.83325	32922.80475	37542.94057	16352.33921	12252.70344	13870.42338	13139.64841	12105.89813
108002132	LOC108002132	uncharacterized LOC108002132	61552.2519	-1.169158794	0.215012449	-5.437633033	5.40E-08	3.45E-07	84222.6883	85843.79588	89592.68607	96397.03512	63942.34853	32183.17055	23487.33747	44851.28108	33449.9241
108002142	LOC108002142	LIM and SH3 domain protein Lasp	10501.93958	-1.73811359	0.113294504	-15.34155252	4.03E-53	3.42E-51	19871.17619	16337.12799	14265.06758	18281.86365	5408.645081	4682.87048	4825.537955	5497.296513	5347.870791
108002176	LOC108002176	ATP-dependent RNA helicase DHX33	4962.02962	-1.288225862	0.197655582	-6.517528356	7.15E-11	6.28E-10	7870.72364	7307.080156	5920.899669	8441.493768	1912.672566	3202.678117	2354.257785	3488.252526	4160.208348
108002181	LOC108002181	palmitoleoyl-protein carboxylesterase NOTUM	4101.103613	-1.399589831	0.158427663	-8.834251572	1.01E-18	1.75E-17	6914.894912	5738.6795	5357.533445	7032.970237	2460.182311	2389.893918	2754.023695	1601.686466	2660.068034
108002217	LOC108002217	zinc finger protein Noc	14453.14883	-1.20419629	0.111592201	-10.79104345	3.79E-27	1.12E-25	23798.15354	19911.86919	17400.87507	23218.12762	9481.019676	9192.464473	8137.053383	9484.934173	9453.842348
108002219	LOC108002219	uncharacterized LOC108002219	829.2771429	-2.038458553	0.201990028	-10.09187717	6.00E-24	1.44E-22	1501.581016	1150.160481	1358.426727	1712.417307	231.1386787	439.7992188	286.3777609	424.2743616	359.3187358
108002246	LOC108002246	oxidative stress-induced growth inhibitor 2	8841.391182	-1.168510313	0.113984556	-10.25147927	1.17E-24	2.88E-23	15012.76126	11213.68585	11349.84573	13559.45085	6139.621152	5512.541794	5276.91001	6153.669927	5354.034062
108002251	LOC108002251	uncharacterized LOC108002251	539.2524836	-1.126698561	0.206554152	-5.45473694	4.90E-08	3.15E-07	571.6678995	1065.300155	814.1038677	635.1219121	309.1479827	453.015222	316.9053394	354.5769784	333.432995
108002262	LOC108002262	disintegrin and metalloproteinase domain-containing protein 12	5519.345307	-1.853301318	0.1603371	-11.55878035	6.66E-31	2.46E-29	8280.80008	10071.10218	7485.62952	11068.80821	3401.350118	2265.810332	2095.500215	2639.02713	2366.079978
108002272	LOC108002272	uncharacterized LOC108002272	9894.005615	-1.742726942	0.098474708	-17.69720337	4.41E-70	5.48E-68	16634.77365	15385.48005	16586.7712	16225.35497	4934.088481	4837.791407	4122.676801	4761.075611	5558.038353
108002289	LOC108002289	charged multivesicular body protein 3	3115.174489	-1.124410744	0.135350307	-8.307411874	9.78E-17	1.44E-15	5776.132456	4049.049809	3680.130349	4314.005291	1853.44328	2201.932984	2017.727574	2093.628189	2050.52047
108002292	LOC108002292	uncharacterized LOC108002292	36.76557319	-1.396327254	0.496886275	-2.810154603	0.004951771	0.013121238	44.20898423	30.30725905	84.10819686	65.92404657	24.55848461	11.74755843	13.08324796	30.45031303	26.502068
108002294	LOC108002294	cilia- and flagella-associated protein 61-like	2386.842615	-2.277646622	0.192130927	-11.85465901	2.04E-32	8.09E-31	4013.870878	3697.485604	3256.415471	6111.641488	886.272371	754.7806292	686.1436707	1110.421415	964.5520096
108002348	LOC108002348	transcriptional regulator Myc-B	5594.834461	-3.971281331	0.139062784	-28.55747025	2.27E-179	2.04E-176	12936.46345	11724.36316	10005.70153	11969.23421	842.9338688	824.5317574	665.7919516	824.8651464	559.6250637
108002349	LOC108002349	uncharacterized LOC108002349	716.8506831	-3.559718195	0.136380339	-26.10140299	3.51E-150	2.05E-147	1525.97218	1244.112984	1585.360163	1477.663385	125.6816565	139.5022564	111.9344548	122.4779258	118.9511424
108002350	LOC108002350	protein FAM49B	21477.68451	-1.134720717	0.10364899	-10.94772573	6.81E-28	2.17E-26	29665.75286	32078.71834	31145.42399	30288.07964	12997.93913	12887.80582	12634.05644	16660.38127	14941.00308
108002391	LOC108002391	NF-kappa-B inhibitor cactus	2918.69205	-1.786111741	0.106510185	-16.76939857	4.09E-63	4.38E-61	4754.752476	5443.183725	4089.562704	4992.5406	1409.94594	1309.118543	1444.245205	1488.68197	1336.197289
108002410	LOC108002410	putative phosphatidate phosphatase	4383.068022	-2.132517659	0.124631385	-17.11059906	1.24E-65	1.42E-63	9076.561796	6608.497835	6801.655316	8209.955653	1558.019156	1756.994208	1832.381561	1975.210305	1628.336364
108002413	LOC108002413	polycomb group protein Pc-like	1578.120139	-1.055827914	0.093753037	-11.26179954	2.03E-29	7.01E-28	2362.893985	2126.054222	2104.291869	2276.791462	1070.461006	993.4029099	1067.011556	1147.638465	1054.535775
108002419	LOC108002419	latrophilin Cirl	2084.496028	-1.116401631	0.141610658	-7.883598943	3.18E-15	4.15E-14	3297.380444	2644.308352	2959.656361	2998.740167	1364.440513	1089.586045	1303.963713	1760.028093	1342.36056
108002422	LOC108002422	uncharacterized LOC108002422	161.8607294	-2.886672975	0.37134792	-7.773499784	7.63E-15	9.71E-14	570.1434518	163.6591988	287.237427	225.1065005	52.0062027	28.63467368	50.87929761	29.77363941	49.30617301
108002423	LOC108002423	uncharacterized LOC108002423	73.70104361	-2.259853638	0.403743034	-5.597257284	2.18E-08	1.46E-07	89.94241619	163.6591988	88.86903819	183.3010075	31.78156832	30.83734088	33.434967	29.77363941	11.71021609
108002424	LOC108002424	uncharacterized LOC108002424	27844.77596	-1.616737323	0.155343139	-10.4075232	2.29E-25	5.97E-24	38568.52762	36141.40641	46503.89813	56823.31234	16857.23276	16222.64397	12373.11833	11707.13035	15405.71376
108002427	LOC108002427	COMM domain-containing protein 10	4137.738724	-1.198885293	0.144873107	-8.27541643	1.28E-16	1.87E-15	6361.520386	5420.45328	5298.816402	7029.754429	2486.185412	3342.180374	2686.426914	2078.74137	2535.569947
108002432	LOC108002432	heterogeneous nuclear ribonucleoprotein L-like	1572.904498	-1.861240249	0.137568673	-13.52953548	1.05E-41	5.97E-40	2411.676312	2633.700811	2697.810088	2789.712702	762.7576396	541.8561327	742.8377452	862.0821956	713.7068544
108002452	LOC108002452	uncharacterized LOC108002452	57.65660485	-1.684689846	0.489412341	-3.442270874	0.000576852	0.001891486	202.7515484	57.58379219	66.65177864	46.62920367	19.50232601	34.50845289	23.98595459	35.86370202	31.4326853
108002495	LOC108002495	uncharacterized LOC108002495	6522.70072	-1.215878026	0.124747347	-9.74672452	1.91E-22	4.11E-21	10012.5727	9560.424866	8474.29757	10118.5372	4870.525345	3433.223952	3728.725668	4665.66463	3840.334551
108002522	LOC108002522	uncharacterized LOC108002522	756.12889	-1.140819684	0.154102416	-7.402996739	1.33E-13	1.52E-12	1283.58499	1041.054348	955.3421605	1062.824263	528.7297275	426.5832155	513.1540588	584.6460102	409.241236
108002529	LOC108002529	uncharacterized LOC108002529	69.85997186	-2.61810497	0.565437355	-4.63022994	3.65E-06	1.77E-05	243.9116371	128.8058509	117.4340862	32.1580715	46.22773573	10.27911363	15.99063639	14.21014608	19.72246921
108002536	LOC108002536	PDZ and LIM domain protein 1-like	653.0409026	-1.408819184	0.21190112	-6.648474446	2.96E-11	2.72E-10	870.459655	742.5278466	1553.621221	829.6782447	421.1057802	375.1876474	329.2617403	372.1704926	383.3554952
108002556	LOC108002556	uncharacterized LOC108002556	540.7978772	-1.579688854	0.143820131	-10.98378122	4.57E-28	1.48E-26	861.3129686	888.00269	823.6255504	858.620509	304.0918241	345.0845289	265.2991947	238.8657889	282.2778405
108002569	LOC108002569	ubiquitin carboxyl-terminal hydrolase 31	10908.68091	-1.876061543	0.08338018	-22.50008974	4.14E-112	1.31E-109	18784.24495	18563.19617	16389.98976	19500.65456	5290.186508	4740.87405	4900.403207	5100.76577	4907.813196
108002619	LOC108002619	uncharacterized LOC108002619	1070.785949	-2.44624801	0.187084648	-13.07562131	4.54E-39	2.28E-37	2657.112397	1695.691144	1705.968144	1779.949257	288.9233483	450.8125548	348.1597651	412.77091	297.6860196
108002627	LOC108002627	uncharacterized LOC108002627	417.9131235	-1.562836754	0.254756778	-6.13462285	8.54E-10	6.75E-09	812.5306411	362.1717456	829.9733388	638.3377192	151.6847579	276.8018455	226.7762979	249.6925669	213.2491983
108002638	LOC108002638	serine/threonine-protein kinase 17B-like	14509.55404	-1.587844735	0.086292892	-18.40064334	1.30E-75	1.87E-73	22852.99595	23768.46791	21972.86969	23637.79045	8693.703552	7113.880853	7477.803055	7773.62658	7294.848297
108002639	LOC108002639	uncharacterized LOC108002639	217.7769101	-3.127952619	0.276641144	-11.30689591	1.21E-29	4.26E-28	609.7790928	513.7080408	298.3460568	292.6384506	52.72851107	48.45867853	58.87461581	46.01380636	39.44493841
108002640	LOC108002640	uncharacterized LOC108002640	318.8813514	-3.752198706	0.311376023	-12.05037777	1.93E-33	7.97E-32	711.9170908	701.6130469	728.4087237	483.978976	36.11541854	80.76446422	61.78200425	20.97688231	44.37555571
108002657	LOC108002657	uncharacterized LOC108002657	2111.91081	-1.458586712	0.380555799	-3.832780147	0.000126703	0.000472327	3696.78575	3917.213232	2396.290137	3055.016792	1565.24224	736.4250692	804.6197494	807.2716322	2028.332692
108002658	LOC108002658	WD repeat-containing protein 63-like	1931.503124	-3.195109503	0.107007402	-29.85877091	6.75E-196	9.86E-193	3814.168225	3348.952125	4248.257415	3884.695037	452.1650402	401.6196539	409.2149222	391.7940277	432.6616682
108002674	LOC108002674	uncharacterized LOC108002674	620.9688452	-3.23992874	0.296488265	-10.92767952	8.50E-28	2.69E-26	1730.248176	1215.321088	893.4512232	1096.590238	59.95159478	108.6649155	202.7903433	173.2284475	108.4735806
108002695	LOC108002695	uncharacterized LOC108002695	370.1242299	-1.468254415	0.178724845	-8.21516679	2.12E-16	3.03E-15	583.8634813	559.1689294	560.19233	591.7085156	142.2947491	210.7218294	215.8735913	229.3923582	237.9022848
108002696	LOC108002696	homeodomain-interacting protein kinase 2	3704.585605	-1.727569545	0.160632922	-10.75476634	5.63E-27	1.66E-25	7145.08652	5802.324744	4446.625804	6811.079543	1413.557482	2011.035159	1767.692169	2176.859045	1767.009975
108002698	LOC108002698	insulin-like peptide receptor	297.2151179	-1.341260807	0.241325677	-5.557886844	2.73E-08	1.81E-07	285.0717259	486.4315077	453.8668736	565.9820584	242.6956126	139.5022564	152.6378928	178.6418365	170.1062969
108002701	LOC108002701	microtubule-associated protein futsch	31920.01624	-1.051851563	0.160626187	-6.548443824	5.81E-11	5.17E-10	41750.05004	33503.15951	49942.81251	54025.56012	24221.88891	17330.58558	21106.18634	26711.01459	18688.88855
108002706	LOC108002706	testin	3672.948948	-1.45334065	0.144337336	-10.06905554	7.57E-24	1.77E-22	7585.651914	5312.862511	5214.708205	4582.525188	2307.775245	2121.168519	2045.347764	1975.886979	1910.614204
108002713	LOC108002713	bicaudal D-related protein homolog	10941.67445	-1.207728256	0.111008816	-10.8795706	1.44E-27	4.52E-26	14573.72032	15162.7217	16559.7931	17600.11253	7668.747973	6913.438137	5668.680601	6822.223467	7505.632187
108002731	LOC108002731	uncharacterized LOC108002731	129.7872863	-1.025218602	0.327102629	-3.134241403	0.00172299	0.005118153	243.9116371	222.758354	150.7599755	106.1216359	104.0124054	73.4222402	61.05515714	126.5379675	79.50620399
108002756	LOC108002756	uncharacterized LOC108002756	66.85934982	-2.470388639	0.456645048	-5.409866268	6.31E-08	3.99E-07	144.8225345	142.4441175	130.1296631	73.96356445	9.390008821	17.62133765	16.7174835	21.65355593	44.99188288
108002792	LOC108002792	AF4/FMR2 family member 4	14492.69607	-2.124452691	0.101674715	-20.89460178	6.00E-97	1.46E-94	25571.08626	25555.08083	21509.48114	28738.06059	5602.946033	5502.26268	5750.087477	6414.865946	5790.393693
108002825	LOC108002825	uncharacterized LOC108002825	182.4654062	-1.899553956	0.352137337	-5.394355424	6.88E-08	4.33E-07	310.9873373	445.516708	195.1944946	278.1673185	51.28389433	143.9075908	55.96722738	100.1476962	61.01638911
108002859	LOC108002859	insulin-like receptor	3120.772785	-1.069093016	0.131196882	-8.148768444	3.68E-16	5.20E-15	3774.532584	3820.230003	4794.167221	5212.82339	2208.818998	1839.961339	1902.885731	2292.570235	2240.965563
108002888	LOC108002888	cyclin-dependent kinase inhibitor 1	9894.820626	-1.214654841	0.10571596	-11.48979626	1.48E-30	5.35E-29	13142.2639	12689.64936	14888.73779	17159.54695	6407.597558	5831.194316	6487.110446	6288.327978	6158.957337
108002906	LOC108002906	uncharacterized LOC108002906	303.4039518	-1.715451794	0.193305493	-8.874304447	7.04E-19	1.25E-17	597.5835109	474.3086041	455.4538207	450.213001	176.9655509	154.1867044	157.7258226	108.2677797	155.9307722
108002944	LOC108002944	uncharacterized LOC108002944	1367.000437	-3.625504797	0.424903232	-8.532542285	1.43E-17	2.25E-16	2910.17072	2633.700811	1820.228336	3807.515665	110.5131807	328.1974137	122.1103143	371.493819	199.0736735
108003000	LOC108003000	uncharacterized LOC108003000	980.7374179	-1.020038944	0.155568838	-6.556833343	5.50E-11	4.91E-10	1699.759221	1383.526375	1158.471391	1218.79091	579.2913134	733.4881796	612.0052656	798.4748751	642.8292307
108003101	LOC108003101	uncharacterized LOC108003101	374.598018	-1.695093081	0.236559939	-7.165596553	7.74E-13	8.32E-12	687.5259271	580.3840107	485.6058158	678.5353086	296.8687404	154.1867044	186.799707	146.1615026	155.314445
108003118	LOC108003118	uncharacterized LOC108003118	5486.791678	-1.493114368	0.110648399	-13.49422476	1.69E-41	9.55E-40	9727.500978	7981.41667	8117.23447	8369.138107	3417.240902	2824.55358	3352.945713	2906.989884	2684.104793
108003119	LOC108003119	protein snakeskin	45.22330968	-1.584636356	0.434648917	-3.645784661	0.000266577	0.000933579	65.55125248	63.645244	92.04293241	65.92404657	22.3915595	15.41867044	42.88397942	24.36025043	14.7918519
108003124	LOC108003124	uncharacterized LOC108003124	245.1202956	-2.898036207	0.271161185	-10.68750385	1.16E-26	3.34E-25	682.9525839	516.7387667	398.3237247	291.0305471	81.62084591	61.67468177	52.33299183	69.02070954	52.38780883
108003143	LOC108003143	uncharacterized LOC108003143	135.343097	-2.184409844	0.407165804	-5.364914786	8.10E-08	5.05E-07	219.5204734	177.2974654	430.0626669	128.632286	51.28389433	26.43200647	75.59209931	36.54037564	72.7266052
108003160	LOC108003160	cytochrome P450 9e2-like	2691.271603	-1.270813374	0.177339914	-7.165974891	7.72E-13	8.31E-12	5052.019784	3864.175528	2564.506531	4474.795649	1922.784883	1687.977302	1446.425746	1764.088135	1444.670869
108003168	LOC108003168	uncharacterized LOC108003168	91.56987033	-1.162587985	0.350851668	-3.313616813	0.000920976	0.002880794	108.235789	153.0516582	79.34735553	188.1247183	91.01085473	55.06668015	45.79136785	54.81056346	48.68984585
108003169	LOC108003169	maternal protein exuperantia	1297.187377	-2.205600506	0.212764165	-10.36640972	3.53E-25	9.07E-24	2333.929478	2306.382413	2607.354103	1937.523808	799.5953665	486.7894525	364.8772486	373.5238399	464.7106807
108003192	LOC108003192	uncharacterized LOC108003192	183.3438476	-1.381334938	0.219369501	-6.296841323	3.04E-10	2.52E-09	309.4628896	248.5195242	276.1287972	281.3831256	83.06546265	88.10668824	115.5686903	111.6511478	136.208303
108003228	LOC108003228	histone-arginine methyltransferase CARMER	1973.60433	-1.20662075	0.128100248	-9.419347484	4.54E-21	9.14E-20	3193.717998	3291.368332	2526.4198	2509.93748	1199.754204	1218.074965	1299.60263	1420.337935	1103.225621
108003254	LOC108003254	uncharacterized LOC108003254	36.68662671	-1.448805641	0.556572352	-2.6030859	0.00923888	0.022642718	73.17349114	60.61451809	33.32588932	59.49243227	30.33695158	13.95022564	5.087929761	20.30020869	33.89799395
108003261	LOC108003261	uncharacterized LOC108003261	741.6397162	-1.025625986	0.242777289	-4.224554903	2.39E-05	0.00010212	684.4770317	1606.284729	820.4516561	1024.234577	598.0713311	583.7068096	404.8538396	378.2605552	574.4169156
108003265	LOC108003265	uncharacterized LOC108003265	55.3655478	-3.043083536	0.759197852	-4.008287863	6.12E-05	0.000242299	266.7783531	68.19133285	25.39115377	72.35566087	1.444616742	4.405334412	30.52757857	9.473430721	19.72246921
108003280	LOC108003280	J domain-containing protein	8953.81765	-1.430234214	0.161655024	-8.84744671	8.95E-19	1.57E-17	13445.629	14017.10731	9450.270043	18137.15232	5228.790297	4554.381559	5808.962093	4555.36683	5386.699402
108003286	LOC108003286	waprin-Thr1	2221.410375	-2.133447022	0.20808095	-10.25296657	1.15E-24	2.85E-23	3468.11859	4194.524652	2710.505665	5187.096933	656.5783091	910.4357784	712.3101666	1240.342751	912.7805279
108003295	LOC108003295	uncharacterized LOC108003295	147.3551479	-1.829077114	0.329140266	-5.55713567	2.74E-08	1.82E-07	416.1742308	222.758354	161.8686053	180.0852004	54.89543618	91.77780025	58.1477687	82.554182	57.93475329
108003325	LOC108003325	sporozoite surface protein 2-like	126.2208891	-2.506783945	0.369109541	-6.791436333	1.11E-11	1.07E-10	172.2625937	231.8505317	244.389855	282.9910292	13.72385905	48.45867853	32.70811989	54.13388984	55.46944464
108003328	LOC108003328	venom acid phosphatase Acph-1	580.5893908	-2.522730087	0.294765985	-8.558416554	1.14E-17	1.82E-16	923.8153256	1206.22891	712.5392526	1448.721121	277.3664144	146.8444804	234.7716161	188.1152672	86.90212994
108003347	LOC108003347	uncharacterized LOC108003347	287.9782723	-4.77731886	0.414531465	-11.52462302	9.91E-31	3.64E-29	958.8776234	281.8575091	758.5607188	479.1552653	43.33850225	16.15289284	30.52757857	12.85679884	10.47756177
108003374	LOC108003374	protein bark beetle	10180.75225	-1.185024319	0.194412963	-6.095397669	1.09E-09	8.49E-09	20508.39534	18228.30095	9455.030884	10930.5285	7103.902827	6567.619386	6182.561507	6610.424623	6040.006194
108003394	LOC108003394	uncharacterized LOC108003394	103.2634572	-3.345881009	0.464646403	-7.200918783	5.98E-13	6.49E-12	254.5827712	277.3114203	125.3688217	170.4377789	26.72540972	2.936889608	23.98595459	27.06694492	20.95512353
108003411	LOC108003411	protein C19orf12 homolog	795.2014239	-1.784893109	0.223849635	-7.973625276	1.54E-15	2.08E-14	1382.674093	1045.600437	1577.425428	1246.125271	202.9686522	488.9921197	404.8538396	430.3644242	377.8085507
108003416	LOC108003416	protein held out wings	11963.06157	-1.522013861	0.12519926	-12.15673211	5.28E-34	2.24E-32	19718.73141	18529.85818	14966.4982	21801.56457	5936.6525	6405.356235	6584.507958	7678.2156	6046.169466
108003467	LOC108003467	rho GTPase-activating protein 7	13281.55231	-1.210747674	0.122262968	-9.902816002	4.05E-23	9.08E-22	22554.20419	18007.05796	18649.80244	18405.67222	10089.20332	7072.030176	8075.998226	7764.829823	8915.172408
108003478	LOC108003478	histone H4	326.4329106	-4.938089777	0.405365207	-12.18182937	3.88E-34	1.66E-32	940.5842506	709.1898617	545.909806	627.0823942	54.17312781	6.608001618	12.35640085	21.65355593	20.33879637
108003495	LOC108003495	histone H1	2743.157304	-2.177676753	0.167978606	-12.96401256	1.96E-38	9.69E-37	5556.611983	4627.918456	4768.776067	4389.576759	1043.735596	1349.500775	1106.988147	1154.405201	690.9027494
108003504	LOC108003504	histone H2B	1341.758974	-3.757299584	0.24007064	-15.65080841	3.28E-55	2.86E-53	2780.592663	2695.830692	2602.593261	2974.621614	341.6518594	235.685391	126.4713969	135.3347246	183.0491673
108003508	LOC108003508	histone H2A-like	1225.225428	-4.214617319	0.220073316	-19.1509693	9.50E-82	1.58E-79	3902.586194	2310.928502	2172.530594	1945.563326	182.0217095	127.0204755	101.7585952	129.9213356	154.6981178
108003510	LOC108003510	histone H2B	401.3245433	-1.260273357	0.300916905	-4.188110863	2.81E-05	0.000118041	916.1930869	615.2373586	291.9982683	549.9030226	147.3509077	315.7156328	220.234674	303.8264567	251.4614824
108003512	LOC108003512	uncharacterized LOC108003512	1678.056439	-1.029891278	0.156475823	-6.58179172	4.65E-11	4.19E-10	2585.463353	2216.975999	1648.838048	2916.737085	1147.025693	1048.46959	1162.955374	1113.804783	1262.238029
108003574	LOC108003574	uncharacterized LOC108003574	39.2939699	-4.177514009	0.895885809	-4.662998307	3.12E-06	1.52E-05	45.73343196	107.5907696	85.69514397	91.65050377	2.889233483	17.62133765	0	0	2.465308651
108003581	LOC108003581	cubilin	861.5779506	-1.457562758	0.500743219	-2.910798794	0.003605061	0.00992879	1275.962752	1541.124122	729.9956708	1781.557161	460.8327406	646.8499361	690.5047533	510.8885853	116.4858337
108003589	LOC108003589	histone H3	642.4493342	-3.410489691	0.303632222	-11.23230488	2.83E-29	9.64E-28	1728.723728	1206.22891	906.1468001	1332.952064	163.9640002	140.2364788	45.79136785	94.05763359	163.9430253
108003591	LOC108003591	histone H3.3-like type 1	95.35189919	-2.468023494	0.532055614	-4.638656992	3.51E-06	1.70E-05	393.3075149	174.2667395	85.69514397	46.62920367	18.05770927	31.57156328	50.15245051	33.83368115	24.65308651
108003617	LOC108003617	shootin-1	10429.18583	-2.874826466	0.107560836	-26.72744634	2.26E-157	1.39E-154	21493.18857	19104.18074	16823.22632	22775.95414	2898.623492	2515.445949	2627.552298	2873.832877	2750.668127
108003623	LOC108003623	histone H3	1618.283283	-4.046213771	0.206644472	-19.58055651	2.27E-85	4.14E-83	4324.858216	3518.672775	1942.423263	3754.454847	189.2447932	196.0373813	215.1467442	169.1684057	254.5431182
108003624	LOC108003624	histone H4	4904.496193	-3.458454941	0.158378013	-21.83671132	1.04E-105	2.96E-103	11808.37213	10049.8871	8367.972114	9407.843817	1009.064794	927.3228937	602.5562532	968.9966281	998.4500035
108003645	LOC108003645	protein lethal(2)essential for life	15159.46576	-1.160139303	0.154269523	-7.520210626	5.47E-14	6.42E-13	27760.1932	24803.4608	19136.99521	15794.43682	8852.611393	10209.3625	10007.95784	11006.77315	8863.400926
108003667	LOC108003667	guanine nucleotide-binding protein G(i) subunit alpha	2533.270684	-1.801265687	0.168241344	-10.70643898	9.49E-27	2.76E-25	5719.72789	3996.012105	2821.591962	4243.257534	1232.980389	1180.629622	1235.640085	1262.67298	1106.923584
108003669	LOC108003669	angiotensin-converting enzyme	4453.068099	-1.02747853	0.144188524	-7.125938337	1.03E-12	1.10E-11	7698.461046	4912.806691	6066.898803	6164.702306	3337.064673	3591.81599	2802.722451	2909.019905	2594.121028
108003702	LOC108003702	serine protease 42-like	451.2810834	-1.076067362	0.187180268	-5.748829047	8.99E-09	6.36E-08	635.6947042	500.0697743	771.2562957	643.16143	268.698714	307.6391864	323.4469634	236.835768	374.7269149
108003713	LOC108003713	transcription factor cwo	26864.25658	-3.419720609	0.117264662	-29.16241383	5.81E-187	6.79E-184	55090.49214	54442.44479	48989.0573	57968.13968	6422.766034	4583.750456	4706.335029	4796.939313	4778.384492
108003717	LOC108003717	amyloid beta A4 precursor protein-binding family B member 1-interacting protein	14943.74534	-1.459352977	0.139279809	-10.47785025	1.09E-25	2.91E-24	28452.29247	23556.31709	17446.89653	23007.49225	9068.581596	6988.328822	8119.609052	8919.911698	8934.27855
108003778	LOC108003778	retinoic acid receptor RXR-alpha-B	10668.91528	-1.165476903	0.113756133	-10.24539838	1.24E-24	3.07E-23	15884.74537	15053.61557	15425.12591	15295.98671	8248.039287	5679.210279	6301.037586	7375.065817	6757.411012
108003796	LOC108003796	uncharacterized LOC108003796	87.92350713	-1.831582645	0.492972843	-3.715382443	0.000202897	0.000728022	144.8225345	119.7136732	126.9557688	194.5563326	23.83617624	10.27911363	33.434967	51.42719534	86.28580277
108003803	LOC108003803	uncharacterized LOC108003803	140.8267693	-3.058693424	0.376404572	-8.126079359	4.43E-16	6.23E-15	326.2318146	239.4273465	261.8462732	274.9515113	38.28234366	8.076446422	31.98127279	38.57039651	48.07351869
108003805	LOC108003805	uncharacterized LOC108003805	124.0556902	-1.166842692	0.411285884	-2.83705991	0.004553107	0.012189264	211.8982347	219.7276281	49.19536043	236.3618255	117.0139561	70.48535059	61.05515714	59.54727882	91.21642008
108003810	LOC108003810	uncharacterized LOC108003810	120.5909207	-1.940875342	0.337440789	-5.751750844	8.83E-09	6.26E-08	230.1916075	230.3351687	125.3688217	233.1460184	45.50542736	56.53512495	42.88397942	33.83368115	87.5184571
108003816	LOC108003816	uncharacterized LOC108003816	155.6482581	-1.994675842	0.252267514	-7.906986543	2.64E-15	3.47E-14	221.0449211	250.0348871	301.519951	294.2463542	67.17467849	50.66134574	50.15245051	85.26087649	80.73885831
108003824	LOC108003824	uncharacterized LOC108003824	73.75231248	-3.956234123	0.74311661	-5.323840256	1.02E-07	6.27E-07	277.4494872	207.6047245	79.34735553	49.84501082	5.056158596	27.90045127	0	6.090062607	10.47756177
108003831	LOC108003831	uncharacterized LOC108003831	339.1177605	-1.22408841	0.266072225	-4.600586964	4.21E-06	2.02E-05	725.6371204	477.33933	480.8449745	303.8937757	201.5240355	272.3965111	265.2991947	155.6349333	169.4899697
108003842	LOC108003842	uncharacterized LOC108003842	605.4388401	-2.695269365	0.304881409	-8.840386069	9.54E-19	1.67E-17	1997.026529	1122.883948	706.1914642	741.243548	129.2931984	253.3067287	123.5640085	208.4154759	167.0246611
108003843	LOC108003843	uncharacterized LOC108003843	324.5348804	-2.374383775	0.76399353	-3.107858487	0.001884483	0.005547093	672.2814498	475.823967	293.5852154	911.681327	27.44771809	342.8818617	65.41623979	39.24707013	92.4490744
108003847	LOC108003847	metalloproteinase inhibitor 2	22080.03919	-2.239043018	0.124236667	-18.02240094	1.30E-72	1.77E-70	41782.06344	41649.75074	33932.10312	39755.41589	8227.814652	6864.979458	7573.020026	8802.170487	10133.03488
108003874	LOC108003874	putative histone-lysine N-methyltransferase 1	957.8092037	-1.350532707	0.152260811	-8.869864125	7.32E-19	1.29E-17	1451.274241	1674.476062	1293.361895	1365.110135	489.0027671	555.8063583	661.430869	664.4934977	465.3270078
108003880	LOC108003880	glutamate receptor-interacting protein 1	2127.148828	-1.409424449	0.139361944	-10.11340978	4.82E-24	1.17E-22	2445.214162	3158.016393	3788.042753	3627.430465	1360.106662	1146.121169	1113.529771	1256.582918	1249.295159
108003900	LOC108003900	hybrid signal transduction histidine kinase A	38842.39611	-1.448416128	0.081891761	-17.68695782	5.29E-70	6.50E-68	62881.9445	57682.29078	57218.96502	61979.8591	23267.71955	21672.77686	20162.7388	23574.63235	21140.63801
108003904	LOC108003904	interferon-related developmental regulator 1	6528.289821	-1.030025152	0.114811198	-8.971469454	2.93E-19	5.30E-18	10989.7437	8613.323021	8360.037378	8481.691358	5040.99012	4262.895266	4302.208037	4664.311283	4039.408224
108003911	LOC108003911	calcyphosin-like protein	2868.330813	-1.36218744	0.135037731	-10.08745803	6.28E-24	1.49E-22	4830.974863	4053.595897	4329.191717	4154.822838	1493.733711	2023.51694	1718.993412	1876.415956	1333.73198
108003925	LOC108003925	putative protein TPRXL	2369.919352	-1.787547226	0.129790127	-13.77259783	3.73E-43	2.27E-41	4213.573531	3720.216048	3185.002851	4540.719696	1153.526468	1105.738937	1011.044328	1314.100176	1085.352133
108003938	LOC108003938	uncharacterized LOC108003938	121.7104867	-1.912875354	0.428312076	-4.4660785	7.97E-06	3.66E-05	91.46686392	115.1675844	228.5203839	387.5047616	50.56158596	64.61157137	31.98127279	46.69047998	78.88987682
108003946	LOC108003946	protein spindle-F	3242.101783	-1.326220435	0.121082415	-10.95303921	6.43E-28	2.06E-26	5518.50079	4752.178218	4692.602606	4508.561624	1652.641553	2204.135651	2015.547033	1706.570877	2128.177693
108003953	LOC108003953	uncharacterized LOC108003953	30.25385539	-1.909937814	0.571157107	-3.343979778	0.000825858	0.002604182	45.73343196	53.03770333	49.19536043	56.27662512	23.83617624	6.608001618	11.62955374	21.65355593	4.314290139
108003973	LOC108003973	uncharacterized LOC108003973	2463.593019	-2.393416074	0.151129194	-15.83688772	1.73E-56	1.61E-54	5895.03938	4435.467361	3848.346743	3731.944197	971.5047588	725.4117331	877.3044603	875.6156681	811.7028732
108004002	LOC108004002	talin-1	33520.60643	-1.170528179	0.123169988	-9.503355449	2.03E-21	4.20E-20	52658.99801	43901.58009	39534.02642	57874.88128	24225.50045	21821.82401	19850.19454	21638.66911	20179.78396
108004012	LOC108004012	uncharacterized LOC108004012	32.63961983	-3.341758126	0.695852874	-4.802391787	1.57E-06	7.96E-06	57.92901382	68.19133285	82.52124975	53.06081797	0	8.810668824	2.180541326	8.120083475	12.94287042
108004013	LOC108004013	uncharacterized LOC108004013	32.96186523	-2.509088838	0.623298112	-4.025503669	5.69E-05	0.000226464	65.55125248	59.09915514	44.43451909	73.96356445	7.945392079	8.810668824	27.62019013	6.766736229	2.465308651
108004015	LOC108004015	integrin alpha-5-like	2218.642064	-2.155831294	0.14950154	-14.42012769	3.87E-47	2.77E-45	3529.0965	3882.359884	3557.935422	4624.330681	940.4454988	675.4846098	936.1790761	1058.317546	763.6293546
108004017	LOC108004017	protein hairy	23593.03695	-2.858412745	0.120770159	-23.66820397	7.67E-124	2.99E-121	38010.57975	48083.98184	41349.49391	53675.03714	6536.890756	7041.927057	5580.005254	5809.243053	6250.173757
108004018	LOC108004018	uncharacterized LOC108004018	764.2775423	-3.713248142	0.248800943	-14.92457424	2.28E-50	1.78E-48	1297.30502	1991.186919	1453.643553	1537.155818	154.5739914	178.4160437	85.04111173	110.2978005	70.87762371
108004027	LOC108004027	echinoderm microtubule-associated protein-like 2	26614.72524	-1.359111492	0.090182939	-15.07060542	2.53E-51	2.04E-49	38054.78873	40957.22987	40257.6743	41784.5902	17177.21537	14194.7217	15368.45527	17140.14287	14597.70885
108004032	LOC108004032	uncharacterized LOC108004032	1485.051879	-2.739551094	0.19160611	-14.29782746	2.26E-46	1.55E-44	3478.789724	2879.189609	2764.461867	2135.295947	519.3397186	321.5894121	545.8621787	378.2605552	342.6779024
108004042	LOC108004042	protein TIS11	3854.181244	-1.127525056	0.138663041	-8.131402921	4.24E-16	5.97E-15	6035.288571	5073.435164	4527.560106	6428.398492	2363.392989	2160.082307	2424.035108	3085.631721	2589.806738
108004043	LOC108004043	protein bowel	4284.530227	-1.649588618	0.133281531	-12.37672319	3.49E-35	1.56E-33	8794.538966	6075.090076	5532.097627	7172.857848	2234.099791	2244.517883	2057.704165	2245.879755	2203.985934
108004059	LOC108004059	insulin receptor substrate 1	2528.03045	-1.394878644	0.103523179	-13.47407079	2.22E-41	1.24E-39	4265.404754	3844.47581	3461.131648	3850.929062	1384.665147	1325.271436	1506.027209	1617.926632	1496.442351
108004075	LOC108004075	uncharacterized LOC108004075	77.20894241	-2.2648625	0.410799396	-5.513305333	3.52E-08	2.30E-07	103.6624458	128.8058509	71.41261997	247.6171505	30.33695158	26.43200647	22.53226037	41.277091	22.80410502
108004152	LOC108004152	uncharacterized LOC108004152	2757.318067	-1.087180763	0.164275473	-6.618034576	3.64E-11	3.30E-10	3628.185602	3844.47581	3221.502634	4929.832361	2309.219862	1768.007544	1481.314408	1548.905923	2084.418464
108004161	LOC108004161	uncharacterized LOC108004161	11837.24858	-1.237203181	0.086515786	-14.3003171	2.18E-46	1.51E-44	17377.1797	18002.51187	15856.77553	18383.16157	8191.699234	6980.252376	7331.706786	7067.179318	7344.770798
108004187	LOC108004187	septin-7	4459.246771	-1.30182584	0.108583677	-11.98914863	4.05E-33	1.66E-31	7855.479163	6273.602622	5798.704742	6703.350004	2819.169571	2563.904628	2498.173513	2791.278695	2829.558004
108004206	LOC108004206	uncharacterized abhydrolase domain-containing protein DDB_G0269086	93.46428648	-1.270742351	0.418427968	-3.036944103	0.002389898	0.006872059	219.5204734	103.0446808	103.1515622	128.632286	66.45237012	39.64800971	23.25910748	65.63734143	91.83274724
108004240	LOC108004240	uncharacterized LOC108004240	162.9848417	-3.132041105	0.300883296	-10.40948817	2.24E-25	5.88E-24	326.2318146	281.8575091	233.2812252	442.1734831	28.17002646	52.12979054	35.61550833	43.98378549	23.42043218
108004261	LOC108004261	actin-binding LIM protein 2-like	27474.76345	-1.681217058	0.09179717	-18.31447583	6.34E-75	8.82E-73	46989.57689	44180.40687	38681.83582	48071.49318	13856.76379	13053.74008	14611.80743	13221.52592	14605.7211
108004262	LOC108004262	26S proteasome non-ATPase regulatory subunit 2-like	303.4419408	-1.933477445	0.296352621	-6.524246152	6.83E-11	6.05E-10	282.0228304	639.4831659	783.9518726	352.1308829	153.851683	106.4622483	166.4479879	111.6511478	134.9756486
108004314	LOC108004314	fibroblast growth factor 17	2308.437311	-1.558493625	0.128119931	-12.16433391	4.81E-34	2.04E-32	3533.669843	3647.478626	2972.351938	4432.990156	1289.320442	1171.084731	1164.409068	1182.825493	1381.805499
108004318	LOC108004318	toll-like receptor Tollo	121.8546137	-1.807337333	0.509380524	-3.548108434	0.000388008	0.001316614	185.9826233	230.3351687	158.6947111	233.1460184	7.223083708	38.1795649	87.94850016	102.1777171	53.00413599
108004356	LOC108004356	cAMP-specific 3',5'-cyclic phosphodiesterase-like	1011.909352	-1.280656402	0.132939366	-9.63338733	5.78E-22	1.22E-20	1233.278215	1691.145055	1464.752183	1623.982611	686.1929523	557.2748031	638.1717615	643.5166154	568.8699712
108004389	LOC108004389	uncharacterized LOC108004389	916.2920158	-2.16565983	0.238332658	-9.086710333	1.02E-19	1.90E-18	1144.860247	1469.902064	1783.728552	2051.684962	182.7440178	386.2009834	399.0390627	388.4106596	440.0575942
108004390	LOC108004390	uncharacterized LOC108004390	197.4922107	-1.705548932	0.281373144	-6.061519972	1.35E-09	1.03E-08	221.0449211	315.1954941	387.215095	361.7783044	50.56158596	104.2595811	111.2076076	110.2978005	115.8695066
108004424	LOC108004424	furin-like protease 1	13246.51811	-1.288029973	0.148304464	-8.685038453	3.79E-18	6.22E-17	17522.00223	20349.80909	17389.76644	23592.76915	9618.980575	7423.722706	6365.726979	9669.666072	7286.219717
108004429	LOC108004429	KAT8 regulatory NSL complex subunit 2	3744.081011	-1.098644381	0.1237044	-8.881206987	6.61E-19	1.18E-17	6309.689163	5000.697743	4983.013927	4982.893179	2671.096355	2871.543814	2472.007017	2283.773477	2122.014421
108004432	LOC108004432	uncharacterized LOC108004432	207.0673873	-3.161276202	0.398897489	-7.925034106	2.28E-15	3.02E-14	254.5827712	330.3491236	717.300094	332.83604	20.22463438	63.87734897	42.88397942	74.43409852	27.11839516
108004452	LOC108004452	enhancer of split mbeta protein	1539.145054	-1.720779757	0.262309299	-6.560117259	5.38E-11	4.81E-10	1667.745819	2601.878189	2831.113645	2942.463542	1374.55283	691.6375027	558.2185795	685.47038	499.2250018
108004453	LOC108004453	uncharacterized LOC108004453	11097.03367	-1.636768971	0.123162601	-13.28949666	2.66E-40	1.42E-38	21897.16722	15496.10155	15988.49214	17855.7692	5884.646297	5343.670642	6551.072991	5173.846521	5682.53644
108004461	LOC108004461	uncharacterized LOC108004461	53.37620502	-3.905127799	0.47089286	-8.293028264	1.10E-16	1.63E-15	112.8091322	101.5293178	176.1511293	53.06081797	7.945392079	6.608001618	4.361082653	7.443409852	10.47756177
108004474	LOC108004474	zinc finger protein 628-like	2789.154222	-1.747106067	0.230981429	-7.563837822	3.91E-14	4.63E-13	6736.534528	3491.396242	2696.223141	5367.182133	1747.986257	1207.061629	1090.99751	1211.245785	1553.760777
108004477	LOC108004477	enhancer of split mgamma protein-like	737.9144685	-2.13035306	0.248356409	-8.577805872	9.67E-18	1.55E-16	745.4549409	1122.883948	1899.575691	1398.87611	314.9264497	276.8018455	212.2393558	275.4061645	395.0657113
108004481	LOC108004481	E3 ubiquitin-protein ligase TRIM71-like	421.4923064	-1.021888623	0.23191901	-4.406230537	1.05E-05	4.74E-05	399.4053058	730.404943	537.9750705	680.1432122	236.1948373	365.6427562	246.4011699	366.7571036	230.5063588
108004519	LOC108004519	filamin-A	16890.18171	-1.515003004	0.129391398	-11.70868409	1.15E-31	4.44E-30	29854.78438	22804.69707	21968.10885	31129.01321	10544.2576	8647.67145	9747.746576	8455.036919	8860.319291
114576760	LOC114576760	uncharacterized LOC114576760	54.62495939	-5.441198724	1.328244345	-4.096534454	4.19E-05	0.000170957	166.1648028	139.4133916	95.21682663	77.1793716	0	4.405334412	0	0	9.24490744
114576776	LOC114576776	uncharacterized LOC114576776	1178.324501	-1.728106748	0.132307866	-13.06125481	5.48E-39	2.73E-37	1760.73713	2000.279097	1869.423696	2069.371901	725.1976043	513.221459	534.2326249	542.015572	590.4414218
114576780	LOC114576780	uncharacterized LOC114576780	18.63935628	-1.710411493	0.607557258	-2.815226828	0.004874282	0.012930571	30.48895464	30.30725905	30.1519951	30.55016792	6.500775338	4.405334412	6.541623979	18.94686144	9.861234603
114576800	LOC114576800	DNA ligase 1-like	74.25842619	-3.205699928	0.559509351	-5.729484092	1.01E-08	7.08E-08	248.4849803	121.2290362	115.8471391	102.9058288	2.889233483	13.95022564	39.24974387	10.82677797	12.94287042
114576807	LOC114576807	uncharacterized LOC114576807	6369.094653	-3.351413766	0.340606002	-9.839561673	7.60E-23	1.69E-21	13226.10852	11084.88	14382.50166	12374.42591	478.8904499	1224.682966	1411.537085	1332.370364	1806.454914
114576811	LOC114576811	uncharacterized LOC114576811	1412.823961	-2.977785211	0.203128672	-14.65960065	1.17E-48	8.70E-47	1533.594418	2704.92287	3280.219677	3455.384782	398.7142207	348.7556409	335.8033643	308.5631721	349.4575012
114576813	LOC114576813	uncharacterized LOC114576813	71.89576296	-2.240177684	0.433996243	-5.161744421	2.45E-07	1.41E-06	114.3335799	163.6591988	90.4559853	143.1034182	44.06081062	38.1795649	15.26378928	11.50345159	26.502068
114576817	LOC114576817	uncharacterized LOC114576817	388.6902894	-1.734261057	0.200568219	-8.646739072	5.30E-18	8.61E-17	759.1749705	616.7527216	406.2584603	760.5383909	200.8017271	201.9111605	184.6191656	182.0252046	186.1308031
114576832	LOC114576832	uncharacterized LOC114576832	77.15482404	-2.411190364	0.443984726	-5.430795751	5.61E-08	3.57E-07	117.3824754	174.2667395	88.86903819	181.693104	45.50542736	11.01333603	21.80541326	37.21704926	16.64083339
114576841	LOC114576841	uncharacterized LOC114576841	93.67409721	-1.984524277	0.413144263	-4.803465648	1.56E-06	7.92E-06	153.9692209	213.6661763	152.3469226	120.5927681	54.17312781	60.94045936	27.62019013	13.53347246	46.2245372
114576850	LOC114576850	uncharacterized LOC114576850	45.73258416	-4.071936906	0.686559173	-5.930933652	3.01E-09	2.23E-08	161.5914596	95.46786599	63.47788442	62.70823942	0	11.01333603	2.180541326	4.060041738	11.09388893
114576851	LOC114576851	uncharacterized LOC114576851	125.1496137	-3.591855211	0.467390061	-7.684919969	1.53E-14	1.89E-13	230.1916075	146.9902064	103.1515622	540.2556012	9.390008821	24.22933927	27.62019013	22.33022956	22.18777786
114576859	LOC114576859	uncharacterized LOC114576859	65.0982209	-3.136220019	0.450983812	-6.954174257	3.55E-12	3.61E-11	166.1648028	142.4441175	117.4340862	86.82679305	13.00155068	27.16622887	10.17585952	5.413388984	17.25716055
114576877	LOC114576877	uncharacterized LOC114576877	253.3543383	-2.642650503	0.37949219	-6.963649248	3.32E-12	3.39E-11	455.8098719	495.5236854	484.0188687	464.6841331	83.78777102	63.87734897	21.80541326	150.8982179	59.78373478
114576878	LOC114576878	uncharacterized LOC114576878	77.83181489	-3.257630309	0.397747563	-8.190195527	2.61E-16	3.72E-15	201.2271006	146.9902064	168.2163937	102.9058288	23.11386787	8.076446422	24.7128017	13.53347246	11.71021609
114576883	LOC114576883	uncharacterized LOC114576883	218.4791837	-1.827648897	0.258982803	-7.057028027	1.70E-12	1.78E-11	373.4896943	406.1172712	311.0416337	363.3862079	81.62084591	76.35912981	167.174835	94.05763359	93.06540156
114576886	LOC114576886	uncharacterized LOC114576886	25.49633563	-1.707403802	0.536086888	-3.184938559	0.001447847	0.004355098	42.6845365	30.30725905	33.32588932	59.49243227	11.55693393	22.02667206	13.08324796	10.82677797	6.163271627
114576890	LOC114576890	uncharacterized LOC114576890	55.10076301	-1.868072626	0.417025859	-4.479512685	7.48E-06	3.45E-05	128.0536095	66.6759699	60.3039902	114.1611538	28.89233483	30.83734088	34.16181411	15.56349333	17.25716055
114576896	LOC114576896	ninjurin-1-like	1762.225572	-1.967474908	0.178733922	-11.00784273	3.50E-28	1.14E-26	4469.68075	2433.672901	2664.484199	2450.445048	743.2553136	799.5681957	838.7815635	712.537325	747.6048483
114576905	LOC114576905	uncharacterized LOC114576905	44.72556795	-2.5027758	0.539364514	-4.640230746	3.48E-06	1.69E-05	68.60014794	100.0139549	93.62987952	67.53195015	26.72540972	16.88711525	7.268471088	3.383368115	18.48981488
114576911	LOC114576911	uncharacterized LOC114576911	117.298186	-1.268294161	0.310333516	-4.086874597	4.37E-05	0.000177302	227.1427121	148.5055693	147.5860813	172.0456825	80.17622916	40.38223211	71.95786377	64.9606678	102.9266362
114576912	LOC114576912	uncharacterized LOC114576912	954.5839979	-3.948499874	0.536466299	-7.36020116	1.84E-13	2.08E-12	3056.517703	1960.87966	1525.056173	1405.307724	80.89853754	52.86401294	184.6191656	259.1659976	65.94700641
114576924	LOC114576924	uncharacterized LOC114576924	83.86675134	-4.082296497	0.451436357	-9.042905902	1.53E-19	2.82E-18	146.3469823	163.6591988	180.9119706	212.2432719	2.889233483	7.34222402	17.44433061	6.090062607	17.87348772
114576929	LOC114576929	uncharacterized LOC114576929	147.4779236	-4.45640854	0.394898754	-11.28493947	1.56E-29	5.43E-28	221.0449211	309.1340423	366.5847825	358.5624972	13.72385905	20.55822726	25.43964881	6.090062607	6.163271627
114576934	LOC114576934	uncharacterized LOC114576934	345.1355365	-2.252960647	0.19482849	-11.56381516	6.29E-31	2.33E-29	719.5393295	433.3938044	666.5177864	641.5535264	113.4024142	146.8444804	114.1149961	141.4247872	129.4287042
114576944	LOC114576944	uncharacterized LOC114576944	24.40606997	-2.201495636	0.724132371	-3.040183982	0.002364337	0.006806936	24.39116371	57.58379219	79.34735553	11.25532502	8.66770045	21.29244966	7.268471088	6.766736229	3.081635813
114576964	LOC114576964	uncharacterized LOC114576964	96.01332607	-5.804226316	0.505188637	-11.48922579	1.49E-30	5.37E-29	213.4226825	142.4441175	291.9982683	197.7721397	0	2.936889608	2.180541326	4.736715361	8.628580277
114576966	LOC114576966	uncharacterized LOC114576966	43.85708375	-2.202148189	0.537046497	-4.100479571	4.12E-05	0.000168303	65.55125248	48.49161447	87.28209108	109.3374431	8.66770045	8.076446422	23.25910748	10.15010434	33.89799395
114576969	LOC114576969	uncharacterized LOC114576969	314.1672674	-1.020099188	0.30395614	-3.356073638	0.000790575	0.002511831	628.0724656	534.9231222	303.1068981	282.9910292	328.6503087	131.42581	224.5957566	178.6418365	215.0981798
114576973	LOC114576973	uncharacterized LOC114576973	126.1014314	-4.328065355	0.312492781	-13.85012907	1.27E-43	7.93E-42	260.6805622	243.9734353	260.2593261	303.8937757	7.945392079	8.076446422	17.44433061	13.53347246	19.10614204
114576975	LOC114576975	uncharacterized LOC114576975	63.30560773	-1.399330635	0.340048625	-4.115089817	3.87E-05	0.000158822	64.02680474	92.43714009	93.62987952	136.6718039	41.17157714	28.63467368	33.434967	37.21704926	42.52657422
114576983	LOC114576983	uncharacterized LOC114576983	854.1911454	-2.958079284	0.193173134	-15.31309876	6.25E-53	5.25E-51	1716.528146	1566.885293	1988.444729	1350.639003	288.20104	151.9840372	222.4152153	174.5817947	228.0410502
114576996	LOC114576996	uncharacterized LOC114576996	106.847823	-1.954440892	0.408505892	-4.784364016	1.72E-06	8.66E-06	163.1159073	77.28351057	152.3469226	334.4439436	44.78311899	35.24267529	50.87929761	69.02070954	34.51432111
114576997	LOC114576997	uncharacterized LOC114576997	41.2528059	-3.294507594	0.503006109	-6.549637339	5.77E-11	5.13E-10	60.97790928	57.58379219	120.6079804	90.04260019	10.83462556	14.68444804	5.087929761	4.060041738	7.395925952
114576998	LOC114576998	uncharacterized LOC114576998	196.0085285	-2.37050743	0.252154042	-9.401028859	5.40E-21	1.08E-19	373.4896943	360.6563826	274.5418501	411.6233152	93.90008821	81.49868662	62.50885135	46.69047998	59.16740762
114577007	LOC114577007	uncharacterized LOC114577007	90.41323865	-2.453095589	0.396406151	-6.188338866	6.08E-10	4.89E-09	242.3871894	175.7821025	139.6513457	104.5137324	49.83927759	25.69778407	18.17117772	38.57039651	19.10614204
114577015	LOC114577015	uncharacterized LOC114577015	67.48015283	-1.143674614	0.412503044	-2.772524059	0.005562341	0.014537993	146.3469823	86.37568828	57.13009598	98.08211807	29.6146432	44.05334412	55.96722738	25.03692405	64.71435208
114577019	LOC114577019	uncharacterized LOC114577019	90.96464647	-1.630739645	0.503260429	-3.240349431	0.001193833	0.003652148	82.32017753	104.5600437	161.8686053	234.7539219	20.22463438	57.26934735	14.53694218	77.81746664	65.33067924
114577020	LOC114577020	uncharacterized LOC114577020	59.50921361	-1.564498929	0.410564329	-3.810606084	0.000138627	0.000511875	109.7602367	86.37568828	88.86903819	91.65050377	10.83462556	31.57156328	36.34235544	35.18702839	44.99188288
114577037	LOC114577037	uncharacterized LOC114577037	42.761199	-2.677690588	0.753917562	-3.551702102	0.000382748	0.001301031	76.2223866	154.5670211	30.1519951	61.10033585	13.72385905	0	18.89802483	6.766736229	23.42043218
114577039	LOC114577039	uncharacterized LOC114577039	52.24141391	-2.864333436	0.452696771	-6.327267218	2.50E-10	2.10E-09	79.27128206	109.1061326	74.58651419	138.2797074	15.16847579	8.810668824	13.81009507	24.36025043	6.779598789
114577049	LOC114577049	uncharacterized LOC114577049	263.9183845	-1.309204361	0.244717655	-5.349856593	8.80E-08	5.46E-07	519.8366766	398.5404565	412.6062487	247.6171505	191.4117183	139.5022564	144.6425746	193.5286562	127.5797227
114577056	LOC114577056	uncharacterized LOC114577056	1038.391283	-4.089708289	0.203970045	-20.05053379	2.00E-89	4.02E-87	2240.938166	1980.579379	1812.2936	2672.335741	153.1293746	106.4622483	110.4807605	179.3185101	89.98376575
114577060	LOC114577060	uncharacterized LOC114577060	573.0041709	-1.709981011	0.323056542	-5.293132283	1.20E-07	7.33E-07	625.0235701	878.9105123	1531.403962	696.2222479	117.0139561	320.8551897	269.6602774	427.6577297	290.2900936
114577066	LOC114577066	uncharacterized LOC114577066	59.92677823	-2.763238996	0.439414159	-6.288461437	3.21E-10	2.65E-09	143.2980868	87.89105123	71.41261997	152.7508396	25.28079298	19.82400485	8.722165305	20.30020869	9.861234603
114577072	LOC114577072	uncharacterized LOC114577072	42.33608103	-1.638658508	0.5298006	-3.092972165	0.001981627	0.005808166	57.92901382	62.12988104	71.41261997	80.39517875	42.61619388	5.139556814	25.43964881	16.24016695	19.72246921
114577075	LOC114577075	uncharacterized LOC114577075	47.8921995	-2.085324659	0.703428576	-2.964515133	0.003031603	0.008526293	131.102505	18.18435543	79.34735553	104.5137324	21.66925113	10.27911363	14.53694218	2.706694492	48.68984585
114577079	LOC114577079	uncharacterized LOC114577079	148.4082332	-1.470332248	0.283064856	-5.194329904	2.05E-07	1.20E-06	152.4447732	304.5879534	217.4117541	246.009247	77.28699568	56.53512495	110.4807605	92.02761272	78.88987682
114577082	LOC114577082	oxygen-dependent choline dehydrogenase-like	45.16771765	-3.133121979	0.583474386	-5.369767817	7.88E-08	4.92E-07	134.1514004	101.5293178	28.56504799	91.65050377	11.55693393	2.202667206	8.722165305	18.27018782	9.861234603
114577084	LOC114577084	uncharacterized LOC114577084	406.79549	-4.150834647	0.290928464	-14.26754397	3.49E-46	2.37E-44	806.4328502	586.4454625	968.0377374	1059.608456	68.61929523	20.55822726	61.05515714	39.24707013	51.1551545
114577085	LOC114577085	uncharacterized LOC114577085	103.5280607	-2.044063372	0.420574684	-4.860167407	1.17E-06	6.07E-06	172.2625937	106.0754067	301.519951	135.0639003	76.56468731	34.50845289	47.24506207	20.30020869	38.21228409
114577090	LOC114577090	uncharacterized LOC114577090	28.56908313	-2.530033214	0.594696681	-4.25432543	2.10E-05	9.06E-05	80.79572979	65.16060695	31.73894221	33.76597507	4.333850225	5.139556814	7.995318196	18.94686144	9.24490744
114577094	LOC114577094	uncharacterized LOC114577094	263.8208663	-2.625340214	0.357883748	-7.335734648	2.21E-13	2.49E-12	942.1086984	360.6563826	409.4323545	262.0882827	86.6770045	46.99023373	114.1149961	83.90752925	68.41231506
114577102	LOC114577102	uncharacterized LOC114577102	30.15184343	-2.887616458	0.675337694	-4.275811177	1.90E-05	8.27E-05	131.102505	21.21508133	49.19536043	30.55016792	7.945392079	6.608001618	15.26378928	2.706694492	6.779598789
114577110	LOC114577110	uncharacterized LOC114577110	39.21569544	-2.91357538	0.542435243	-5.371287016	7.82E-08	4.88E-07	111.2846844	71.22205876	34.91283643	85.21888947	17.3354009	3.67111201	11.62955374	11.50345159	6.163271627
114577112	LOC114577112	uncharacterized LOC114577112	42.81602619	-2.749517767	0.507580076	-5.41691429	6.06E-08	3.84E-07	85.36907299	75.76814761	120.6079804	43.41339652	15.89078416	6.608001618	7.995318196	8.120083475	21.57145069
114577113	LOC114577113	uncharacterized LOC114577113	210.498835	-2.616844652	0.318138204	-8.225496405	1.94E-16	2.80E-15	445.1387377	377.3253751	330.084999	421.2707366	117.7362644	35.24267529	47.97190918	50.0738481	69.64496938
114577144	LOC114577144	uncharacterized LOC114577144	73.45532796	-1.450318831	0.328576257	-4.413948976	1.02E-05	4.59E-05	135.6758481	96.98322895	79.34735553	141.4955146	46.22773573	35.24267529	45.79136785	50.75052172	29.58370381
114577145	LOC114577145	uncharacterized LOC114577145	53.20418826	-2.801857709	0.458933834	-6.105145236	1.03E-09	8.04E-09	88.41796845	133.3519398	69.82567286	114.1611538	22.3915595	18.35556005	18.17117772	6.766736229	7.395925952
114577146	LOC114577146	uncharacterized LOC114577146	47.19883257	-1.503684307	0.496090256	-3.03107003	0.002436887	0.006995124	48.78232742	46.97625152	133.3035573	65.92404657	19.50232601	24.22933927	31.98127279	12.18012521	41.91024706
114577156	LOC114577156	uncharacterized LOC114577156	195.3831202	-2.325488547	0.240105067	-9.685295592	3.48E-22	7.44E-21	230.1916075	354.5949308	403.0845661	419.6628331	65.73006175	74.1564626	78.49948775	55.48723708	77.04089533
114577159	LOC114577159	uncharacterized LOC114577159	84.01181506	-1.109730432	0.290675457	-3.817764472	0.000134666	0.000498987	152.4447732	110.6214955	114.260192	101.2979252	59.95159478	44.78756652	63.96254557	65.63734143	43.14290139
114577160	LOC114577160	uncharacterized LOC114577160	76.28932821	-3.598166789	0.499861695	-7.198324707	6.10E-13	6.61E-12	143.2980868	127.290488	115.8471391	236.3618255	10.11231719	2.936889608	10.90270663	11.50345159	28.35104948
114577161	LOC114577161	uncharacterized LOC114577161	49.42418175	-2.088555738	0.429826814	-4.85906339	1.18E-06	6.09E-06	62.50235701	116.6829473	92.04293241	72.35566087	21.66925113	25.69778407	18.17117772	27.06694492	8.628580277
114577162	LOC114577162	uncharacterized LOC114577162	427.3210931	-5.448280488	0.304712166	-17.8800885	1.69E-71	2.21E-69	961.9265189	762.227565	639.5396855	1374.757557	15.89078416	39.64800971	18.89802483	17.5935142	15.40817907
114577163	LOC114577163	uncharacterized LOC114577163	1909.036867	-2.594359549	0.164534198	-15.76790463	5.17E-56	4.69E-54	2594.61004	3665.662982	4483.125587	3492.366565	507.0604763	533.0454638	600.3757118	577.2026004	727.8823791
114577165	LOC114577165	uncharacterized LOC114577165	69.00512743	-1.459928441	0.439760953	-3.319822804	0.000900746	0.002819779	120.4313708	74.25278466	180.9119706	51.4529144	36.11541854	54.33245775	19.62487194	42.63043825	41.2939199
114577173	LOC114577173	uncharacterized LOC114577173	294.8186285	-1.094777308	0.195186169	-5.608887733	2.04E-08	1.37E-07	434.4676036	416.7248119	420.5409843	401.9758937	249.1963879	139.5022564	218.0541326	179.9951837	192.9104019
114577178	LOC114577178	uncharacterized LOC114577178	155.5498177	-2.764109602	0.329880836	-8.379115434	5.33E-17	8.02E-16	350.6229784	384.9021899	157.1077639	289.4226435	49.83927759	66.08001618	37.06920255	29.77363941	35.13064827
114577179	LOC114577179	uncharacterized LOC114577179	58.70708365	-2.713234944	0.689705275	-3.933904876	8.36E-05	0.000322618	74.69793887	118.1983103	114.260192	136.6718039	0	10.27911363	24.7128017	37.21704926	12.32654325
114577206	LOC114577206	uncharacterized LOC114577206	30.43028569	-2.62157986	0.624463007	-4.198134768	2.69E-05	0.000113303	67.07570021	21.21508133	53.95620176	85.21888947	14.44616742	9.544891226	14.53694218	5.413388984	2.465308651
114577210	LOC114577210	mucin-22-like	3724.391716	-1.455787154	0.118877866	-12.24607413	1.76E-34	7.66E-33	5390.44718	5293.162792	5903.443251	6439.653818	2562.7501	1880.343571	1914.515285	2062.501203	2072.708248
114577224	LOC114577224	uncharacterized LOC114577224	108.3933117	-2.186978567	0.283416858	-7.716473117	1.20E-14	1.49E-13	208.8493393	192.4510949	193.6075475	170.4377789	49.11696922	49.92712333	24.7128017	50.0738481	36.3633026
114577226	LOC114577226	uncharacterized LOC114577226	41.79874961	-2.278286986	0.565846754	-4.026332165	5.67E-05	0.000225899	41.16008876	137.8980287	33.32588932	86.82679305	20.22463438	15.41867044	7.268471088	8.796757098	25.26941367
114577242	LOC114577242	uncharacterized LOC114577242	58.38221492	-3.73705939	0.47309082	-7.899243084	2.81E-15	3.67E-14	125.004714	154.5670211	117.4340862	83.6109859	4.333850225	5.139556814	6.541623979	18.94686144	9.861234603
114577249	LOC114577249	zinc finger protein 41-like	534.4080008	-1.216397708	0.152401011	-7.981559321	1.44E-15	1.96E-14	920.7664301	825.872809	636.3657913	744.4593552	324.3164585	340.6791945	294.3730791	351.1936103	371.6452791
114577256	LOC114577256	uncharacterized LOC114577256	1205.328567	-2.203444416	0.23319752	-9.448832984	3.43E-21	7.00E-20	2500.09428	2524.594679	1323.51389	2183.533055	621.1851989	382.5298714	526.9641539	501.4151546	284.126822
114577260	LOC114577260	uncharacterized LOC114577260	43.21850119	-1.084665703	0.42780834	-2.535401022	0.011231866	0.026900758	83.84462526	69.70669581	52.36925465	38.5896858	28.89233483	35.9768977	39.24974387	16.91684057	23.42043218
114577269	LOC114577269	uncharacterized LOC114577269	78.52928438	-2.220290094	0.411457702	-5.396156363	6.81E-08	4.29E-07	208.8493393	80.31423647	141.2382928	127.0243824	15.16847579	19.82400485	36.34235544	45.33713274	32.66533962
114577276	LOC114577276	uncharacterized LOC114577276	171.6131494	-4.446901631	0.416279458	-10.68249116	1.23E-26	3.51E-25	554.8989744	256.0963389	215.824807	434.1339652	10.11231719	26.43200647	5.087929761	20.97688231	20.95512353
114577277	LOC114577277	uncharacterized LOC114577277	268.7588482	-7.307289655	1.440261922	-5.073583871	3.90E-07	2.18E-06	295.74286	601.5990921	791.8866081	710.6933801	0	10.27911363	0	0	8.628580277
114577307	LOC114577307	uncharacterized LOC114577307	127.1035034	-1.530806184	0.34340725	-4.457699082	8.28E-06	3.80E-05	323.1829192	133.3519398	182.4989177	159.1824539	51.28389433	95.44891226	90.12904149	59.54727882	49.30617301
114577309	LOC114577309	uncharacterized LOC114577309	319.3078349	-5.005596145	0.381346687	-13.12610365	2.33E-39	1.18E-37	489.347722	794.050187	626.8441087	855.4047019	16.61309253	31.57156328	30.52757857	25.71359767	3.697962976
114577311	LOC114577311	uncharacterized LOC114577311	90.34503449	-2.186367145	0.448403852	-4.875888414	1.08E-06	5.63E-06	201.2271006	93.95250304	196.7814417	146.3192253	24.55848461	13.95022564	22.53226037	59.54727882	54.23679032
114577316	LOC114577316	uncharacterized LOC114577316	268.850233	-4.711042655	0.32204715	-14.62842521	1.85E-48	1.36E-46	708.8681954	656.1521583	418.9540372	525.784469	10.83462556	30.10311848	20.35171905	12.85679884	35.74697544
114577328	LOC114577328	uncharacterized LOC114577328	109.2427324	-2.214689228	0.389765037	-5.682113633	1.33E-08	9.17E-08	310.9873373	172.7513766	149.1730284	141.4955146	51.28389433	27.90045127	69.05047533	22.33022956	38.21228409
114577329	LOC114577329	uncharacterized LOC114577329	63.78066575	-1.724771624	0.441169022	-3.909548353	9.25E-05	0.000353159	91.46686392	146.9902064	52.36925465	125.4164788	43.33850225	34.50845289	39.24974387	27.74361854	12.94287042
114577331	LOC114577331	uncharacterized LOC114577331	38.44745683	-1.901535008	0.481639521	-3.948046049	7.88E-05	0.00030572	65.55125248	80.31423647	66.65177864	46.62920367	23.83617624	18.35556005	10.90270663	26.3902713	7.395925952
114577339	LOC114577339	uncharacterized LOC114577339	129.3574567	-3.279865744	0.489813586	-6.696151027	2.14E-11	2.00E-10	341.476292	274.2806944	298.3460568	117.376961	7.945392079	13.95022564	42.15713231	51.42719534	17.25716055
114577342	LOC114577342	uncharacterized LOC114577342	143.5002133	-1.869475524	0.48597005	-3.846894524	0.000119624	0.000448515	222.5693689	100.0139549	371.3456239	268.519897	52.0062027	29.36889608	47.24506207	160.3716486	40.06126557
114577345	LOC114577345	uncharacterized LOC114577345	157.2484414	-3.353002098	0.420487142	-7.974089485	1.54E-15	2.07E-14	365.8674557	342.4720272	274.5418501	278.1673185	10.11231719	54.33245775	12.35640085	45.33713274	32.04901246
114577346	LOC114577346	uncharacterized LOC114577346	680.4448546	-1.843768544	0.174183455	-10.58521057	3.49E-26	9.73E-25	1155.531381	1156.221933	909.3206943	1321.696739	236.1948373	283.4098472	350.3403064	332.2467489	379.041205
114577350	LOC114577350	uncharacterized LOC114577350	57.49063633	-1.121438301	0.422970104	-2.65134176	0.008017267	0.019988419	112.8091322	81.82959942	90.4559853	43.41339652	38.28234366	37.4453425	53.05983894	17.5935142	42.52657422
114577362	LOC114577362	uncharacterized LOC114577362	808.8355027	-2.289702989	0.219366875	-10.43777911	1.67E-25	4.40E-24	1419.260838	1439.594805	1348.905044	1590.216636	408.8265379	212.9244966	189.7070954	284.8795953	385.2044767
114577381	LOC114577381	uncharacterized LOC114577381	44.06222885	-1.628771581	0.497466008	-3.274136431	0.001059854	0.003280943	70.12459567	27.27653314	109.4993506	75.57146802	23.83617624	10.27911363	34.16181411	23.00690318	22.80410502
114577409	LOC114577409	uncharacterized LOC114577409	55.09474175	-1.823390254	0.503471828	-3.621633135	0.000292749	0.001017913	54.88011835	119.7136732	103.1515622	88.43469662	43.33850225	41.85067691	20.35171905	14.8868197	9.24490744
114577411	LOC114577411	uncharacterized LOC114577411	545.5480973	-3.791101936	0.297071292	-12.7615897	2.69E-37	1.30E-35	1294.256124	1122.883948	920.4293241	1165.730092	44.78311899	56.53512495	108.3002192	142.7781344	54.23679032
114577424	LOC114577424	uncharacterized LOC114577424	67.7988926	-2.119129512	0.354773878	-5.973183613	2.33E-09	1.75E-08	146.3469823	95.46786599	82.52124975	149.5350325	34.6708018	17.62133765	26.89334302	32.4803339	24.65308651
114577425	LOC114577425	uncharacterized LOC114577425	43.08860863	-4.718481819	0.840845138	-5.611594342	2.00E-08	1.35E-07	82.32017753	115.1675844	60.3039902	112.5532502	0	0	1.453694218	13.53347246	2.465308651
114577429	LOC114577429	uncharacterized LOC114577429	36.20468364	-2.574053104	0.564052952	-4.563495494	5.03E-06	2.38E-05	68.60014794	101.5293178	46.0214662	53.06081797	2.166925113	16.88711525	17.44433061	11.50345159	8.628580277
114577466	LOC114577466	uncharacterized LOC114577466	166.0580127	-3.719269387	0.27614338	-13.46861685	2.39E-41	1.33E-39	233.240503	410.6633601	433.2365612	287.8147399	23.83617624	21.29244966	31.98127279	28.42029216	24.03675934
114577467	LOC114577467	uncharacterized LOC114577467	123.1110337	-2.793939079	0.417430122	-6.693189911	2.18E-11	2.03E-10	158.5425641	425.8169896	201.542283	152.7508396	23.11386787	63.87734897	20.35171905	31.80366028	30.20003097
114577469	LOC114577469	uncharacterized LOC114577469	1002.86603	-1.39812072	0.142552161	-9.80778342	1.04E-22	2.28E-21	1484.812091	1547.185574	1409.209034	1680.259236	707.8622034	560.9459151	623.6348193	551.4890027	460.3963905
114577473	LOC114577473	uncharacterized LOC114577473	44.171965	-1.196465668	0.402409466	-2.973254284	0.002946602	0.00831124	70.12459567	81.82959942	66.65177864	38.5896858	25.28079298	22.02667206	28.34703724	41.277091	23.42043218
114577477	LOC114577477	uncharacterized LOC114577477	369.6577979	-3.330283586	0.235707679	-14.12887182	2.52E-45	1.67E-43	731.7349114	697.0669581	758.5607188	771.793716	55.61774456	48.45867853	117.0223845	75.78744577	70.87762371
114577498	LOC114577498	uncharacterized LOC114577498	220.678787	-1.224640275	0.26034461	-4.703920215	2.55E-06	1.26E-05	335.378501	453.0935227	212.6509128	292.6384506	100.4008635	139.5022564	181.7117772	140.07144	130.6613585
114577511	LOC114577511	uncharacterized LOC114577511	50.96432992	-3.180720472	0.472026097	-6.738441988	1.60E-11	1.51E-10	83.84462526	95.46786599	76.1734613	147.9271289	6.500775338	12.48178083	7.268471088	7.443409852	21.57145069
114577516	LOC114577516	uncharacterized LOC114577516	130.9960755	-1.644010626	0.342576129	-4.798964342	1.59E-06	8.08E-06	121.9558186	339.4413013	169.8033408	210.6353683	86.6770045	70.48535059	82.13372329	53.45721621	44.37555571
114577519	LOC114577519	uncharacterized LOC114577519	5573.212988	-8.932191833	0.234362524	-38.11271387	0	0	14694.15169	13095.76663	9761.311677	12478.93964	48.39466085	23.49511686	20.35171905	22.33022956	14.17552474
114577520	LOC114577520	uncharacterized LOC114577520	191.195609	-2.601805809	0.236957455	-10.98005468	4.77E-28	1.54E-26	370.4407989	374.2946492	363.4108883	318.3649078	48.39466085	66.81423858	69.77732244	71.05073041	38.21228409
114577528	LOC114577528	filamin-binding LIM protein 1-like	101.9826102	-3.383468057	0.5189238	-6.520163568	7.02E-11	6.19E-10	214.9471302	193.9664579	176.1511293	234.7539219	15.16847579	12.48178083	31.98127279	2.030020869	36.3633026
114577529	LOC114577529	uncharacterized LOC114577529	30.4675819	-2.716202532	0.617445934	-4.399093719	1.09E-05	4.88E-05	36.58674557	75.76814761	57.13009598	61.10033585	2.889233483	2.202667206	12.35640085	10.15010434	16.02450623
114577549	LOC114577549	uncharacterized LOC114577549	121.9776485	-1.562469409	0.320219868	-4.879364346	1.06E-06	5.54E-06	120.4313708	153.0516582	291.9982683	205.8116576	61.39621152	92.51202265	63.23569846	51.42719534	57.93475329
114577551	LOC114577551	uncharacterized LOC114577551	69.46430687	-1.622939611	0.414394115	-3.916415679	8.99E-05	0.000343928	187.507071	124.2597621	53.95620176	78.78727517	42.61619388	34.50845289	46.51821496	24.36025043	32.66533962
114577554	LOC114577554	uncharacterized LOC114577554	565.7407612	-4.161206444	0.218039661	-19.08463089	3.39E-81	5.42E-79	1509.203255	1321.396494	776.017137	1152.866863	55.61774456	58.73779216	77.04579353	58.19393157	82.5878398
114577564	LOC114577564	uncharacterized LOC114577564	786.3161296	-3.026907772	0.222073856	-13.63018512	2.65E-42	1.57E-40	1664.696923	1380.49565	1617.099106	1474.447578	117.7362644	131.42581	193.3413309	237.5124417	260.0900627
114577569	LOC114577569	uncharacterized LOC114577569	414.0954194	-3.281603037	0.37412477	-8.771413449	1.76E-18	3.01E-17	727.1615682	627.3602622	815.6908148	1131.964117	119.1808812	50.66134574	149.0036573	25.71359767	80.12253115
114577573	LOC114577573	uncharacterized LOC114577573	116.6698939	-1.058159575	0.250828885	-4.218651201	2.46E-05	0.000104449	207.3248915	150.0209323	133.3035573	165.6140682	87.39931287	63.14312657	70.50416955	84.58420287	88.13478426
114577575	LOC114577575	uncharacterized LOC114577575	135.1093462	-2.055489823	0.310264371	-6.624962509	3.47E-11	3.16E-10	170.738146	230.3351687	207.8900715	326.4044257	55.61774456	40.38223211	45.79136785	50.0738481	88.75111143
114577577	LOC114577577	uncharacterized LOC114577577	17.93512675	-2.528901675	0.749658043	-3.373406981	0.000742441	0.002370577	28.96450691	31.822622	30.1519951	41.80549295	10.83462556	0	5.087929761	4.736715361	8.012253115
114577578	LOC114577578	uncharacterized LOC114577578	62.80101468	-1.793783005	0.369632215	-4.852886011	1.22E-06	6.27E-06	74.69793887	145.4748434	77.76040842	117.376961	44.06081062	24.96356167	27.62019013	30.45031303	22.80410502
114577580	LOC114577580	uncharacterized LOC114577580	45.20209682	-1.649832135	0.441565945	-3.736321047	0.000186732	0.000673539	91.46686392	60.61451809	76.1734613	62.70823942	15.16847579	11.74755843	39.24974387	25.03692405	24.65308651
114577583	LOC114577583	uncharacterized LOC114577583	145.9483262	-1.196436482	0.279651805	-4.278307742	1.88E-05	8.19E-05	164.6403551	251.5502501	165.0424995	268.519897	85.95469613	99.12002427	103.2122894	115.7111895	59.78373478
114577589	LOC114577589	uncharacterized LOC114577589	29.19939759	-2.555212902	0.718187496	-3.557863256	0.000373884	0.001273866	36.58674557	34.8533479	76.1734613	69.13985372	13.72385905	8.076446422	9.449012414	0	14.7918519
114577606	LOC114577606	uncharacterized LOC114577606	102.2460593	-2.669842578	0.288868271	-9.242422396	2.41E-20	4.66E-19	146.3469823	242.4580724	168.2163937	212.2432719	27.44771809	25.69778407	27.62019013	40.60041738	29.58370381
114577607	LOC114577607	uncharacterized LOC114577607	73.61299817	-2.09513215	0.428388112	-4.890733643	1.00E-06	5.27E-06	129.5780572	131.8365768	115.8471391	135.0639003	38.28234366	21.29244966	57.42092159	12.85679884	20.33879637
114577608	LOC114577608	uncharacterized protein DDB_G0271670-like	569.3387842	-1.2662824	0.184577168	-6.860449829	6.86E-12	6.79E-11	1021.37998	907.7024084	582.4095896	860.2284126	380.6565114	299.56274	330.7154345	414.1242572	327.2697234
114577609	LOC114577609	uncharacterized LOC114577609	59.09253903	-2.707507984	0.747073107	-3.624153992	0.000289909	0.001008938	286.5961736	86.37568828	46.0214662	27.33436077	2.889233483	11.01333603	36.34235544	29.09696579	6.163271627
114577610	LOC114577610	uncharacterized LOC114577610	433.2656692	-4.254062081	0.236119215	-18.01658576	1.44E-72	1.94E-70	1021.37998	615.2373586	869.6470166	1152.866863	46.95004411	57.26934735	53.05983894	52.78054259	30.20003097
114577615	LOC114577615	uncharacterized LOC114577615	31.42744955	-1.486807761	0.530359572	-2.803395731	0.005056758	0.013350984	41.16008876	69.70669581	42.84757198	41.80549295	25.28079298	18.35556005	7.995318196	27.06694492	8.628580277
114577624	LOC114577624	uncharacterized LOC114577624	32.31811536	-3.180182849	0.833254062	-3.816582474	0.000135313	0.000500748	41.16008876	59.09915514	33.32588932	122.2006717	0	11.01333603	1.453694218	4.736715361	17.87348772
114577628	LOC114577628	uncharacterized LOC114577628	113.7304326	-2.704110876	0.358903025	-7.53437749	4.91E-14	5.77E-13	263.7294576	283.3728721	128.542716	183.3010075	26.00310135	38.1795649	34.16181411	17.5935142	48.68984585
114577637	LOC114577637	uncharacterized LOC114577637	24.7214818	-1.559575531	0.609960759	-2.556845678	0.010562607	0.02548068	74.69793887	25.76117019	28.56504799	27.33436077	8.66770045	11.01333603	5.81477687	20.30020869	20.33879637
114577639	LOC114577639	uncharacterized LOC114577639	36.6479766	-1.209800581	0.50739912	-2.384317459	0.017110835	0.038794077	45.73343196	21.21508133	58.71704309	88.43469662	17.3354009	30.83734088	32.70811989	17.5935142	17.25716055
114577641	LOC114577641	uncharacterized LOC114577641	52.38179186	-2.574912396	0.509564202	-5.053165791	4.35E-07	2.42E-06	57.92901382	118.1983103	130.1296631	83.6109859	4.333850225	11.74755843	15.99063639	29.77363941	19.72246921
114577646	LOC114577646	uncharacterized LOC114577646	22.25206972	-4.33984125	1.237744908	-3.506248519	0.000454471	0.001520934	56.40456608	42.43016266	26.97810088	62.70823942	0	11.74755843	0	0	0
114577651	LOC114577651	uncharacterized LOC114577651	918.7899724	-2.067039925	0.167510611	-12.33975515	5.53E-35	2.47E-33	1576.278955	1306.242865	1791.663288	1694.730368	345.9857096	433.9254396	455.7331372	278.112859	386.437131
114577671	LOC114577671	uncharacterized LOC114577671	143.4914759	-1.328539284	0.238376686	-5.573276933	2.50E-08	1.67E-07	245.4360848	163.6591988	255.4984848	197.7721397	72.95314546	82.96713142	101.7585952	76.46411939	94.91438305
114577676	LOC114577676	uncharacterized LOC114577676	24.40397849	-3.047859701	0.593917697	-5.131787987	2.87E-07	1.64E-06	62.50235701	45.46088857	53.95620176	28.94226435	2.889233483	2.202667206	8.722165305	8.796757098	6.163271627
114577680	LOC114577680	uncharacterized LOC114577680	236.8648163	-2.804551654	0.224313965	-12.50279559	7.21E-36	3.29E-34	423.7964695	416.7248119	522.1055994	445.3892902	88.84392961	49.92712333	63.96254557	71.72740403	49.30617301
114577686	LOC114577686	uncharacterized LOC114577686	29.45272468	-2.014767475	0.551316333	-3.654467237	0.000257717	0.00090499	50.30677516	57.58379219	26.97810088	67.53195015	16.61309253	15.41867044	13.08324796	3.383368115	14.17552474
114577691	LOC114577691	uncharacterized LOC114577691	86.15675569	-3.422275455	0.5605643	-6.105054232	1.03E-09	8.04E-09	135.6758481	86.37568828	279.3026915	192.948429	2.889233483	16.88711525	36.34235544	17.5935142	7.395925952
114577715	LOC114577715	uncharacterized LOC114577715	79.59975748	-2.347009219	0.336822149	-6.968096447	3.21E-12	3.29E-11	112.8091322	130.3212139	176.1511293	155.9666468	28.89233483	16.15289284	38.52289676	23.6835768	33.89799395
114577722	LOC114577722	uncharacterized LOC114577722	153.1664932	-2.42364028	0.496421629	-4.882221354	1.05E-06	5.47E-06	106.7113412	430.3630785	342.7805759	237.9697291	25.28079298	76.35912981	67.59678112	78.49414026	12.94287042
114577723	LOC114577723	uncharacterized LOC114577723	1593.4147	-3.919595266	0.172344993	-22.74272782	1.69E-114	5.65E-112	3250.122565	3111.040141	2948.547731	3937.755855	257.8640884	179.8844885	159.9063639	215.1822121	280.428859
114577747	LOC114577747	uncharacterized LOC114577747	516.8648121	-2.77858868	0.295554439	-9.401275413	5.39E-21	1.08E-19	708.8681954	995.5934597	1188.623386	1041.921517	266.5317888	102.0569139	85.04111173	110.2978005	152.8491363
114577785	LOC114577785	uncharacterized LOC114577785	112.5917204	-3.173720383	0.472505852	-6.716785354	1.86E-11	1.75E-10	330.8051578	166.6899248	196.7814417	196.1642361	30.33695158	15.41867044	7.268471088	16.24016695	53.62046315
114577795	LOC114577795	uncharacterized LOC114577795	242.0503799	-7.462526752	0.723564907	-10.3135554	6.12E-25	1.54E-23	628.0724656	471.2778782	395.1498305	668.8878872	1.444616742	1.468444804	2.907388435	0	9.24490744
114577800	LOC114577800	uncharacterized LOC114577800	1201.124129	-1.757143473	0.161083254	-10.90829385	1.05E-27	3.32E-26	2157.093541	1765.397839	1550.447327	2418.286977	670.3021681	611.6072608	609.0978772	565.0224752	462.8616992
114577801	LOC114577801	uncharacterized LOC114577801	137.8246908	-2.728654153	0.409034521	-6.670962988	2.54E-11	2.35E-10	277.4494872	433.3938044	144.4121871	188.1247183	31.05925995	55.06668015	33.434967	60.22395244	17.25716055
114577814	LOC114577814	uncharacterized LOC114577814	27.36833961	-2.520419055	0.519461495	-4.851984368	1.22E-06	6.29E-06	41.16008876	37.88407381	38.08673065	85.21888947	6.500775338	5.873779216	10.90270663	10.82677797	9.861234603
114577816	LOC114577816	uncharacterized LOC114577816	632.8472214	-2.061171066	0.21165713	-9.738254807	2.07E-22	4.46E-21	1326.269527	837.9957126	977.5594201	1241.30156	213.0809694	290.7520712	287.104608	181.348531	340.2125938
114577820	LOC114577820	uncharacterized LOC114577820	65.64607996	-1.920569485	0.382754253	-5.017761323	5.23E-07	2.87E-06	118.9069231	103.0446808	101.5646151	120.5927681	22.3915595	33.77423049	22.53226037	50.75052172	17.25716055
114577821	LOC114577821	uncharacterized LOC114577821	48.66488424	-1.041837516	0.378916283	-2.749518987	0.00596828	0.015426421	97.56465485	46.97625152	49.19536043	78.78727517	37.56003528	26.43200647	33.434967	37.21704926	30.81635813
114577823	LOC114577823	uncharacterized LOC114577823	87.33166331	-2.15625193	0.458008426	-4.707887032	2.50E-06	1.24E-05	211.8982347	180.3281913	158.6947111	62.70823942	32.50387669	29.36889608	48.69875629	50.0738481	11.71021609
114577824	LOC114577824	transmembrane protease serine 9-like	48.31141434	-1.753302797	0.422818163	-4.146706432	3.37E-05	0.000139737	77.74683433	125.775125	53.95620176	59.49243227	33.22618506	22.76089446	23.98595459	23.6835768	14.17552474
114577832	LOC114577832	uncharacterized LOC114577832	35.53971737	-2.735588585	0.520623165	-5.254450371	1.48E-07	8.90E-07	51.83122289	113.6522214	42.84757198	61.10033585	7.945392079	4.405334412	13.81009507	9.473430721	14.7918519
114577836	LOC114577836	uncharacterized LOC114577836	806.3280894	-2.100055129	0.223065253	-9.414532751	4.75E-21	9.54E-20	1222.607081	1295.635324	1285.42716	1815.323136	472.3896745	195.3031589	304.5489386	311.9465402	353.7717914
114577838	LOC114577838	uncharacterized LOC114577838	101.7418144	-2.932635878	0.393885068	-7.445410135	9.66E-14	1.12E-12	114.3335799	259.1270648	215.824807	197.7721397	13.00155068	14.68444804	31.98127279	40.60041738	28.35104948
114577853	LOC114577853	uncharacterized LOC114577853	176.8039041	-1.383421555	0.410609488	-3.369190421	0.000753893	0.002405828	94.51575938	189.420369	411.0193016	381.0731473	84.51007939	50.66134574	141.7351862	115.0345159	123.2654325
114577888	LOC114577888	uncharacterized LOC114577888	66.58432041	-2.05899042	0.438487211	-4.695668121	2.66E-06	1.31E-05	121.9558186	87.89105123	106.3254564	144.7113217	8.66770045	36.7111201	42.88397942	29.77363941	20.33879637
114577889	LOC114577889	uncharacterized LOC114577889	39.17054207	-1.641827342	0.492187603	-3.335775487	0.000850618	0.002676481	62.50235701	69.70669581	87.28209108	32.1580715	25.28079298	24.96356167	8.722165305	27.74361854	14.17552474
114577897	LOC114577897	uncharacterized LOC114577897	57.67737515	-1.793144403	0.438250837	-4.091593793	4.28E-05	0.000174313	64.02680474	93.95250304	120.6079804	102.9058288	45.50542736	19.82400485	14.53694218	39.24707013	18.48981488
114577906	LOC114577906	uncharacterized LOC114577906	674.495928	-3.989785916	0.163725377	-24.36876911	3.67E-131	1.53E-128	1603.719014	1185.013829	1336.209467	1503.389843	96.06701332	69.01690579	85.04111173	86.61422374	105.3919448
114577917	LOC114577917	uncharacterized LOC114577917	427.5852793	-4.96507953	0.236065195	-21.03266227	3.30E-98	8.56E-96	870.459655	1106.214955	764.9085073	958.3105306	46.22773573	32.30578569	21.80541326	20.30020869	27.73472232
114577926	LOC114577926	uncharacterized LOC114577926	158.5494843	-2.760162753	0.355898312	-7.755481432	8.80E-15	1.11E-13	332.3296056	262.1577907	433.2365612	176.8693932	80.17622916	36.7111201	26.89334302	37.89372289	40.67759274
114577938	LOC114577938	uncharacterized LOC114577938	325.9881108	-1.887190933	0.225234841	-8.378770012	5.35E-17	8.03E-16	432.9431559	540.984574	664.9308393	554.7267333	119.1808812	140.9707012	131.5593267	128.5679884	220.0287971
114577940	LOC114577940	uncharacterized LOC114577940	183.3352281	-3.5787793	0.335556961	-10.66519165	1.48E-26	4.21E-25	295.74286	442.4859821	274.5418501	480.7631689	16.61309253	52.12979054	37.79604966	20.97688231	28.96737665
114577941	LOC114577941	uncharacterized LOC114577941	747.6311539	-1.846958573	0.152774537	-12.08943986	1.20E-33	5.01E-32	1515.301046	1004.685637	1169.58002	1304.009799	312.7595246	356.097865	339.4375998	402.6208057	324.1880876
114577947	LOC114577947	uncharacterized LOC114577947	198.4816314	-3.192089415	0.240899361	-13.25071765	4.47E-40	2.34E-38	365.8674557	431.8784414	449.1060323	324.7965221	33.22618506	55.06668015	31.25442568	43.98378549	51.1551545
114577952	LOC114577952	uncharacterized LOC114577952	437.0588741	-2.363833558	0.241711748	-9.779555946	1.38E-22	2.99E-21	963.4509666	724.3434912	983.9072085	493.6263975	132.9047402	104.9938035	162.0869053	182.7018782	185.514476
114577954	LOC114577954	uncharacterized LOC114577954	54.23783649	-1.448810445	0.368366918	-3.933063409	8.39E-05	0.000323598	56.40456608	106.0754067	96.80377374	75.57146802	29.6146432	39.64800971	24.7128017	22.33022956	36.97962976
114577956	LOC114577956	uncharacterized LOC114577956	301.2133367	-3.32483165	0.261233237	-12.72744497	4.16E-37	1.99E-35	527.4589153	566.7457442	441.1712967	874.6995447	58.50697804	61.67468177	56.69407448	83.90752925	40.06126557
114577958	LOC114577958	uncharacterized LOC114577958	285.3673995	-1.457657935	0.292213003	-4.988340427	6.09E-07	3.29E-06	268.3028008	340.9566643	499.8883398	656.0246586	209.4694275	164.465818	151.9110457	96.08765446	181.2001858
114577959	LOC114577959	uncharacterized LOC114577959	3671.135339	-1.292279346	0.101992283	-12.67036399	8.63E-37	4.05E-35	5930.101677	5964.46858	4841.775634	5138.859825	2296.218311	2019.111605	2245.957566	2395.424625	2208.300224
114577962	LOC114577962	uncharacterized LOC114577962	33.02594927	-2.889453544	0.787465215	-3.669309437	0.000243207	0.000858164	56.40456608	98.4985919	20.63031244	78.78727517	0	8.810668824	19.62487194	3.383368115	11.09388893
114577971	LOC114577971	uncharacterized LOC114577971	259.7347236	-8.340431603	1.262682741	-6.605326368	3.97E-11	3.59E-10	410.0764399	265.1885167	574.474854	1078.903299	0	2.202667206	0	6.766736229	0
114577984	LOC114577984	uncharacterized LOC114577984	172.8545368	-1.726473154	0.255813306	-6.748957603	1.49E-11	1.41E-10	349.0985306	233.3658947	220.5856484	326.4044257	56.34005293	86.63824343	85.04111173	94.05763359	104.1592905
114577987	LOC114577987	uncharacterized LOC114577987	69.8327539	-1.425636789	0.336021584	-4.242694095	2.21E-05	9.49E-05	71.6490434	107.5907696	93.62987952	155.9666468	45.50542736	44.05334412	44.33767364	32.4803339	33.28166678
114577997	LOC114577997	uncharacterized LOC114577997	20.57958266	-2.755278968	0.73257769	-3.761074089	0.000169185	0.000615569	38.1111933	57.58379219	38.08673065	22.51065005	0	7.34222402	9.449012414	4.736715361	7.395925952
114578005	LOC114578005	uncharacterized LOC114578005	39.92727646	-1.477043144	0.45350247	-3.256968248	0.00112609	0.003469439	82.32017753	37.88407381	68.23872575	59.49243227	33.22618506	26.43200647	17.44433061	11.50345159	22.80410502
114578059	LOC114578059	uncharacterized LOC114578059	177.5861948	-2.058554293	0.300660933	-6.846763477	7.55E-12	7.43E-11	318.609576	362.1717456	250.7376435	297.4621614	107.6239473	99.12002427	47.24506207	69.69738316	45.60821004
114578061	LOC114578061	uncharacterized LOC114578061	123.7773398	-2.67364528	0.381582064	-7.006737292	2.44E-12	2.52E-11	225.6182643	259.1270648	287.237427	159.1824539	69.3416036	29.36889608	35.61550833	32.4803339	16.02450623
114578063	LOC114578063	uncharacterized LOC114578063	935.0092624	-3.755858198	0.165297709	-22.72178013	2.73E-114	8.86E-112	2030.564379	2197.276281	1380.643986	2093.490455	151.6847579	132.1600324	156.2721284	151.5748915	121.416451
114578064	LOC114578064	uncharacterized LOC114578064	135.710136	-3.349344098	0.335965599	-9.969306706	2.08E-23	4.76E-22	217.9960257	271.2499685	330.084999	268.519897	13.00155068	40.38223211	34.88866122	16.91684057	28.35104948
114578065	LOC114578065	uncharacterized LOC114578065	47.26158267	-2.04157256	0.492524	-4.145122999	3.40E-05	0.000140606	108.235789	37.88407381	103.1515622	77.1793716	11.55693393	11.01333603	18.89802483	35.86370202	21.57145069
114578071	LOC114578071	uncharacterized LOC114578071	35.90456635	-1.258989737	0.529929123	-2.375770045	0.017512373	0.039558595	41.16008876	53.03770333	79.34735553	38.5896858	36.83772691	15.41867044	28.34703724	23.00690318	7.395925952
114578099	LOC114578099	uncharacterized LOC114578099	34.83957392	-1.423145959	0.481482878	-2.955756113	0.003119036	0.008725982	45.73343196	46.97625152	66.65177864	54.66872155	30.33695158	9.544891226	13.08324796	17.5935142	28.96737665
114578107	LOC114578107	uncharacterized LOC114578107	198.9916115	-2.068099949	0.373194411	-5.541615546	3.00E-08	1.98E-07	567.0945563	345.5027531	196.7814417	270.1278006	97.51163006	36.7111201	117.0223845	102.8543907	57.31842613
114578109	LOC114578109	uncharacterized LOC114578109	29.07705903	-2.051390665	0.623804549	-3.288515076	0.001007174	0.003129471	21.34226825	18.18435543	52.36925465	109.3374431	10.11231719	10.27911363	8.722165305	12.85679884	18.48981488
114578124	LOC114578124	uncharacterized LOC114578124	223.2776086	-1.204594786	0.296189007	-4.066980064	4.76E-05	0.000192333	297.2673077	318.22622	203.1292301	483.978976	148.073216	172.5422645	157.7258226	150.8982179	77.6572225
114578138	LOC114578138	uncharacterized LOC114578138	156.7522374	-2.068195589	0.391135414	-5.287671517	1.24E-07	7.54E-07	493.9210652	213.6661763	120.6079804	258.8724756	64.28544501	49.19290093	50.87929761	52.10386897	107.2409263
114578139	LOC114578139	uncharacterized LOC114578139	390.3002192	-2.693383723	0.27400126	-9.8298224	8.38E-23	1.85E-21	1074.735651	589.4761884	522.1055994	757.3225838	145.9062909	85.90402103	102.4854423	158.3416278	76.42456817
114578140	LOC114578140	uncharacterized LOC114578140	1297.017423	-4.538150703	0.191449172	-23.7042065	3.26E-124	1.31E-121	3596.1722	2927.681224	2194.747854	2358.794544	98.95624681	95.44891226	130.1056325	159.694975	111.5552164
114578142	LOC114578142	uncharacterized LOC114578142	1695.581315	-1.61157914	0.10781928	-14.94704044	1.63E-50	1.28E-48	2826.326095	2830.697995	2318.529728	2854.028845	962.8370583	849.4953191	918.0078984	883.0590779	817.2498177
114578146	LOC114578146	uncharacterized LOC114578146	28.53200995	-2.525785043	0.541371605	-4.665529223	3.08E-06	1.50E-05	47.25787969	48.49161447	39.67367776	75.57146802	10.11231719	7.34222402	5.81477687	17.5935142	4.930617301
114578147	LOC114578147	uncharacterized LOC114578147	90.64471604	-5.167767109	0.564607248	-9.152852936	5.54E-20	1.05E-18	132.6269527	131.8365768	252.3245906	271.7357042	2.889233483	0	6.541623979	13.53347246	4.314290139
114578148	LOC114578148	uncharacterized LOC114578148	100.427812	-1.707779226	0.434550943	-3.929986244	8.50E-05	0.000327062	44.20898423	174.2667395	155.5208168	279.775222	39.7269604	66.81423858	39.97659098	55.48723708	48.07351869
114578150	LOC114578150	putative uncharacterized protein DDB_G0271974	1064.150857	-2.062446824	0.159416588	-12.93746689	2.77E-38	1.36E-36	1529.021075	1525.970493	2337.573094	1979.329301	444.9419564	363.440089	467.3626909	459.46139	470.2576251
114578169	LOC114578169	uncharacterized LOC114578169	216.3713195	-1.594786458	0.20917671	-7.624111016	2.46E-14	2.98E-13	329.2807101	390.9636417	293.5852154	363.3862079	86.6770045	141.7049236	109.7539134	127.2146411	104.7756177
114578171	LOC114578171	uncharacterized LOC114578171	53.81499489	-1.73596458	0.365611571	-4.748111707	2.05E-06	1.02E-05	100.6135503	80.31423647	74.58651419	96.47421449	41.17157714	27.16622887	23.98595459	20.30020869	19.72246921
114578189	LOC114578189	uncharacterized LOC114578189	73.97067941	-3.080872931	0.766546895	-4.019157798	5.84E-05	0.000231939	346.0496352	106.0754067	49.19536043	78.78727517	2.166925113	3.67111201	42.88397942	6.090062607	30.81635813
114578190	LOC114578190	uncharacterized LOC114578190	587.6087497	-1.125155662	0.17458656	-6.444686586	1.16E-10	1.00E-09	751.5527319	981.9551931	644.3005269	984.0369878	319.9826083	381.0614266	460.0942199	380.2905761	385.2044767
114578195	LOC114578195	uncharacterized LOC114578195	115.1143144	-3.010762656	0.449558749	-6.697150629	2.13E-11	1.98E-10	111.2846844	151.5362952	331.6719461	302.2858721	40.44926877	20.55822726	29.07388435	39.92374375	9.24490744
114578200	LOC114578200	uncharacterized LOC114578200	19.27574002	-2.115724891	0.685812639	-3.084989645	0.002035592	0.005950625	44.20898423	16.66899248	22.21725955	51.4529144	7.223083708	14.68444804	9.449012414	2.030020869	5.546944464
114578202	LOC114578202	uncharacterized LOC114578202	156.450019	-2.347080244	0.29530788	-7.947909303	1.90E-15	2.54E-14	381.111933	300.0418646	180.9119706	268.519897	44.78311899	40.38223211	50.87929761	79.17081389	62.24904343
114578203	LOC114578203	uncharacterized LOC114578203	72.48744888	-1.454004475	0.373579447	-3.892089054	9.94E-05	0.000377475	149.3958777	96.98322895	60.3039902	141.4955146	34.6708018	42.58489931	27.62019013	42.63043825	56.70209897
114578205	LOC114578205	uncharacterized LOC114578205	145.3594377	-1.015152284	0.261138487	-3.887409683	0.00010132	0.000384199	221.0449211	187.9050061	179.3250235	220.2827898	59.22928641	104.2595811	109.7539134	99.47102257	126.9633955
114578213	LOC114578213	histone H4	2320.107838	-3.344714281	0.241535556	-13.84770976	1.31E-43	8.16E-42	6776.170169	4406.675465	3964.193882	3445.737361	769.258415	371.5165354	403.4001454	395.1773958	348.8411741
114578214	LOC114578214	uncharacterized LOC114578214	72.82993596	-1.062812027	0.459424818	-2.313353535	0.02070321	0.045688628	92.99131165	89.40641419	55.54314887	172.0456825	92.45547147	44.78756652	49.4256034	23.6835768	35.13064827
114578217	LOC114578217	uncharacterized LOC114578217	13.25428492	-2.626193747	0.814515665	-3.224239706	0.001263076	0.003842844	22.86671598	34.8533479	25.39115377	16.07903575	0	4.405334412	7.995318196	3.383368115	4.314290139
114578220	LOC114578220	histone H3, embryonic-like	141.791123	-4.478968867	0.361611398	-12.38613854	3.11E-35	1.40E-33	213.4226825	389.4482787	291.9982683	313.5411971	10.83462556	24.22933927	7.268471088	8.120083475	17.25716055
114578223	LOC114578223	uncharacterized LOC114578223	75.21959244	-5.593316603	0.640283494	-8.73568764	2.42E-18	4.07E-17	198.1782052	133.3519398	85.69514397	242.7934398	0	5.139556814	0	8.120083475	3.697962976
114578224	LOC114578224	uncharacterized LOC114578224	61.06798494	-4.93085842	0.750848558	-6.567047867	5.13E-11	4.61E-10	70.12459567	87.89105123	222.1725955	147.9271289	0	9.544891226	0	2.706694492	9.24490744
114578225	LOC114578225	uncharacterized LOC114578225	191.5543605	-1.091570727	0.217131626	-5.027230461	4.98E-07	2.74E-06	207.3248915	272.7653314	325.3241577	281.3831256	98.23393844	130.6915876	147.5499631	124.5079466	136.208303
114578237	LOC114578237	uncharacterized LOC114578237	32.71273287	-1.329789983	0.480418427	-2.767982881	0.005640442	0.014705932	70.12459567	57.58379219	33.32588932	35.37387865	19.50232601	24.96356167	27.62019013	14.21014608	11.71021609
114578257	LOC114578257	uncharacterized LOC114578257	358.1709563	-1.603930905	0.18299144	-8.765059749	1.87E-18	3.17E-17	724.1126727	509.161952	558.6053829	492.0184939	186.3555597	192.3662693	222.4152153	153.6049124	184.8981488
114578258	LOC114578258	uncharacterized LOC114578258	453.0321956	-2.367505437	0.175546633	-13.48647591	1.88E-41	1.05E-39	896.3752664	859.2107939	826.7994446	699.4380551	182.7440178	134.3626996	198.4292607	132.6280301	147.3021919
114578259	LOC114578259	uncharacterized LOC114578259	43.92984063	-1.860839143	0.430811364	-4.319382682	1.56E-05	6.87E-05	96.04020711	56.06842923	84.10819686	57.8845287	22.3915595	24.96356167	21.07856615	8.796757098	24.03675934
114578260	LOC114578260	uncharacterized LOC114578260	56.25587651	-2.468100292	0.467751194	-5.276523771	1.32E-07	7.98E-07	57.92901382	78.79887352	144.4121871	131.8480931	22.3915595	18.35556005	10.90270663	31.80366028	9.861234603
114578275	LOC114578275	uncharacterized LOC114578275	109.9987741	-5.886596185	0.948517938	-6.206098957	5.43E-10	4.39E-09	378.0630375	260.6424278	150.7599755	180.0852004	6.500775338	0	6.541623979	0	7.395925952
114578279	LOC114578279	uncharacterized LOC114578279	1600.139063	-3.623043723	0.144475324	-25.07724939	8.81E-139	4.47E-136	3233.35364	2901.920054	3434.153547	3505.229793	332.984159	283.4098472	205.6977318	238.8657889	265.6370071
114578290	LOC114578290	uncharacterized LOC114578290	188.349251	-1.817463942	0.294689214	-6.167392134	6.94E-10	5.53E-09	333.8540533	290.9496868	276.1287972	350.5229793	45.50542736	69.01690579	125.0177027	119.0945576	85.05314845
114578297	LOC114578297	uncharacterized LOC114578297	16.68300518	-4.354846082	1.261626429	-3.451771444	0.000556919	0.001832297	21.34226825	25.76117019	41.26062487	53.06081797	0	0	8.722165305	0	0
114578300	LOC114578300	uncharacterized LOC114578300	39.47353117	-2.113247482	0.471431229	-4.482620906	7.37E-06	3.40E-05	65.55125248	53.03770333	38.08673065	118.9848645	13.00155068	21.29244966	15.99063639	10.82677797	18.48981488
114578307	LOC114578307	uncharacterized LOC114578307	44.61322718	-1.672588655	0.465793724	-3.590835533	0.00032962	0.001135972	65.55125248	68.19133285	88.86903819	65.92404657	11.55693393	22.76089446	32.70811989	10.82677797	35.13064827
114578317	LOC114578317	uncharacterized LOC114578317	1731.814969	-2.249499811	0.142741279	-15.75928024	5.93E-56	5.33E-54	2466.55643	2942.834853	3548.413739	3384.637025	702.0837365	571.9592511	684.6899765	554.1956972	730.9640149
